# Supplementary material for: Context-aware sequence-to-function model of human gene regulation
Source: Nat Commun. 2026 Jul 14;17:6200. doi: 10.1038/s41467-026-75527-2 (PMC13370016; doi:10.1038/s41467-026-75527-2)
Supplement: Supplementary file 5 — Supplementary Data 3 [file 41467_2026_75527_MOESM5_ESM.txt]

chr1	227735911	228260199	fold3
chr1	227869384	228393672	fold3
chr10	72890172	73414460	fold4
chr10	73064936	73589224	fold4
chr10	73239700	73763988	fold4
chr10	73414464	73938752	fold4
chr10	73589228	74113516	fold4
chr10	73763992	74288280	fold4
chr10	73938756	74463044	fold4
chr10	74113520	74637808	fold4
chr10	74288284	74812572	fold4
chr10	75402264	75926552	fold4
chr10	75577028	76101316	fold4
chr10	75751792	76276080	fold4
chr10	75926556	76450844	fold4
chr10	76101320	76625608	fold4
chr10	76276084	76800372	fold4
chr10	76450848	76975136	fold4
chr10	76625612	77149900	fold4
chr10	76800376	77324664	fold4
chr10	76975140	77499428	fold4
chr10	77149904	77674192	fold4
chr10	77324668	77848956	fold4
chr10	77428859	77953147	fold4
chr10	78030022	78554310	fold4
chr10	78204786	78729074	fold4
chr10	78379550	78903838	fold4
chr10	78554314	79078602	fold4
chr10	78729078	79253366	fold4
chr10	78903842	79428130	fold4
chr10	79078606	79602894	fold4
chr10	79250020	79774308	fold4
chr10	80206072	80730360	fold4
chr10	80380836	80905124	fold4
chr10	80555600	81079888	fold4
chr10	80730364	81254652	fold4
chr10	80905128	81429416	fold4
chr10	81079892	81604180	fold4
chr10	81254656	81778944	fold4
chr10	81429420	81953708	fold4
chr10	81604184	82128472	fold4
chr10	81778948	82303236	fold4
chr10	81953712	82478000	fold4
chr10	82128476	82652764	fold4
chr10	82303240	82827528	fold4
chr10	82478004	83002292	fold4
chr10	82652768	83177056	fold4
chr10	82827532	83351820	fold4
chr10	83002296	83526584	fold4
chr10	83177060	83701348	fold4
chr10	83351824	83876112	fold4
chr10	83526588	84050876	fold4
chr10	83701352	84225640	fold4
chr10	83876116	84400404	fold4
chr10	84050880	84575168	fold4
chr10	84225644	84749932	fold4
chr10	84400408	84924696	fold4
chr10	84575172	85099460	fold4
chr10	84749936	85274224	fold4
chr10	84924700	85448988	fold4
chr10	85099464	85623752	fold4
chr10	85274228	85798516	fold4
chr10	85448992	85973280	fold4
chr10	85623756	86148044	fold4
chr10	85798520	86322808	fold4
chr10	85973284	86497572	fold4
chr10	86148048	86672336	fold4
chr10	86322812	86847100	fold4
chr10	86497576	87021864	fold4
chr10	86625970	87150258	fold4
chr11	707618	1231906	fold4
chr11	882382	1406670	fold4
chr11	1057146	1581434	fold4
chr11	1231910	1756198	fold4
chr11	1406674	1930962	fold4
chr11	1581438	2105726	fold4
chr11	1744209	2268497	fold4
chr11	2271088	2795376	fold4
chr11	2403984	2928272	fold4
chr11	25440674	25964962	fold3
chr11	25615438	26139726	fold3
chr11	25790202	26314490	fold3
chr11	25964966	26489254	fold3
chr11	26139730	26664018	fold3
chr11	26314494	26838782	fold3
chr11	26489258	27013546	fold3
chr11	26664022	27188310	fold3
chr11	26838786	27363074	fold3
chr11	27013550	27537838	fold3
chr11	27188314	27712602	fold3
chr11	27363078	27887366	fold3
chr11	27537842	28062130	fold3
chr11	27712606	28236894	fold3
chr11	27887370	28411658	fold3
chr11	28062134	28586422	fold3
chr11	28236898	28761186	fold3
chr11	28411662	28935950	fold3
chr11	28586426	29110714	fold3
chr11	28761190	29285478	fold3
chr11	28935954	29460242	fold3
chr11	29110718	29635006	fold3
chr11	29285482	29809770	fold3
chr11	29460246	29984534	fold3
chr11	29635010	30159298	fold3
chr11	29809774	30334062	fold3
chr11	29984538	30508826	fold3
chr11	30159302	30683590	fold3
chr11	30334066	30858354	fold3
chr11	30508830	31033118	fold3
chr11	30683594	31207882	fold3
chr11	30858358	31382646	fold3
chr11	31033122	31557410	fold3
chr11	31207886	31732174	fold3
chr11	31260490	31784778	fold3
chr11	32436064	32960352	fold3
chr11	32610828	33135116	fold3
chr11	32785592	33309880	fold3
chr11	32960356	33484644	fold3
chr11	33135120	33659408	fold3
chr11	34663288	35187576	fold3
chr11	34838052	35362340	fold3
chr11	35012816	35537104	fold3
chr11	35187580	35711868	fold3
chr11	35362344	35886632	fold3
chr11	35537108	36061396	fold3
chr11	35711872	36236160	fold3
chr11	35886636	36410924	fold3
chr11	36061400	36585688	fold3
chr11	36675695	37199983	fold3
chr11	36850459	37374747	fold3
chr11	37025223	37549511	fold3
chr11	37199987	37724275	fold3
chr11	37374751	37899039	fold3
chr11	37549515	38073803	fold3
chr11	37724279	38248567	fold3
chr11	37899043	38423331	fold3
chr11	38073807	38598095	fold3
chr11	38248571	38772859	fold3
chr11	38423335	38947623	fold3
chr11	38598099	39122387	fold3
chr11	38772863	39297151	fold3
chr11	38947627	39471915	fold3
chr11	39122391	39646679	fold3
chr11	39297155	39821443	fold3
chr11	39471919	39996207	fold3
chr11	39646683	40170971	fold3
chr11	39821447	40345735	fold3
chr11	39996211	40520499	fold3
chr11	40170975	40695263	fold3
chr11	40345739	40870027	fold3
chr11	40520503	41044791	fold3
chr11	40695267	41219555	fold3
chr11	40870031	41394319	fold3
chr11	41044795	41569083	fold3
chr11	41219559	41743847	fold3
chr11	41394323	41918611	fold3
chr11	41569087	42093375	fold3
chr11	41743851	42268139	fold3
chr11	41918615	42442903	fold3
chr11	42093379	42617667	fold3
chr11	42268143	42792431	fold3
chr11	42442907	42967195	fold3
chr11	42617671	43141959	fold3
chr11	42792435	43316723	fold3
chr11	42967199	43491487	fold3
chr11	43141963	43666251	fold3
chr11	43316727	43841015	fold3
chr11	43491491	44015779	fold3
chr11	43666255	44190543	fold3
chr11	43736151	44260439	fold3
chr11	44310639	44834927	fold3
chr11	44485403	45009691	fold3
chr11	44571017	45095305	fold3
chr11	45235110	45759398	fold3
chr11	45405030	45929318	fold3
chr11	46705912	47230200	fold3
chr11	47573461	48097749	fold3
chr11	47748225	48272513	fold3
chr11	47922989	48447277	fold3
chr11	48097753	48622041	fold3
chr11	48224304	48748592	fold3
chr11	55213496	55737784	fold3
chr11	55358508	55882796	fold3
chr11	55891810	56416098	fold3
chr11	56016795	56541083	fold3
chr12	389820	914108	fold4
chr12	564584	1088872	fold4
chr12	739348	1263636	fold4
chr12	914112	1438400	fold4
chr12	1088876	1613164	fold4
chr12	1263640	1787928	fold4
chr12	1836753	2361041	fold4
chr12	2011517	2535805	fold4
chr12	2186281	2710569	fold4
chr12	2333391	2857679	fold4
chr12	3593973	4118261	fold4
chr12	3768737	4293025	fold4
chr12	3943501	4467789	fold4
chr12	4118265	4642553	fold4
chr12	4293029	4817317	fold4
chr12	4467793	4992081	fold4
chr12	4642557	5166845	fold4
chr12	4817321	5341609	fold4
chr12	4992085	5516373	fold4
chr12	5166849	5691137	fold4
chr12	5341613	5865901	fold4
chr12	5516377	6040665	fold4
chr12	5691141	6215429	fold4
chr12	5865905	6390193	fold4
chr12	6009723	6534011	fold4
chr12	32992234	33516522	fold3
chr12	33166998	33691286	fold3
chr12	33341762	33866050	fold3
chr12	33516526	34040814	fold3
chr12	33691290	34215578	fold3
chr12	33844706	34368994	fold3
chr13	41061940	41586228	fold3
chr13	41236704	41760992	fold3
chr13	41411468	41935756	fold3
chr13	41586232	42110520	fold3
chr13	41760996	42285284	fold3
chr13	41935760	42460048	fold3
chr13	42110524	42634812	fold3
chr13	42285288	42809576	fold3
chr13	42460052	42984340	fold3
chr13	42634816	43159104	fold3
chr13	42688841	43213129	fold3
chr13	43787472	44311760	fold3
chr13	43962236	44486524	fold3
chr13	44137000	44661288	fold3
chr13	44311764	44836052	fold3
chr13	44414960	44939248	fold3
chr13	44989971	45514259	fold3
chr13	45164735	45689023	fold3
chr13	45339499	45863787	fold3
chr13	45430176	45954464	fold3
chr13	46053259	46577547	fold3
chr13	46228023	46752311	fold3
chr13	46402787	46927075	fold3
chr13	46577551	47101839	fold3
chr13	46752315	47276603	fold3
chr13	46927079	47451367	fold3
chr13	47101843	47626131	fold3
chr13	47276607	47800895	fold3
chr13	47451371	47975659	fold3
chr13	47529034	48053322	fold3
chr13	49936990	50461278	fold4
chr13	50111754	50636042	fold4
chr13	50286518	50810806	fold4
chr13	50461282	50985570	fold4
chr13	50636046	51160334	fold4
chr13	50810810	51335098	fold4
chr13	50985574	51509862	fold4
chr13	51160338	51684626	fold4
chr13	51335102	51859390	fold4
chr13	51509866	52034154	fold4
chr13	51684630	52208918	fold4
chr13	51750357	52274645	fold4
chr13	52643773	53168061	fold3
chr13	52818537	53342825	fold3
chr13	52993301	53517589	fold3
chr13	53168065	53692353	fold3
chr13	53342829	53867117	fold3
chr13	53517593	54041881	fold3
chr13	53692357	54216645	fold3
chr13	53867121	54391409	fold3
chr13	54041885	54566173	fold3
chr13	54216649	54740937	fold3
chr13	54391413	54915701	fold3
chr13	54566177	55090465	fold3
chr13	54740941	55265229	fold3
chr13	54915705	55439993	fold3
chr13	55090469	55614757	fold3
chr13	55265233	55789521	fold3
chr13	55439997	55964285	fold3
chr13	55614761	56139049	fold3
chr13	55789525	56313813	fold3
chr13	55964289	56488577	fold3
chr13	56139053	56663341	fold3
chr13	56313817	56838105	fold3
chr13	56488581	57012869	fold3
chr13	56663345	57187633	fold3
chr13	56838109	57362397	fold3
chr13	57012873	57537161	fold3
chr13	57187637	57711925	fold3
chr13	57362401	57886689	fold3
chr13	57537165	58061453	fold3
chr13	57711929	58236217	fold3
chr13	57886693	58410981	fold3
chr13	58061457	58585745	fold3
chr13	58236221	58760509	fold3
chr13	58410985	58935273	fold3
chr13	58585749	59110037	fold3
chr13	58760513	59284801	fold3
chr13	58935277	59459565	fold3
chr13	59110041	59634329	fold3
chr13	59284805	59809093	fold3
chr13	59459569	59983857	fold3
chr13	59634333	60158621	fold3
chr13	59809097	60333385	fold3
chr13	59983861	60508149	fold3
chr13	60158625	60682913	fold3
chr13	60333389	60857677	fold3
chr13	60508153	61032441	fold3
chr13	60682917	61207205	fold3
chr13	60857681	61381969	fold3
chr13	61032445	61556733	fold3
chr13	61207209	61731497	fold3
chr13	61381973	61906261	fold3
chr13	61556737	62081025	fold3
chr13	61731501	62255789	fold3
chr13	61906265	62430553	fold3
chr13	62081029	62605317	fold3
chr13	62255793	62780081	fold3
chr13	62430557	62954845	fold3
chr13	62605321	63129609	fold3
chr13	62780085	63304373	fold3
chr13	62954849	63479137	fold3
chr13	63129613	63653901	fold3
chr13	63304377	63828665	fold3
chr13	63479141	64003429	fold3
chr13	63653905	64178193	fold3
chr13	63828669	64352957	fold3
chr13	64003433	64527721	fold3
chr13	64178197	64702485	fold3
chr13	64352961	64877249	fold3
chr13	64527725	65052013	fold3
chr13	64702489	65226777	fold3
chr13	64877253	65401541	fold3
chr13	65052017	65576305	fold3
chr13	65226781	65751069	fold3
chr13	65401545	65925833	fold3
chr13	65576309	66100597	fold3
chr13	65751073	66275361	fold3
chr13	65925837	66450125	fold3
chr13	66100601	66624889	fold3
chr13	66275365	66799653	fold3
chr13	66450129	66974417	fold3
chr13	66624893	67149181	fold3
chr13	66799657	67323945	fold3
chr13	66974421	67498709	fold3
chr13	67149185	67673473	fold3
chr13	67323949	67848237	fold3
chr13	67498713	68023001	fold3
chr13	67673477	68197765	fold3
chr13	67848241	68372529	fold3
chr13	68023005	68547293	fold3
chr13	68197769	68722057	fold3
chr13	68372533	68896821	fold3
chr13	68547297	69071585	fold3
chr13	68722061	69246349	fold3
chr13	68896825	69421113	fold3
chr13	69071589	69595877	fold3
chr13	69246353	69770641	fold3
chr13	69421117	69945405	fold3
chr13	69595881	70120169	fold3
chr13	69770645	70294933	fold3
chr13	69945409	70469697	fold3
chr13	70120173	70644461	fold3
chr13	70294937	70819225	fold3
chr13	70469701	70993989	fold3
chr13	70644465	71168753	fold3
chr13	70819229	71343517	fold3
chr13	70913677	71437965	fold3
chr13	71867704	72391992	fold3
chr13	72042468	72566756	fold3
chr13	72217232	72741520	fold3
chr13	73077541	73601829	fold3
chr13	73161800	73686088	fold3
chr13	74134904	74659192	fold3
chr13	74309668	74833956	fold3
chr13	74484432	75008720	fold3
chr13	74659196	75183484	fold3
chr13	74833960	75358248	fold3
chr13	75008724	75533012	fold3
chr13	75183488	75707776	fold3
chr13	75358252	75882540	fold3
chr13	75533016	76057304	fold3
chr13	75707780	76232068	fold3
chr13	75882544	76406832	fold3
chr13	76057308	76581596	fold3
chr13	76232072	76756360	fold3
chr13	76406836	76931124	fold3
chr13	76581600	77105888	fold3
chr13	76756364	77280652	fold3
chr13	76931128	77455416	fold3
chr13	77105892	77630180	fold3
chr13	77280656	77804944	fold3
chr13	77455420	77979708	fold3
chr13	77630184	78154472	fold3
chr13	77804948	78329236	fold3
chr13	77979712	78504000	fold3
chr13	78074073	78598361	fold3
chr13	78604052	79128340	fold3
chr13	78778816	79303104	fold3
chr13	79556077	80080365	fold3
chr13	79730841	80255129	fold3
chr13	79905605	80429893	fold3
chr13	80080369	80604657	fold3
chr13	80255133	80779421	fold3
chr13	80429897	80954185	fold3
chr13	80604661	81128949	fold3
chr13	80779425	81303713	fold3
chr13	80954189	81478477	fold3
chr13	81128953	81653241	fold3
chr13	81303717	81828005	fold3
chr13	81478481	82002769	fold3
chr13	81653245	82177533	fold3
chr13	81828009	82352297	fold3
chr13	82002773	82527061	fold3
chr13	82177537	82701825	fold3
chr13	82352301	82876589	fold3
chr13	82527065	83051353	fold3
chr13	82701829	83226117	fold3
chr13	82876593	83400881	fold3
chr13	83051357	83575645	fold3
chr13	83226121	83750409	fold3
chr13	83400885	83925173	fold3
chr13	83575649	84099937	fold3
chr13	83750413	84274701	fold3
chr13	83925177	84449465	fold3
chr13	84099941	84624229	fold3
chr13	84274705	84798993	fold3
chr13	84449469	84973757	fold3
chr13	84624233	85148521	fold3
chr13	84798997	85323285	fold3
chr13	84973761	85498049	fold3
chr13	85148525	85672813	fold3
chr13	85323289	85847577	fold3
chr13	85498053	86022341	fold3
chr13	85661367	86185655	fold3
chr13	86252979	86777267	fold3
chr13	86427743	86952031	fold3
chr13	86602507	87126795	fold3
chr13	86777271	87301559	fold3
chr13	86952035	87476323	fold3
chr13	87126799	87651087	fold3
chr13	87301563	87825851	fold3
chr13	87476327	88000615	fold3
chr13	87651091	88175379	fold3
chr13	87825855	88350143	fold3
chr13	88000619	88524907	fold3
chr13	88175383	88699671	fold3
chr13	88350147	88874435	fold3
chr13	88524911	89049199	fold3
chr13	88699675	89223963	fold3
chr13	88874439	89398727	fold3
chr13	89049203	89573491	fold3
chr13	89223967	89748255	fold3
chr13	89398731	89923019	fold3
chr13	89573495	90097783	fold3
chr13	89748259	90272547	fold3
chr13	89923023	90447311	fold3
chr13	90097787	90622075	fold3
chr13	90272551	90796839	fold3
chr13	90447315	90971603	fold3
chr13	90622079	91146367	fold3
chr13	90796843	91321131	fold3
chr13	90971607	91495895	fold3
chr13	91146371	91670659	fold3
chr13	91321135	91845423	fold3
chr13	91495899	92020187	fold3
chr13	91670663	92194951	fold3
chr13	91845427	92369715	fold3
chr13	92020191	92544479	fold3
chr13	92194955	92719243	fold3
chr13	92369719	92894007	fold3
chr13	92544483	93068771	fold3
chr13	92719247	93243535	fold3
chr13	92894011	93418299	fold3
chr13	93068775	93593063	fold3
chr13	93243539	93767827	fold3
chr13	93418303	93942591	fold3
chr13	93593067	94117355	fold3
chr13	93767831	94292119	fold3
chr13	93942595	94466883	fold3
chr13	94117359	94641647	fold3
chr13	94185333	94709621	fold3
chr13	94713045	95237333	fold3
chr13	94887809	95412097	fold3
chr13	95062573	95586861	fold3
chr13	95237337	95761625	fold3
chr13	95412101	95936389	fold3
chr13	95586865	96111153	fold3
chr13	95761629	96285917	fold3
chr13	95936393	96460681	fold3
chr13	96111157	96635445	fold3
chr13	96285921	96810209	fold3
chr13	96460685	96984973	fold3
chr13	96635449	97159737	fold3
chr13	96696645	97220933	fold3
chr13	97394120	97918408	fold3
chr13	97568884	98093172	fold3
chr13	97651496	98175784	fold3
chr13	98177769	98702057	fold3
chr13	98352533	98876821	fold3
chr13	98527297	99051585	fold3
chr13	98702061	99226349	fold3
chr13	98876825	99401113	fold3
chr13	99051589	99575877	fold3
chr13	99226353	99750641	fold3
chr13	99401117	99925405	fold3
chr13	99986765	100511053	fold3
chr13	100161529	100685817	fold3
chr13	100336293	100860581	fold3
chr13	100511057	101035345	fold3
chr13	100685821	101210109	fold3
chr13	100860585	101384873	fold3
chr13	101035349	101559637	fold3
chr13	101210113	101734401	fold3
chr13	101384877	101909165	fold3
chr13	101559641	102083929	fold3
chr13	101611486	102135774	fold3
chr15	28994985	29519273	fold3
chr15	29169749	29694037	fold3
chr15	29344513	29868801	fold3
chr15	29519277	30043565	fold3
chr15	29650765	30175053	fold3
chr15	34075655	34599943	fold3
chr15	34151262	34675550	fold3
chr15	78551954	79076242	fold4
chr15	78726718	79251006	fold4
chr15	78901482	79425770	fold4
chr15	79076246	79600534	fold4
chr15	79251010	79775298	fold4
chr15	79425774	79950062	fold4
chr15	79600538	80124826	fold4
chr15	79775302	80299590	fold4
chr15	79879561	80403849	fold4
chr15	81149179	81673467	fold4
chr15	81323943	81848231	fold4
chr15	81498707	82022995	fold4
chr15	83285164	83809452	fold4
chr15	83459928	83984216	fold4
chr15	83634692	84158980	fold4
chr15	84806445	85330733	fold4
chr15	84981209	85505497	fold4
chr15	85155973	85680261	fold4
chr15	85330737	85855025	fold4
chr15	85505501	86029789	fold4
chr15	85680265	86204553	fold4
chr15	85855029	86379317	fold4
chr15	86029793	86554081	fold4
chr15	86204557	86728845	fold4
chr15	86379321	86903609	fold4
chr15	86554085	87078373	fold4
chr15	86728849	87253137	fold4
chr15	86903613	87427901	fold4
chr15	87078377	87602665	fold4
chr15	87253141	87777429	fold4
chr15	87427905	87952193	fold4
chr15	87602669	88126957	fold4
chr15	87777433	88301721	fold4
chr15	87952197	88476485	fold4
chr15	88126961	88651249	fold4
chr15	88301725	88826013	fold4
chr15	88476489	89000777	fold4
chr15	88651253	89175541	fold4
chr15	88826017	89350305	fold4
chr15	89000781	89525069	fold4
chr15	89175545	89699833	fold4
chr15	89225586	89749874	fold4
chr15	90816166	91340454	fold4
chr15	90990930	91515218	fold4
chr15	91165694	91689982	fold4
chr15	91340458	91864746	fold4
chr15	91515222	92039510	fold4
chr15	91689986	92214274	fold4
chr15	91864750	92389038	fold4
chr15	92039514	92563802	fold4
chr15	92214278	92738566	fold4
chr15	92361414	92885702	fold4
chr15	93027996	93552284	fold4
chr15	93202760	93727048	fold4
chr15	93377524	93901812	fold4
chr15	93552288	94076576	fold4
chr15	93706749	94231037	fold4
chr15	94483952	95008240	fold4
chr15	94658716	95183004	fold4
chr15	94833480	95357768	fold4
chr15	95008244	95532532	fold4
chr15	95183008	95707296	fold4
chr15	95357772	95882060	fold4
chr15	95532536	96056824	fold4
chr15	95707300	96231588	fold4
chr15	95801149	96325437	fold4
chr15	96340263	96864551	fold4
chr15	96515027	97039315	fold4
chr15	96689791	97214079	fold4
chr15	96864555	97388843	fold4
chr15	97039319	97563607	fold4
chr15	97214083	97738371	fold4
chr15	97388847	97913135	fold4
chr15	97563611	98087899	fold4
chr15	97738375	98262663	fold4
chr15	97913139	98437427	fold4
chr15	98087903	98612191	fold4
chr15	98262667	98786955	fold4
chr15	98437431	98961719	fold4
chr15	98612195	99136483	fold4
chr15	98786959	99311247	fold4
chr15	98961723	99486011	fold4
chr15	99040628	99564916	fold4
chr15	99716488	100240776	fold4
chr15	99876106	100400394	fold4
chr15	100545495	101069783	fold4
chr15	100720259	101244547	fold4
chr15	100895023	101419311	fold4
chr15	101069787	101594075	fold4
chr15	101244551	101768839	fold4
chr15	101419315	101943603	fold4
chr17	16654356	17178644	fold4
chr17	16829120	17353408	fold4
chr17	17003884	17528172	fold4
chr17	17178648	17702936	fold4
chr17	17286110	17810398	fold4
chr17	17837502	18361790	fold4
chr17	17961386	18485674	fold4
chr17	19579034	20103322	fold4
chr17	19753798	20278086	fold4
chr17	19879133	20403421	fold4
chr17	82644662	83168950	fold3
chr17	82700778	83225066	fold3
chr18	14567592	15091880	fold3
chr18	14682469	15206757	fold3
chr18	60968967	61493255	fold4
chr18	61143731	61668019	fold4
chr18	61318495	61842783	fold4
chr18	61493259	62017547	fold4
chr18	61668023	62192311	fold4
chr18	61842787	62367075	fold4
chr18	61998236	62522524	fold4
chr18	62587709	63111997	fold4
chr18	62762473	63286761	fold4
chr18	62864901	63389189	fold4
chr18	63422983	63947271	fold4
chr18	63597747	64122035	fold4
chr18	63772511	64296799	fold4
chr18	63947275	64471563	fold4
chr18	64122039	64646327	fold4
chr18	64296803	64821091	fold4
chr18	64471567	64995855	fold4
chr18	64646331	65170619	fold4
chr18	64821095	65345383	fold4
chr18	64995859	65520147	fold4
chr18	65170623	65694911	fold4
chr18	65345387	65869675	fold4
chr18	65520151	66044439	fold4
chr18	65694915	66219203	fold4
chr18	65869679	66393967	fold4
chr18	66044443	66568731	fold4
chr18	66219207	66743495	fold4
chr18	66393971	66918259	fold4
chr18	66568735	67093023	fold4
chr18	66743499	67267787	fold4
chr18	66837085	67361373	fold4
chr2	52738399	53262687	fold4
chr2	52913163	53437451	fold4
chr2	53087927	53612215	fold4
chr2	53262691	53786979	fold4
chr2	53437455	53961743	fold4
chr2	53612219	54136507	fold4
chr2	53786983	54311271	fold4
chr2	53961747	54486035	fold4
chr2	54136511	54660799	fold4
chr2	54311275	54835563	fold4
chr2	54486039	55010327	fold4
chr2	54660803	55185091	fold4
chr2	54835567	55359855	fold4
chr2	55010331	55534619	fold4
chr2	55109772	55634060	fold4
chr2	55694363	56218651	fold4
chr2	55869127	56393415	fold4
chr2	56043891	56568179	fold4
chr2	56218655	56742943	fold4
chr2	56393419	56917707	fold4
chr2	56568183	57092471	fold4
chr2	56742947	57267235	fold4
chr2	56917711	57441999	fold4
chr2	57092475	57616763	fold4
chr2	57267239	57791527	fold4
chr2	57442003	57966291	fold4
chr2	57616767	58141055	fold4
chr2	57791531	58315819	fold4
chr2	57966295	58490583	fold4
chr2	58141059	58665347	fold4
chr2	58315823	58840111	fold4
chr2	58490587	59014875	fold4
chr2	58665351	59189639	fold4
chr2	58840115	59364403	fold4
chr2	59014879	59539167	fold4
chr2	59189643	59713931	fold4
chr2	59364407	59888695	fold4
chr2	59539171	60063459	fold4
chr2	59713935	60238223	fold4
chr2	59888699	60412987	fold4
chr2	61051990	61576278	fold4
chr2	61226754	61751042	fold4
chr2	61401518	61925806	fold4
chr2	61576282	62100570	fold4
chr2	61751046	62275334	fold4
chr2	61925810	62450098	fold4
chr2	62100574	62624862	fold4
chr2	62275338	62799626	fold4
chr2	62450102	62974390	fold4
chr2	62525268	63049556	fold4
chr2	63057836	63582124	fold4
chr2	63232600	63756888	fold4
chr2	63316163	63840451	fold4
chr2	63891562	64415850	fold4
chr2	64066326	64590614	fold4
chr2	64751505	65275793	fold4
chr2	64926269	65450557	fold4
chr2	65101033	65625321	fold4
chr2	65275797	65800085	fold4
chr2	65450561	65974849	fold4
chr2	65625325	66149613	fold4
chr2	65800089	66324377	fold4
chr2	65908663	66432951	fold4
chr2	66573869	67098157	fold4
chr2	66748633	67272921	fold4
chr2	66923397	67447685	fold4
chr2	67098161	67622449	fold4
chr2	67272925	67797213	fold4
chr2	67447689	67971977	fold4
chr2	67622453	68146741	fold4
chr2	68176238	68700526	fold4
chr2	68747521	69271809	fold3
chr2	68922285	69446573	fold3
chr2	69097049	69621337	fold3
chr2	69271813	69796101	fold3
chr2	69372899	69897187	fold3
chr2	71435069	71959357	fold3
chr2	71609833	72134121	fold3
chr2	71784597	72308885	fold3
chr2	71959361	72483649	fold3
chr2	72134125	72658413	fold3
chr2	72308889	72833177	fold3
chr2	72362593	72886881	fold3
chr2	73294201	73818489	fold3
chr2	73468965	73993253	fold3
chr2	73643729	74168017	fold3
chr2	73818493	74342781	fold3
chr2	73930298	74454586	fold3
chr2	74970128	75494416	fold3
chr2	75144892	75669180	fold3
chr2	75319656	75843944	fold3
chr2	75494420	76018708	fold3
chr2	75669184	76193472	fold3
chr2	75843948	76368236	fold3
chr2	76018712	76543000	fold3
chr2	76193476	76717764	fold3
chr2	76368240	76892528	fold3
chr2	76543004	77067292	fold3
chr2	76717768	77242056	fold3
chr2	76892532	77416820	fold3
chr2	77067296	77591584	fold3
chr2	77242060	77766348	fold3
chr2	77416824	77941112	fold3
chr2	77591588	78115876	fold3
chr2	77766352	78290640	fold3
chr2	77941116	78465404	fold3
chr2	78115880	78640168	fold3
chr2	78290644	78814932	fold3
chr2	78465408	78989696	fold3
chr2	78640172	79164460	fold3
chr2	78814936	79339224	fold3
chr2	78989700	79513988	fold3
chr2	79164464	79688752	fold3
chr2	79339228	79863516	fold3
chr2	79513992	80038280	fold3
chr2	79688756	80213044	fold3
chr2	79863520	80387808	fold3
chr2	80038284	80562572	fold3
chr2	80213048	80737336	fold3
chr2	80387812	80912100	fold3
chr2	80562576	81086864	fold3
chr2	80737340	81261628	fold3
chr2	80912104	81436392	fold3
chr2	81086868	81611156	fold3
chr2	81261632	81785920	fold3
chr2	81436396	81960684	fold3
chr2	81611160	82135448	fold3
chr2	81785924	82310212	fold3
chr2	81960688	82484976	fold3
chr2	82135452	82659740	fold3
chr2	82310216	82834504	fold3
chr2	82484980	83009268	fold3
chr2	82659744	83184032	fold3
chr2	82834508	83358796	fold3
chr2	83009272	83533560	fold3
chr2	83184036	83708324	fold3
chr2	83358800	83883088	fold3
chr2	83533564	84057852	fold3
chr2	83708328	84232616	fold3
chr2	83883092	84407380	fold3
chr2	84460545	84984833	fold3
chr2	84608603	85132891	fold3
chr2	88113384	88637672	fold3
chr2	88288148	88812436	fold3
chr2	88462912	88987200	fold3
chr2	88580771	89105059	fold3
chr2	94594361	95118649	fold4
chr2	96552634	97076922	fold4
chr2	96676158	97200446	fold4
chr2	97538791	98063079	fold4
chr2	97713555	98237843	fold4
chr2	97888319	98412607	fold4
chr2	98063083	98587371	fold4
chr2	98237847	98762135	fold4
chr2	98412611	98936899	fold4
chr2	98587375	99111663	fold4
chr2	98762139	99286427	fold4
chr2	98936903	99461191	fold4
chr2	99111667	99635955	fold4
chr2	99286431	99810719	fold4
chr2	99461195	99985483	fold4
chr2	99635959	100160247	fold4
chr2	99810723	100335011	fold4
chr2	99985487	100509775	fold4
chr2	100160251	100684539	fold4
chr2	100295350	100819638	fold4
chr2	101475612	101999900	fold4
chr2	101650376	102174664	fold4
chr2	101825140	102349428	fold4
chr2	101999904	102524192	fold4
chr2	102174668	102698956	fold4
chr2	102349432	102873720	fold4
chr2	102524196	103048484	fold4
chr2	102698960	103223248	fold4
chr2	102873724	103398012	fold4
chr2	103048488	103572776	fold4
chr2	103223252	103747540	fold4
chr2	103398016	103922304	fold4
chr2	103572780	104097068	fold4
chr2	103747544	104271832	fold4
chr2	103922308	104446596	fold4
chr2	104097072	104621360	fold4
chr2	104271836	104796124	fold4
chr2	104328498	104852786	fold4
chr2	105439013	105963301	fold4
chr2	105613777	106138065	fold4
chr2	105767213	106291501	fold4
chr2	110576673	111100961	fold4
chr2	110751437	111275725	fold4
chr2	110839069	111363357	fold4
chr2	111510960	112035248	fold4
chr2	111685724	112210012	fold4
chr2	112340063	112864351	fold4
chr2	112412605	112936893	fold4
chr2	114061575	114585863	fold4
chr2	114236339	114760627	fold4
chr2	114411103	114935391	fold4
chr2	114585867	115110155	fold4
chr2	114760631	115284919	fold4
chr2	114935395	115459683	fold4
chr2	115110159	115634447	fold4
chr2	115284923	115809211	fold4
chr2	115459687	115983975	fold4
chr2	115634451	116158739	fold4
chr2	115809215	116333503	fold4
chr2	115983979	116508267	fold4
chr2	116158743	116683031	fold4
chr2	116333507	116857795	fold4
chr2	116508271	117032559	fold4
chr2	116683035	117207323	fold4
chr2	116857799	117382087	fold4
chr2	117032563	117556851	fold4
chr2	117207327	117731615	fold4
chr2	117289902	117814190	fold4
chr2	117832377	118356665	fold4
chr2	118007141	118531429	fold4
chr2	118181905	118706193	fold4
chr2	118317882	118842170	fold4
chr2	118848148	119372436	fold4
chr2	119022912	119547200	fold4
chr2	119197676	119721964	fold4
chr2	119372440	119896728	fold4
chr2	119547204	120071492	fold4
chr2	119721968	120246256	fold4
chr2	119896732	120421020	fold4
chr2	120071496	120595784	fold4
chr2	120210834	120735122	fold4
chr2	121795155	122319443	fold3
chr2	121969919	122494207	fold3
chr2	122144683	122668971	fold3
chr2	122319447	122843735	fold3
chr2	128423939	128948227	fold3
chr2	128598703	129122991	fold3
chr2	128773467	129297755	fold3
chr2	128948231	129472519	fold3
chr2	138367113	138891401	fold4
chr2	138541877	139066165	fold4
chr2	138716641	139240929	fold4
chr2	138891405	139415693	fold4
chr2	195816567	196340855	fold4
chr2	195991331	196515619	fold4
chr2	196166095	196690383	fold4
chr2	196340859	196865147	fold4
chr2	196515623	197039911	fold4
chr2	196690387	197214675	fold4
chr2	196864226	197388514	fold4
chr2	197787262	198311550	fold4
chr2	197962026	198486314	fold4
chr2	198136790	198661078	fold4
chr2	198311554	198835842	fold4
chr2	198486318	199010606	fold4
chr2	198661082	199185370	fold4
chr2	198745216	199269504	fold4
chr2	199471766	199996054	fold4
chr2	199646530	200170818	fold4
chr2	199821294	200345582	fold4
chr2	199996058	200520346	fold4
chr2	200170822	200695110	fold4
chr2	200328720	200853008	fold4
chr2	200865191	201389479	fold4
chr2	201039955	201564243	fold4
chr2	201214719	201739007	fold4
chr2	201389483	201913771	fold4
chr2	201564247	202088535	fold4
chr2	201739011	202263299	fold4
chr2	201913775	202438063	fold4
chr2	202088539	202612827	fold4
chr2	202263303	202787591	fold4
chr2	202387425	202911713	fold4
chr2	202988263	203512551	fold4
chr2	203163027	203687315	fold4
chr2	203337791	203862079	fold4
chr2	203512555	204036843	fold4
chr2	203687319	204211607	fold4
chr2	203862083	204386371	fold4
chr2	204036847	204561135	fold4
chr2	204211611	204735899	fold4
chr2	204386375	204910663	fold4
chr2	204561139	205085427	fold4
chr2	204735903	205260191	fold4
chr2	204910667	205434955	fold4
chr2	205085431	205609719	fold4
chr2	205260195	205784483	fold4
chr2	205434959	205959247	fold4
chr2	206086803	206611091	fold4
chr2	206261567	206785855	fold4
chr2	206436331	206960619	fold4
chr2	206549848	207074136	fold4
chr2	207605988	208130276	fold4
chr2	207780752	208305040	fold4
chr2	207955516	208479804	fold4
chr2	208130280	208654568	fold4
chr2	208305044	208829332	fold4
chr2	208479808	209004096	fold4
chr2	208654572	209178860	fold4
chr2	208829336	209353624	fold4
chr2	209004100	209528388	fold4
chr2	209178864	209703152	fold4
chr2	209353628	209877916	fold4
chr2	209528392	210052680	fold4
chr2	209703156	210227444	fold4
chr2	209877920	210402208	fold4
chr2	210052684	210576972	fold4
chr2	210227448	210751736	fold4
chr2	210402212	210926500	fold4
chr2	210576976	211101264	fold4
chr2	210751740	211276028	fold4
chr2	210926504	211450792	fold4
chr2	211101268	211625556	fold4
chr2	211276032	211800320	fold4
chr2	211450796	211975084	fold4
chr2	211625560	212149848	fold4
chr2	211800324	212324612	fold4
chr2	211975088	212499376	fold4
chr2	212149852	212674140	fold4
chr2	212324616	212848904	fold4
chr2	212475402	212999690	fold4
chr2	213152927	213677215	fold4
chr2	213327691	213851979	fold4
chr2	213502455	214026743	fold4
chr2	213677219	214201507	fold4
chr2	213851983	214376271	fold4
chr2	214026747	214551035	fold4
chr2	214201511	214725799	fold4
chr2	214376275	214900563	fold4
chr2	214551039	215075327	fold4
chr2	214725803	215250091	fold4
chr2	214900567	215424855	fold4
chr2	215075331	215599619	fold4
chr2	215250095	215774383	fold4
chr2	215424859	215949147	fold4
chr2	215599623	216123911	fold4
chr2	215774387	216298675	fold4
chr2	215887594	216411882	fold4
chr2	216483053	217007341	fold4
chr2	216657817	217182105	fold4
chr2	216832581	217356869	fold4
chr2	217007345	217531633	fold4
chr2	217182109	217706397	fold4
chr2	217356873	217881161	fold4
chr2	217531637	218055925	fold4
chr2	217706401	218230689	fold4
chr2	217881165	218405453	fold4
chr2	218055929	218580217	fold4
chr2	218109040	218633328	fold4
chr2	218985684	219509972	fold4
chr2	219160448	219684736	fold4
chr2	219335212	219859500	fold4
chr2	219509976	220034264	fold4
chr2	219684740	220209028	fold4
chr2	219859504	220383792	fold4
chr2	220034268	220558556	fold4
chr2	220209032	220733320	fold4
chr2	220383796	220908084	fold4
chr2	220558560	221082848	fold4
chr2	220733324	221257612	fold4
chr2	220908088	221432376	fold4
chr2	221082852	221607140	fold4
chr2	221257616	221781904	fold4
chr2	221432380	221956668	fold4
chr2	221607144	222131432	fold4
chr2	221675598	222199886	fold4
chr2	222299498	222823786	fold4
chr2	222474262	222998550	fold4
chr2	222649026	223173314	fold4
chr2	222823790	223348078	fold4
chr2	222998554	223522842	fold4
chr2	223173318	223697606	fold4
chr2	223348082	223872370	fold4
chr2	223522846	224047134	fold4
chr2	223697610	224221898	fold4
chr2	223872374	224396662	fold4
chr2	224047138	224571426	fold4
chr2	224221902	224746190	fold4
chr2	224396666	224920954	fold4
chr2	224571430	225095718	fold4
chr2	224746194	225270482	fold4
chr2	224920958	225445246	fold4
chr2	225095722	225620010	fold4
chr2	225270486	225794774	fold4
chr2	225445250	225969538	fold4
chr2	225620014	226144302	fold4
chr2	225794778	226319066	fold4
chr2	225969542	226493830	fold4
chr2	226144306	226668594	fold4
chr2	226319070	226843358	fold4
chr2	226493834	227018122	fold4
chr2	226668598	227192886	fold4
chr2	226843362	227367650	fold4
chr2	227018126	227542414	fold4
chr2	227192890	227717178	fold4
chr2	227367654	227891942	fold4
chr2	227542418	228066706	fold4
chr2	227717182	228241470	fold4
chr2	227891946	228416234	fold4
chr2	228066710	228590998	fold4
chr2	228241474	228765762	fold4
chr2	228416238	228940526	fold4
chr2	228591002	229115290	fold4
chr2	228765766	229290054	fold4
chr2	228940530	229464818	fold4
chr2	229115294	229639582	fold4
chr2	229290058	229814346	fold4
chr2	229464822	229989110	fold4
chr2	229639586	230163874	fold4
chr2	230545606	231069894	fold4
chr2	230720370	231244658	fold4
chr2	230895134	231419422	fold4
chr2	231484141	232008429	fold4
chr2	231658905	232183193	fold4
chr2	231833669	232357957	fold4
chr2	232008433	232532721	fold4
chr2	232551057	233075345	fold4
chr2	232725821	233250109	fold4
chr2	232783027	233307315	fold4
chr2	233347055	233871343	fold4
chr2	233521819	234046107	fold4
chr2	233696583	234220871	fold4
chr2	233871347	234395635	fold4
chr2	234046111	234570399	fold4
chr2	234220875	234745163	fold4
chr2	234395639	234919927	fold4
chr2	234570403	235094691	fold4
chr2	234745167	235269455	fold4
chr2	234919931	235444219	fold4
chr2	235094695	235618983	fold4
chr2	235269459	235793747	fold4
chr2	235444223	235968511	fold4
chr2	235618987	236143275	fold4
chr2	236168886	236693174	fold4
chr2	236343650	236867938	fold4
chr2	236518414	237042702	fold4
chr2	236693178	237217466	fold4
chr2	236867942	237392230	fold4
chr2	237042706	237566994	fold4
chr2	237102798	237627086	fold4
chr2	238241162	238765450	fold4
chr2	238323243	238847531	fold4
chr2	239402154	239926442	fold4
chr2	239576918	240101206	fold4
chr2	239751682	240275970	fold4
chr2	239926446	240450734	fold4
chr2	240101210	240625498	fold4
chr2	240275974	240800262	fold4
chr2	240450738	240975026	fold4
chr2	240625502	241149790	fold4
chr2	240702975	241227263	fold4
chr20	676302	1200590	fold4
chr20	851066	1375354	fold4
chr20	1025830	1550118	fold4
chr20	1200594	1724882	fold4
chr20	1375358	1899646	fold4
chr20	1550122	2074410	fold4
chr20	1724886	2249174	fold4
chr20	1899650	2423938	fold4
chr20	2760108	3284396	fold4
chr20	2934872	3459160	fold4
chr20	3109636	3633924	fold4
chr20	3259562	3783850	fold4
chr20	3787240	4311528	fold4
chr20	3962004	4486292	fold4
chr20	4136768	4661056	fold4
chr20	4701590	5225878	fold4
chr20	4876354	5400642	fold4
chr20	5051118	5575406	fold4
chr20	5225882	5750170	fold4
chr20	5400646	5924934	fold4
chr20	5575410	6099698	fold4
chr20	5750174	6274462	fold4
chr20	5924938	6449226	fold4
chr20	6099702	6623990	fold4
chr20	6274466	6798754	fold4
chr20	6449230	6973518	fold4
chr20	6623994	7148282	fold4
chr20	6798758	7323046	fold4
chr20	6973522	7497810	fold4
chr20	7148286	7672574	fold4
chr20	7323050	7847338	fold4
chr20	7497814	8022102	fold4
chr20	7672578	8196866	fold4
chr20	7847342	8371630	fold4
chr20	8022106	8546394	fold4
chr20	8196870	8721158	fold4
chr20	8371634	8895922	fold4
chr20	8546398	9070686	fold4
chr20	8721162	9245450	fold4
chr20	8895926	9420214	fold4
chr20	9070690	9594978	fold4
chr20	9245454	9769742	fold4
chr20	9420218	9944506	fold4
chr20	9594982	10119270	fold4
chr20	9769746	10294034	fold4
chr20	9944510	10468798	fold4
chr20	10119274	10643562	fold4
chr20	10294038	10818326	fold4
chr20	10468802	10993090	fold4
chr20	10643566	11167854	fold4
chr20	10818330	11342618	fold4
chr20	10993094	11517382	fold4
chr20	11167858	11692146	fold4
chr20	11342622	11866910	fold4
chr20	11517386	12041674	fold4
chr20	11692150	12216438	fold4
chr20	11866914	12391202	fold4
chr20	12041678	12565966	fold4
chr20	12216442	12740730	fold4
chr20	12391206	12915494	fold4
chr20	12565970	13090258	fold4
chr20	12740734	13265022	fold4
chr20	12915498	13439786	fold4
chr20	13090262	13614550	fold4
chr20	13260218	13784506	fold4
chr20	13821580	14345868	fold4
chr20	13996344	14520632	fold4
chr20	14171108	14695396	fold4
chr20	14345872	14870160	fold4
chr20	14520636	15044924	fold4
chr20	14695400	15219688	fold4
chr20	14870164	15394452	fold4
chr20	15044928	15569216	fold4
chr20	15219692	15743980	fold4
chr20	15394456	15918744	fold4
chr20	15569220	16093508	fold4
chr20	15743984	16268272	fold4
chr20	15918748	16443036	fold4
chr20	16093512	16617800	fold4
chr20	16205172	16729460	fold4
chr20	16742564	17266852	fold4
chr20	16917328	17441616	fold4
chr20	17092092	17616380	fold4
chr20	17266856	17791144	fold4
chr20	17432690	17956978	fold4
chr20	18497725	19022013	fold4
chr20	18672489	19196777	fold4
chr20	18847253	19371541	fold4
chr20	19022017	19546305	fold4
chr20	19196781	19721069	fold4
chr20	19371545	19895833	fold4
chr20	19546309	20070597	fold4
chr20	19721073	20245361	fold4
chr20	19843315	20367603	fold4
chr20	20370949	20895237	fold4
chr20	20545713	21070001	fold4
chr20	20720477	21244765	fold4
chr20	20871076	21395364	fold4
chr20	21718481	22242769	fold4
chr20	21893245	22417533	fold4
chr20	22056709	22580997	fold4
chr20	22585955	23110243	fold4
chr20	22760719	23285007	fold4
chr20	22837393	23361681	fold4
chr20	23373062	23897350	fold4
chr20	23547826	24072114	fold4
chr20	23722590	24246878	fold4
chr20	23897354	24421642	fold4
chr20	24072118	24596406	fold4
chr20	24246882	24771170	fold4
chr20	24421646	24945934	fold4
chr20	24546596	25070884	fold4
chr20	25082641	25606929	fold4
chr20	25148906	25673194	fold4
chr22	16510702	17034990	fold4
chr22	16685466	17209754	fold4
chr22	16860230	17384518	fold4
chr22	17034994	17559282	fold4
chr22	17209758	17734046	fold4
chr22	17384522	17908810	fold4
chr22	17559286	18083574	fold4
chr22	17707385	18231673	fold4
chr3	20154404	20678692	fold4
chr3	20329168	20853456	fold4
chr3	20503932	21028220	fold4
chr3	20668118	21192406	fold4
chr3	22645025	23169313	fold4
chr3	22819789	23344077	fold4
chr3	22994553	23518841	fold4
chr3	23169317	23693605	fold4
chr3	23344081	23868369	fold4
chr3	23420497	23944785	fold4
chr3	25597932	26122220	fold4
chr3	25772696	26296984	fold4
chr3	25947460	26471748	fold4
chr3	26122224	26646512	fold4
chr3	26296988	26821276	fold4
chr3	26471752	26996040	fold4
chr3	26646516	27170804	fold4
chr3	26821280	27345568	fold4
chr3	26996044	27520332	fold4
chr3	27170808	27695096	fold4
chr3	27723211	28247499	fold4
chr3	27897975	28422263	fold4
chr3	28050002	28574290	fold4
chr3	30010391	30534679	fold4
chr3	30185155	30709443	fold4
chr3	30359919	30884207	fold4
chr3	30534683	31058971	fold4
chr3	30709447	31233735	fold4
chr3	30884211	31408499	fold4
chr3	31058975	31583263	fold4
chr3	31233739	31758027	fold4
chr3	31408503	31932791	fold4
chr3	31991723	32516011	fold4
chr3	32166487	32690775	fold4
chr3	32341251	32865539	fold4
chr3	32516015	33040303	fold4
chr3	32690779	33215067	fold4
chr3	32864047	33388335	fold4
chr3	33441871	33966159	fold4
chr3	33616635	34140923	fold4
chr3	33791399	34315687	fold4
chr3	33966163	34490451	fold4
chr3	34140927	34665215	fold4
chr3	34315691	34839979	fold4
chr3	34490455	35014743	fold4
chr3	34665219	35189507	fold4
chr3	34839983	35364271	fold4
chr3	35014747	35539035	fold4
chr3	35189511	35713799	fold4
chr3	35364275	35888563	fold4
chr3	35539039	36063327	fold4
chr3	35713803	36238091	fold4
chr3	35888567	36412855	fold4
chr3	36063331	36587619	fold4
chr3	36238095	36762383	fold4
chr3	36412859	36937147	fold4
chr3	36587623	37111911	fold4
chr3	36762387	37286675	fold4
chr3	36937151	37461439	fold4
chr3	37111915	37636203	fold4
chr3	37286679	37810967	fold4
chr3	37461443	37985731	fold4
chr3	37578840	38103128	fold4
chr3	38137742	38662030	fold4
chr3	38312506	38836794	fold4
chr3	38487270	39011558	fold4
chr3	38570933	39095221	fold4
chr3	39155062	39679350	fold4
chr3	39329826	39854114	fold4
chr3	39504590	40028878	fold4
chr3	39679354	40203642	fold4
chr3	39854118	40378406	fold4
chr3	39952324	40476612	fold4
chr3	40574685	41098973	fold4
chr3	40669952	41194240	fold4
chr3	41260096	41784384	fold4
chr3	41434860	41959148	fold4
chr3	41609624	42133912	fold4
chr3	41784388	42308676	fold4
chr3	41959152	42483440	fold4
chr3	42057051	42581339	fold4
chr3	42919334	43443622	fold4
chr3	43094098	43618386	fold4
chr3	43268862	43793150	fold4
chr3	43443626	43967914	fold4
chr3	43618390	44142678	fold4
chr3	43793154	44317442	fold4
chr3	43907416	44431704	fold4
chr3	44737083	45261371	fold4
chr3	44911847	45436135	fold4
chr3	45086611	45610899	fold4
chr3	45261375	45785663	fold4
chr3	45436139	45960427	fold4
chr3	45610903	46135191	fold4
chr3	45785667	46309955	fold4
chr3	45911356	46435644	fold4
chr3	46485734	47010022	fold4
chr3	48686864	49211152	fold4
chr3	48744307	49268595	fold4
chr3	50596168	51120456	fold4
chr3	50770932	51295220	fold4
chr3	50866496	51390784	fold4
chr3	58012252	58536540	fold4
chr3	58187016	58711304	fold4
chr3	58361780	58886068	fold4
chr3	58536544	59060832	fold4
chr3	58711308	59235596	fold4
chr3	58886072	59410360	fold4
chr3	59060836	59585124	fold4
chr3	59235600	59759888	fold4
chr3	59410364	59934652	fold4
chr3	59585128	60109416	fold4
chr3	59759892	60284180	fold4
chr3	59934656	60458944	fold4
chr3	60109420	60633708	fold4
chr3	60284184	60808472	fold4
chr3	60458948	60983236	fold4
chr3	60633712	61158000	fold4
chr3	60808476	61332764	fold4
chr3	60983240	61507528	fold4
chr3	61158004	61682292	fold4
chr3	61332768	61857056	fold4
chr3	61507532	62031820	fold4
chr3	61682296	62206584	fold4
chr3	61845392	62369680	fold4
chr3	62374824	62899112	fold4
chr3	62549588	63073876	fold4
chr3	62724352	63248640	fold4
chr3	62899116	63423404	fold4
chr3	63073880	63598168	fold4
chr3	63248644	63772932	fold4
chr3	63338366	63862654	fold4
chr3	64003462	64527750	fold4
chr3	64178226	64702514	fold4
chr3	64352990	64877278	fold4
chr3	64527754	65052042	fold4
chr3	64702518	65226806	fold4
chr3	64877282	65401570	fold4
chr3	65052046	65576334	fold4
chr3	65226810	65751098	fold4
chr3	65401574	65925862	fold4
chr3	65576338	66100626	fold4
chr3	65751102	66275390	fold4
chr3	65925866	66450154	fold4
chr3	66100630	66624918	fold4
chr3	66275394	66799682	fold4
chr3	66450158	66974446	fold4
chr3	66624922	67149210	fold4
chr3	66799686	67323974	fold4
chr3	66974450	67498738	fold4
chr3	67149214	67673502	fold4
chr3	67323978	67848266	fold4
chr3	67498742	68023030	fold4
chr3	67673506	68197794	fold4
chr3	67848270	68372558	fold4
chr3	68023034	68547322	fold4
chr3	68197798	68722086	fold4
chr3	68372562	68896850	fold4
chr3	68547326	69071614	fold4
chr3	68722090	69246378	fold4
chr3	68896854	69421142	fold4
chr3	69071618	69595906	fold4
chr3	69214667	69738955	fold4
chr3	69968336	70492624	fold4
chr3	70143100	70667388	fold4
chr3	70317864	70842152	fold4
chr3	70430404	70954692	fold4
chr3	71754729	72279017	fold4
chr3	71847536	72371824	fold4
chr3	72447121	72971409	fold4
chr3	72621885	73146173	fold4
chr3	72796649	73320937	fold4
chr3	72971413	73495701	fold4
chr3	73146177	73670465	fold4
chr3	73320941	73845229	fold4
chr3	73495705	74019993	fold4
chr3	73670469	74194757	fold4
chr3	73845233	74369521	fold4
chr3	74019997	74544285	fold4
chr3	74194761	74719049	fold4
chr3	74369525	74893813	fold4
chr3	74452565	74976853	fold4
chr3	126476391	127000679	fold4
chr3	126651155	127175443	fold4
chr3	126825919	127350207	fold4
chr3	127000683	127524971	fold4
chr3	127175447	127699735	fold4
chr3	127350211	127874499	fold4
chr3	127524975	128049263	fold4
chr3	129440679	129964967	fold4
chr3	129615443	130139731	fold4
chr3	129790207	130314495	fold4
chr3	129964971	130489259	fold4
chr3	130139735	130664023	fold4
chr3	130314499	130838787	fold4
chr3	130489263	131013551	fold4
chr3	130664027	131188315	fold4
chr3	130838791	131363079	fold4
chr3	131013555	131537843	fold4
chr3	131188319	131712607	fold4
chr3	131363083	131887371	fold4
chr3	131537847	132062135	fold4
chr3	131712611	132236899	fold4
chr3	131887375	132411663	fold4
chr3	132062139	132586427	fold4
chr3	132236903	132761191	fold4
chr3	132411667	132935955	fold4
chr3	132586431	133110719	fold4
chr3	132761195	133285483	fold4
chr3	132935959	133460247	fold4
chr3	133110723	133635011	fold4
chr3	133285487	133809775	fold4
chr3	133460251	133984539	fold4
chr3	133635015	134159303	fold4
chr3	133809779	134334067	fold4
chr3	133984543	134508831	fold4
chr3	134159307	134683595	fold4
chr3	134334071	134858359	fold4
chr3	134508835	135033123	fold4
chr3	134683599	135207887	fold4
chr3	134858363	135382651	fold4
chr3	135033127	135557415	fold4
chr3	135207891	135732179	fold4
chr3	135382655	135906943	fold4
chr3	135557419	136081707	fold4
chr3	135732183	136256471	fold4
chr3	135906947	136431235	fold4
chr3	136081711	136605999	fold4
chr3	136256475	136780763	fold4
chr3	136431239	136955527	fold4
chr3	136606003	137130291	fold4
chr3	136780767	137305055	fold4
chr3	136955531	137479819	fold4
chr3	137130295	137654583	fold4
chr3	137239526	137763814	fold4
chr3	137766334	138290622	fold4
chr3	137941098	138465386	fold4
chr3	138115862	138640150	fold4
chr3	138290626	138814914	fold4
chr3	138419935	138944223	fold4
chr3	138947637	139471925	fold4
chr3	139122401	139646689	fold4
chr3	139297165	139821453	fold4
chr3	139471929	139996217	fold4
chr3	139646693	140170981	fold4
chr3	139821457	140345745	fold4
chr3	139996221	140520509	fold4
chr3	140170985	140695273	fold4
chr3	140345749	140870037	fold4
chr3	140520513	141044801	fold4
chr3	142150044	142674332	fold4
chr3	142324808	142849096	fold4
chr3	142439708	142963996	fold4
chr3	143060725	143585013	fold4
chr3	143235489	143759777	fold4
chr3	143410253	143934541	fold4
chr3	143585017	144109305	fold4
chr3	143759781	144284069	fold4
chr3	143934545	144458833	fold4
chr3	144109309	144633597	fold4
chr3	144284073	144808361	fold4
chr3	144458837	144983125	fold4
chr3	144633601	145157889	fold4
chr3	144808365	145332653	fold4
chr3	144983129	145507417	fold4
chr3	145157893	145682181	fold4
chr3	145332657	145856945	fold4
chr3	145507421	146031709	fold4
chr3	145682185	146206473	fold4
chr3	145856949	146381237	fold4
chr3	146031713	146556001	fold4
chr3	146206477	146730765	fold4
chr3	146381241	146905529	fold4
chr3	146556005	147080293	fold4
chr3	146730769	147255057	fold4
chr3	146861757	147386045	fold4
chr3	147510293	148034581	fold4
chr3	147685057	148209345	fold4
chr3	147859821	148384109	fold4
chr3	148034585	148558873	fold4
chr3	148172995	148697283	fold4
chr4	2515857	3040145	fold4
chr4	2690621	3214909	fold4
chr4	2865385	3389673	fold4
chr4	3040149	3564437	fold4
chr4	3214913	3739201	fold4
chr4	3389677	3913965	fold4
chr4	3564441	4088729	fold4
chr4	3739205	4263493	fold4
chr4	4321786	4846074	fold4
chr4	4863936	5388224	fold4
chr4	5038700	5562988	fold4
chr4	5213464	5737752	fold4
chr4	5388228	5912516	fold4
chr4	5562992	6087280	fold4
chr4	5737756	6262044	fold4
chr4	5912520	6436808	fold4
chr4	6087284	6611572	fold4
chr4	6262048	6786336	fold4
chr4	6436812	6961100	fold4
chr4	6534382	7058670	fold4
chr4	7068585	7592873	fold4
chr4	7243349	7767637	fold4
chr4	7418113	7942401	fold4
chr4	7592877	8117165	fold4
chr4	7767641	8291929	fold4
chr4	7911351	8435639	fold4
chr4	9372089	9896377	fold4
chr4	9546853	10071141	fold4
chr4	9721617	10245905	fold4
chr4	9896381	10420669	fold4
chr4	10071145	10595433	fold4
chr4	10245909	10770197	fold4
chr4	10420673	10944961	fold4
chr4	10595437	11119725	fold4
chr4	10770201	11294489	fold4
chr4	10944965	11469253	fold4
chr4	11119729	11644017	fold4
chr4	11294493	11818781	fold4
chr4	11469257	11993545	fold4
chr4	11644021	12168309	fold4
chr4	11818785	12343073	fold4
chr4	11993549	12517837	fold4
chr4	12168313	12692601	fold4
chr4	12343077	12867365	fold4
chr4	12517841	13042129	fold4
chr4	12692605	13216893	fold4
chr4	12867369	13391657	fold4
chr4	13016541	13540829	fold4
chr4	13545008	14069296	fold4
chr4	13719772	14244060	fold4
chr4	13894536	14418824	fold4
chr4	14069300	14593588	fold4
chr4	14244064	14768352	fold4
chr4	14418828	14943116	fold4
chr4	14477692	15001980	fold4
chr4	15070153	15594441	fold4
chr4	15244917	15769205	fold4
chr4	15419681	15943969	fold4
chr4	15594445	16118733	fold4
chr4	15769209	16293497	fold4
chr4	15943973	16468261	fold4
chr4	16118737	16643025	fold4
chr4	16293501	16817789	fold4
chr4	16468265	16992553	fold4
chr4	16643029	17167317	fold4
chr4	16817793	17342081	fold4
chr4	16992557	17516845	fold4
chr4	17089852	17614140	fold4
chr4	18022376	18546664	fold4
chr4	18197140	18721428	fold4
chr4	18371904	18896192	fold4
chr4	18546668	19070956	fold4
chr4	18721432	19245720	fold4
chr4	18896196	19420484	fold4
chr4	19070960	19595248	fold4
chr4	19245724	19770012	fold4
chr4	19420488	19944776	fold4
chr4	19595252	20119540	fold4
chr4	19770016	20294304	fold4
chr4	19944780	20469068	fold4
chr4	20119544	20643832	fold4
chr4	20294308	20818596	fold4
chr4	20469072	20993360	fold4
chr4	20643836	21168124	fold4
chr4	20818600	21342888	fold4
chr4	20993364	21517652	fold4
chr4	21168128	21692416	fold4
chr4	21342892	21867180	fold4
chr4	21517656	22041944	fold4
chr4	21692420	22216708	fold4
chr4	21867184	22391472	fold4
chr4	22041948	22566236	fold4
chr4	22216712	22741000	fold4
chr4	22391476	22915764	fold4
chr4	22566240	23090528	fold4
chr4	22741004	23265292	fold4
chr4	22915768	23440056	fold4
chr4	23090532	23614820	fold4
chr4	23230752	23755040	fold4
chr4	23904589	24428877	fold4
chr4	23993152	24517440	fold4
chr4	24585054	25109342	fold4
chr4	24759818	25284106	fold4
chr4	24934582	25458870	fold4
chr4	25109346	25633634	fold4
chr4	25284110	25808398	fold4
chr4	25458874	25983162	fold4
chr4	25633638	26157926	fold4
chr4	26435131	26959419	fold4
chr4	26609895	27134183	fold4
chr4	26784659	27308947	fold4
chr4	26959423	27483711	fold4
chr4	27134187	27658475	fold4
chr4	27308951	27833239	fold4
chr4	27483715	28008003	fold4
chr4	27658479	28182767	fold4
chr4	27833243	28357531	fold4
chr4	28008007	28532295	fold4
chr4	28182771	28707059	fold4
chr4	28357535	28881823	fold4
chr4	28532299	29056587	fold4
chr4	28707063	29231351	fold4
chr4	28881827	29406115	fold4
chr4	29056591	29580879	fold4
chr4	29231355	29755643	fold4
chr4	29406119	29930407	fold4
chr4	29580883	30105171	fold4
chr4	29755647	30279935	fold4
chr4	29930411	30454699	fold4
chr4	30105175	30629463	fold4
chr4	30279939	30804227	fold4
chr4	30454703	30978991	fold4
chr4	30629467	31153755	fold4
chr4	30804231	31328519	fold4
chr4	30978995	31503283	fold4
chr4	31153759	31678047	fold4
chr4	31270605	31794893	fold4
chr5	8770274	9294562	fold3
chr5	8945038	9469326	fold3
chr5	9119802	9644090	fold3
chr5	9294566	9818854	fold3
chr5	9469330	9993618	fold3
chr5	9644094	10168382	fold3
chr5	9818858	10343146	fold3
chr5	9993622	10517910	fold3
chr5	10168386	10692674	fold3
chr5	10343150	10867438	fold3
chr5	10517914	11042202	fold3
chr5	10692678	11216966	fold3
chr5	10867442	11391730	fold3
chr5	11042206	11566494	fold3
chr5	11216970	11741258	fold3
chr5	11391734	11916022	fold3
chr5	11566498	12090786	fold3
chr5	11741262	12265550	fold3
chr5	11916026	12440314	fold3
chr5	12090790	12615078	fold3
chr5	12265554	12789842	fold3
chr5	12440318	12964606	fold3
chr5	12615082	13139370	fold3
chr5	12789846	13314134	fold3
chr5	12964610	13488898	fold3
chr5	13139374	13663662	fold3
chr5	13314138	13838426	fold3
chr5	13488902	14013190	fold3
chr5	13663666	14187954	fold3
chr5	13838430	14362718	fold3
chr5	14013194	14537482	fold3
chr5	14187958	14712246	fold3
chr5	14362722	14887010	fold3
chr5	14537486	15061774	fold3
chr5	14712250	15236538	fold3
chr5	14887014	15411302	fold3
chr5	15061778	15586066	fold3
chr5	15236542	15760830	fold3
chr5	15411306	15935594	fold3
chr5	15586070	16110358	fold3
chr5	15760834	16285122	fold3
chr5	15927230	16451518	fold3
chr5	16466300	16990588	fold3
chr5	16641064	17165352	fold3
chr5	16815828	17340116	fold3
chr5	16990592	17514880	fold3
chr5	17580548	18104836	fold3
chr5	17755312	18279600	fold3
chr5	17930076	18454364	fold3
chr5	18104840	18629128	fold3
chr5	18279604	18803892	fold3
chr5	18454368	18978656	fold3
chr5	18629132	19153420	fold3
chr5	18803896	19328184	fold3
chr5	18978660	19502948	fold3
chr5	19153424	19677712	fold3
chr5	19328188	19852476	fold3
chr5	19502952	20027240	fold3
chr5	19677716	20202004	fold3
chr5	19852480	20376768	fold3
chr5	20027244	20551532	fold3
chr5	20202008	20726296	fold3
chr5	20376772	20901060	fold3
chr5	20551536	21075824	fold3
chr5	20726300	21250588	fold3
chr5	20901064	21425352	fold3
chr5	21075828	21600116	fold3
chr5	21250592	21774880	fold3
chr5	21425356	21949644	fold3
chr5	21600120	22124408	fold3
chr5	21774884	22299172	fold3
chr5	21949648	22473936	fold3
chr5	22124412	22648700	fold3
chr5	22299176	22823464	fold3
chr5	22473940	22998228	fold3
chr5	22648704	23172992	fold3
chr5	22823468	23347756	fold3
chr5	22918797	23443085	fold3
chr5	23528093	24052381	fold3
chr5	23702857	24227145	fold3
chr5	23877621	24401909	fold3
chr5	24052385	24576673	fold3
chr5	24227149	24751437	fold3
chr5	24401913	24926201	fold3
chr5	24576677	25100965	fold3
chr5	24751441	25275729	fold3
chr5	24926205	25450493	fold3
chr5	25100969	25625257	fold3
chr5	25275733	25800021	fold3
chr5	25450497	25974785	fold3
chr5	25625261	26149549	fold3
chr5	25800025	26324313	fold3
chr5	25974789	26499077	fold3
chr5	26149553	26673841	fold3
chr5	26324317	26848605	fold3
chr5	26499081	27023369	fold3
chr5	26673845	27198133	fold3
chr5	26848609	27372897	fold3
chr5	27023373	27547661	fold3
chr5	27198137	27722425	fold3
chr5	27372901	27897189	fold3
chr5	27547665	28071953	fold3
chr5	27722429	28246717	fold3
chr5	27897193	28421481	fold3
chr5	28071957	28596245	fold3
chr5	28246721	28771009	fold3
chr5	28421485	28945773	fold3
chr5	28596249	29120537	fold3
chr5	28771013	29295301	fold3
chr5	28945777	29470065	fold3
chr5	29120541	29644829	fold3
chr5	29295305	29819593	fold3
chr5	29470069	29994357	fold3
chr5	29644833	30169121	fold3
chr5	29819597	30343885	fold3
chr5	29994361	30518649	fold3
chr5	30169125	30693413	fold3
chr5	30343889	30868177	fold3
chr5	30518653	31042941	fold3
chr5	30693417	31217705	fold3
chr5	30868181	31392469	fold3
chr5	31532696	32056984	fold3
chr5	31707460	32231748	fold3
chr5	31830061	32354349	fold3
chr5	32604079	33128367	fold3
chr5	32778843	33303131	fold3
chr5	32953607	33477895	fold3
chr5	33128371	33652659	fold3
chr5	33303135	33827423	fold3
chr5	33477899	34002187	fold3
chr5	33652663	34176951	fold3
chr5	34250195	34774483	fold3
chr5	34404770	34929058	fold3
chr5	34958964	35483252	fold3
chr5	35133728	35658016	fold3
chr5	35308492	35832780	fold3
chr5	35483256	36007544	fold3
chr5	35658020	36182308	fold3
chr5	35832784	36357072	fold3
chr5	36007548	36531836	fold3
chr5	36182312	36706600	fold3
chr5	36357076	36881364	fold3
chr5	36531840	37056128	fold3
chr5	36706604	37230892	fold3
chr5	36881368	37405656	fold3
chr5	37056132	37580420	fold3
chr5	37230896	37755184	fold3
chr5	37405660	37929948	fold3
chr5	37580424	38104712	fold3
chr5	37755188	38279476	fold3
chr5	37929952	38454240	fold3
chr5	38104716	38629004	fold3
chr5	38279480	38803768	fold3
chr5	38454244	38978532	fold3
chr5	38629008	39153296	fold3
chr5	38803772	39328060	fold3
chr5	39462800	39987088	fold3
chr5	39637564	40161852	fold3
chr5	39812328	40336616	fold3
chr5	39987092	40511380	fold3
chr5	40161856	40686144	fold3
chr5	40235100	40759388	fold3
chr5	40798874	41323162	fold3
chr5	40973638	41497926	fold3
chr5	41148402	41672690	fold3
chr5	41323166	41847454	fold3
chr5	41497930	42022218	fold3
chr5	41672694	42196982	fold3
chr5	41847458	42371746	fold3
chr5	42022222	42546510	fold3
chr5	42196986	42721274	fold3
chr5	42281925	42806213	fold3
chr5	98969179	99493467	fold3
chr5	99143943	99668231	fold3
chr5	99318707	99842995	fold3
chr5	99493471	100017759	fold3
chr5	99668235	100192523	fold3
chr5	99842999	100367287	fold3
chr5	100017763	100542051	fold3
chr5	100192527	100716815	fold3
chr5	100367291	100891579	fold3
chr5	100542055	101066343	fold3
chr5	100716819	101241107	fold3
chr5	100891583	101415871	fold3
chr5	101066347	101590635	fold3
chr5	101241111	101765399	fold3
chr5	101415875	101940163	fold3
chr5	101590639	102114927	fold3
chr5	101765403	102289691	fold3
chr5	101940167	102464455	fold3
chr5	102114931	102639219	fold3
chr5	102289695	102813983	fold3
chr5	102464459	102988747	fold3
chr5	102624512	103148800	fold3
chr5	173961980	174486268	fold4
chr5	174136744	174661032	fold4
chr5	174199793	174724081	fold4
chr6	99615578	100139866	fold3
chr6	99790342	100314630	fold3
chr6	99860720	100385008	fold3
chr6	100881872	101406160	fold3
chr6	101056636	101580924	fold3
chr6	101231400	101755688	fold3
chr6	101406164	101930452	fold3
chr6	101580928	102105216	fold3
chr6	101755692	102279980	fold3
chr6	101930456	102454744	fold3
chr6	102105220	102629508	fold3
chr6	102279984	102804272	fold3
chr6	102454748	102979036	fold3
chr6	102629512	103153800	fold3
chr6	102804276	103328564	fold3
chr6	102979040	103503328	fold3
chr6	103153804	103678092	fold3
chr6	103328568	103852856	fold3
chr6	103503332	104027620	fold3
chr6	103678096	104202384	fold3
chr6	103852860	104377148	fold3
chr6	104027624	104551912	fold3
chr6	104202388	104726676	fold3
chr6	104377152	104901440	fold3
chr6	105083332	105607620	fold3
chr6	105258096	105782384	fold3
chr6	105432860	105957148	fold3
chr6	106109939	106634227	fold3
chr6	106284703	106808991	fold3
chr6	106459467	106983755	fold3
chr6	106634231	107158519	fold3
chr6	106808995	107333283	fold3
chr6	106983759	107508047	fold3
chr6	107158523	107682811	fold3
chr6	107333287	107857575	fold3
chr6	107508051	108032339	fold3
chr6	107641233	108165521	fold3
chr6	108684774	109209062	fold3
chr6	108859538	109383826	fold3
chr6	108915935	109440223	fold3
chr6	109483739	110008027	fold3
chr6	109658503	110182791	fold3
chr6	109833267	110357555	fold3
chr6	110008031	110532319	fold3
chr6	110182795	110707083	fold3
chr6	110357559	110881847	fold3
chr6	110532323	111056611	fold3
chr6	110707087	111231375	fold3
chr6	110881851	111406139	fold3
chr6	111056615	111580903	fold3
chr6	111231379	111755667	fold3
chr6	111406143	111930431	fold3
chr6	111580907	112105195	fold3
chr6	111755671	112279959	fold3
chr6	111822541	112346829	fold3
chr6	112351294	112875582	fold3
chr6	112526058	113050346	fold3
chr6	112700822	113225110	fold3
chr6	112875586	113399874	fold3
chr6	113050350	113574638	fold3
chr6	113225114	113749402	fold3
chr6	113399878	113924166	fold3
chr6	114011808	114536096	fold3
chr6	114186572	114710860	fold3
chr6	114361336	114885624	fold3
chr6	114536100	115060388	fold3
chr6	114710864	115235152	fold3
chr6	114885628	115409916	fold3
chr6	115060392	115584680	fold3
chr6	115235156	115759444	fold3
chr6	115409920	115934208	fold3
chr6	115584684	116108972	fold3
chr6	115759448	116283736	fold3
chr6	115934212	116458500	fold3
chr6	116108976	116633264	fold3
chr6	116283740	116808028	fold3
chr6	116352423	116876711	fold3
chr6	116932161	117456449	fold3
chr6	117106925	117631213	fold3
chr6	117281689	117805977	fold3
chr6	117456453	117980741	fold3
chr6	117631217	118155505	fold3
chr6	117805981	118330269	fold3
chr6	117980745	118505033	fold3
chr6	118155509	118679797	fold3
chr6	118330273	118854561	fold3
chr6	118505037	119029325	fold3
chr6	118679801	119204089	fold3
chr6	118854565	119378853	fold3
chr6	119029329	119553617	fold3
chr6	119204093	119728381	fold3
chr6	119378857	119903145	fold3
chr6	119553621	120077909	fold3
chr6	119728385	120252673	fold3
chr6	119903149	120427437	fold3
chr6	120077913	120602201	fold3
chr6	120252677	120776965	fold3
chr6	120427441	120951729	fold3
chr6	120602205	121126493	fold3
chr6	120776969	121301257	fold3
chr6	120951733	121476021	fold3
chr6	121126497	121650785	fold3
chr6	121301261	121825549	fold3
chr6	121476025	122000313	fold3
chr6	121650789	122175077	fold3
chr6	121825553	122349841	fold3
chr6	122433119	122957407	fold3
chr6	122607883	123132171	fold3
chr6	122782647	123306935	fold3
chr6	122957411	123481699	fold3
chr6	123132175	123656463	fold3
chr6	123306939	123831227	fold3
chr6	123481703	124005991	fold3
chr6	123656467	124180755	fold3
chr6	123831231	124355519	fold3
chr6	124005995	124530283	fold3
chr6	124180759	124705047	fold3
chr6	124355523	124879811	fold3
chr6	124530287	125054575	fold3
chr6	124705051	125229339	fold3
chr6	124879815	125404103	fold3
chr6	125054579	125578867	fold3
chr6	125222875	125747163	fold3
chr6	126203817	126728105	fold3
chr6	126378581	126902869	fold3
chr6	126553345	127077633	fold3
chr6	126728109	127252397	fold3
chr6	126902873	127427161	fold3
chr6	127077637	127601925	fold3
chr6	127252401	127776689	fold3
chr6	127427165	127951453	fold3
chr6	127601929	128126217	fold3
chr6	127776693	128300981	fold3
chr6	127951457	128475745	fold3
chr6	128126221	128650509	fold3
chr6	128300985	128825273	fold3
chr6	128475749	129000037	fold3
chr6	128650513	129174801	fold3
chr6	128825277	129349565	fold3
chr6	129000041	129524329	fold3
chr6	129174805	129699093	fold3
chr6	129349569	129873857	fold3
chr6	129488910	130013198	fold3
chr6	130141449	130665737	fold3
chr6	130316213	130840501	fold3
chr6	130490977	131015265	fold3
chr6	130665741	131190029	fold3
chr6	130840505	131364793	fold3
chr6	130946043	131470331	fold3
chr6	131584332	132108620	fold3
chr6	131759096	132283384	fold3
chr6	131933860	132458148	fold3
chr6	132108624	132632912	fold3
chr6	132283388	132807676	fold3
chr6	132458152	132982440	fold3
chr6	132632916	133157204	fold3
chr6	132807680	133331968	fold3
chr6	132982444	133506732	fold3
chr6	133157208	133681496	fold3
chr6	133331972	133856260	fold3
[truncated: 12,395 more rows]
