# Supplementary material for: Context-aware sequence-to-function model of human gene regulation
Source: Nat Commun. 2026 Jul 14;17:6200. doi: 10.1038/s41467-026-75527-2 (PMC13370016; doi:10.1038/s41467-026-75527-2)
Supplement: Supplementary file 7 — Supplementary Data 5 [file 41467_2026_75527_MOESM7_ESM.txt]

tissue_index	tissue_name	assay_name	track_name	sample	replicate	audit	experiment_accession	file_accession	url	sample_description	organism	life_stage	biosample_age	biosample_tx	biosample_tx_amount	biosample_tx_unit	biosample_tx_duration	biosample_tx_duration_unit	synchronization
0	Homo sapiens A172	DNase-seq	dnase	1	1	None	ENCSR932KWJ	ENCFF962YGV	https://www.encodeproject.org/files/ENCFF962YGV/@@download/ENCFF962YGV.bigWig	DNase-seq on cell line A172 (53 year old male human brain, glioblastoma)	Homo sapiens	adult	53 years	nan	nan	nan	nan	nan	nan
0	Homo sapiens A172	DNase-seq	dnase	1	2	None	ENCSR932KWJ	ENCFF332UAH	https://www.encodeproject.org/files/ENCFF332UAH/@@download/ENCFF332UAH.bigWig	DNase-seq on cell line A172 (53 year old male human brain, glioblastoma)	Homo sapiens	adult	53 years	nan	nan	nan	nan	nan	nan
0	Homo sapiens A172	total RNA-seq	input_tsv	1	1	None	ENCSR580GSX	ENCFF575QDK	https://www.encodeproject.org/files/ENCFF575QDK/@@download/ENCFF575QDK.tsv	The libraries contained in this experiment come from the whole cell fraction of independent growths of cell line A172. They are stranded PE101 Illumina Hi-Seq RNA-Seq libraries from rRNA-depleted Total RNA > 200 nucleotides in size.	Homo sapiens	adult	53 years	nan	nan	nan	nan	nan	nan
0	Homo sapiens A172	total RNA-seq	input_tsv	1	2	None	ENCSR580GSX	ENCFF014IWI	https://www.encodeproject.org/files/ENCFF014IWI/@@download/ENCFF014IWI.tsv	The libraries contained in this experiment come from the whole cell fraction of independent growths of cell line A172. They are stranded PE101 Illumina Hi-Seq RNA-Seq libraries from rRNA-depleted Total RNA > 200 nucleotides in size.	Homo sapiens	adult	53 years	nan	nan	nan	nan	nan	nan
0	Homo sapiens A172	RAMPAGE	rampage_minus	1	1	None	ENCSR208AWA	ENCFF058KLC	https://www.encodeproject.org/files/ENCFF058KLC/@@download/ENCFF058KLC.bigWig	The libraries contained in this experiment come from independent growths of cell line A172, a glioblastoma cell line derived from a 53 year old male. They are stranded PE101 Illumina Hi-Seq RAMPAGE libraries from rRNA-depleted Total RNA > 200 nucleotides in size.	Homo sapiens	adult	53 years	nan	nan	nan	nan	nan	nan
0	Homo sapiens A172	RAMPAGE	rampage_minus	1	2	None	ENCSR208AWA	ENCFF683UGA	https://www.encodeproject.org/files/ENCFF683UGA/@@download/ENCFF683UGA.bigWig	The libraries contained in this experiment come from independent growths of cell line A172, a glioblastoma cell line derived from a 53 year old male. They are stranded PE101 Illumina Hi-Seq RAMPAGE libraries from rRNA-depleted Total RNA > 200 nucleotides in size.	Homo sapiens	adult	53 years	nan	nan	nan	nan	nan	nan
0	Homo sapiens A172	RAMPAGE	rampage_plus	1	1	None	ENCSR208AWA	ENCFF043KVG	https://www.encodeproject.org/files/ENCFF043KVG/@@download/ENCFF043KVG.bigWig	The libraries contained in this experiment come from independent growths of cell line A172, a glioblastoma cell line derived from a 53 year old male. They are stranded PE101 Illumina Hi-Seq RAMPAGE libraries from rRNA-depleted Total RNA > 200 nucleotides in size.	Homo sapiens	adult	53 years	nan	nan	nan	nan	nan	nan
0	Homo sapiens A172	RAMPAGE	rampage_plus	1	2	None	ENCSR208AWA	ENCFF023MJB	https://www.encodeproject.org/files/ENCFF023MJB/@@download/ENCFF023MJB.bigWig	The libraries contained in this experiment come from independent growths of cell line A172, a glioblastoma cell line derived from a 53 year old male. They are stranded PE101 Illumina Hi-Seq RAMPAGE libraries from rRNA-depleted Total RNA > 200 nucleotides in size.	Homo sapiens	adult	53 years	nan	nan	nan	nan	nan	nan
0	Homo sapiens A172	total RNA-seq	rna_total_minus	1	1	None	ENCSR580GSX	ENCFF218ROS	https://www.encodeproject.org/files/ENCFF218ROS/@@download/ENCFF218ROS.bigWig	The libraries contained in this experiment come from the whole cell fraction of independent growths of cell line A172. They are stranded PE101 Illumina Hi-Seq RNA-Seq libraries from rRNA-depleted Total RNA > 200 nucleotides in size.	Homo sapiens	adult	53 years	nan	nan	nan	nan	nan	nan
0	Homo sapiens A172	total RNA-seq	rna_total_minus	1	2	None	ENCSR580GSX	ENCFF737CMC	https://www.encodeproject.org/files/ENCFF737CMC/@@download/ENCFF737CMC.bigWig	The libraries contained in this experiment come from the whole cell fraction of independent growths of cell line A172. They are stranded PE101 Illumina Hi-Seq RNA-Seq libraries from rRNA-depleted Total RNA > 200 nucleotides in size.	Homo sapiens	adult	53 years	nan	nan	nan	nan	nan	nan
0	Homo sapiens A172	total RNA-seq	rna_total_plus	1	1	None	ENCSR580GSX	ENCFF228AHT	https://www.encodeproject.org/files/ENCFF228AHT/@@download/ENCFF228AHT.bigWig	The libraries contained in this experiment come from the whole cell fraction of independent growths of cell line A172. They are stranded PE101 Illumina Hi-Seq RNA-Seq libraries from rRNA-depleted Total RNA > 200 nucleotides in size.	Homo sapiens	adult	53 years	nan	nan	nan	nan	nan	nan
0	Homo sapiens A172	total RNA-seq	rna_total_plus	1	2	None	ENCSR580GSX	ENCFF862GSI	https://www.encodeproject.org/files/ENCFF862GSI/@@download/ENCFF862GSI.bigWig	The libraries contained in this experiment come from the whole cell fraction of independent growths of cell line A172. They are stranded PE101 Illumina Hi-Seq RNA-Seq libraries from rRNA-depleted Total RNA > 200 nucleotides in size.	Homo sapiens	adult	53 years	nan	nan	nan	nan	nan	nan
1	Homo sapiens A375	total RNA-seq	input_tsv	1	1	None	ENCSR504VXC	ENCFF446MZM	https://www.encodeproject.org/files/ENCFF446MZM/@@download/ENCFF446MZM.tsv	The libraries contained in this experiment come from independent growths of melanoma cell line A375, a malignant melanoma from a 54 year old female. They are stranded PE101 Illumina Hi-Seq libraries from rRNA-depleted Total RNA > 200 nucleotides in size.	Homo sapiens	adult	54 years	nan	nan	nan	nan	nan	nan
1	Homo sapiens A375	total RNA-seq	input_tsv	1	2	None	ENCSR504VXC	ENCFF175DVU	https://www.encodeproject.org/files/ENCFF175DVU/@@download/ENCFF175DVU.tsv	The libraries contained in this experiment come from independent growths of melanoma cell line A375, a malignant melanoma from a 54 year old female. They are stranded PE101 Illumina Hi-Seq libraries from rRNA-depleted Total RNA > 200 nucleotides in size.	Homo sapiens	adult	54 years	nan	nan	nan	nan	nan	nan
1	Homo sapiens A375	RAMPAGE	rampage_minus	1	1	None	ENCSR080XAB	ENCFF779RXG	https://www.encodeproject.org/files/ENCFF779RXG/@@download/ENCFF779RXG.bigWig	The libraries contained in this experiment come from independent growths of melanoma cell line A375. They are stranded PE101 Illumina Hi-Seq RAMPAGE libraries from rRNA-depleted Total RNA > 200 nucleotides in size.	Homo sapiens	adult	54 years	nan	nan	nan	nan	nan	nan
1	Homo sapiens A375	RAMPAGE	rampage_minus	1	2	None	ENCSR080XAB	ENCFF827VQQ	https://www.encodeproject.org/files/ENCFF827VQQ/@@download/ENCFF827VQQ.bigWig	The libraries contained in this experiment come from independent growths of melanoma cell line A375. They are stranded PE101 Illumina Hi-Seq RAMPAGE libraries from rRNA-depleted Total RNA > 200 nucleotides in size.	Homo sapiens	adult	54 years	nan	nan	nan	nan	nan	nan
1	Homo sapiens A375	RAMPAGE	rampage_plus	1	1	None	ENCSR080XAB	ENCFF249KPK	https://www.encodeproject.org/files/ENCFF249KPK/@@download/ENCFF249KPK.bigWig	The libraries contained in this experiment come from independent growths of melanoma cell line A375. They are stranded PE101 Illumina Hi-Seq RAMPAGE libraries from rRNA-depleted Total RNA > 200 nucleotides in size.	Homo sapiens	adult	54 years	nan	nan	nan	nan	nan	nan
1	Homo sapiens A375	RAMPAGE	rampage_plus	1	2	None	ENCSR080XAB	ENCFF318EOR	https://www.encodeproject.org/files/ENCFF318EOR/@@download/ENCFF318EOR.bigWig	The libraries contained in this experiment come from independent growths of melanoma cell line A375. They are stranded PE101 Illumina Hi-Seq RAMPAGE libraries from rRNA-depleted Total RNA > 200 nucleotides in size.	Homo sapiens	adult	54 years	nan	nan	nan	nan	nan	nan
1	Homo sapiens A375	total RNA-seq	rna_total_minus	1	1	None	ENCSR504VXC	ENCFF668XTN	https://www.encodeproject.org/files/ENCFF668XTN/@@download/ENCFF668XTN.bigWig	The libraries contained in this experiment come from independent growths of melanoma cell line A375, a malignant melanoma from a 54 year old female. They are stranded PE101 Illumina Hi-Seq libraries from rRNA-depleted Total RNA > 200 nucleotides in size.	Homo sapiens	adult	54 years	nan	nan	nan	nan	nan	nan
1	Homo sapiens A375	total RNA-seq	rna_total_minus	1	2	None	ENCSR504VXC	ENCFF568UMA	https://www.encodeproject.org/files/ENCFF568UMA/@@download/ENCFF568UMA.bigWig	The libraries contained in this experiment come from independent growths of melanoma cell line A375, a malignant melanoma from a 54 year old female. They are stranded PE101 Illumina Hi-Seq libraries from rRNA-depleted Total RNA > 200 nucleotides in size.	Homo sapiens	adult	54 years	nan	nan	nan	nan	nan	nan
1	Homo sapiens A375	total RNA-seq	rna_total_plus	1	1	None	ENCSR504VXC	ENCFF280YRS	https://www.encodeproject.org/files/ENCFF280YRS/@@download/ENCFF280YRS.bigWig	The libraries contained in this experiment come from independent growths of melanoma cell line A375, a malignant melanoma from a 54 year old female. They are stranded PE101 Illumina Hi-Seq libraries from rRNA-depleted Total RNA > 200 nucleotides in size.	Homo sapiens	adult	54 years	nan	nan	nan	nan	nan	nan
1	Homo sapiens A375	total RNA-seq	rna_total_plus	1	2	None	ENCSR504VXC	ENCFF150WXP	https://www.encodeproject.org/files/ENCFF150WXP/@@download/ENCFF150WXP.bigWig	The libraries contained in this experiment come from independent growths of melanoma cell line A375, a malignant melanoma from a 54 year old female. They are stranded PE101 Illumina Hi-Seq libraries from rRNA-depleted Total RNA > 200 nucleotides in size.	Homo sapiens	adult	54 years	nan	nan	nan	nan	nan	nan
2	Homo sapiens A549	ATAC-seq	atac	1	1_2_3	None	ENCSR220ASC	ENCFF128MWE	https://www.encodeproject.org/files/ENCFF128MWE/@@download/ENCFF128MWE.bigWig	ATAC-seq on A549 cell line treated with 100 nM dexamethasone for 0 hours.	Homo sapiens	adult	58 years	nan	nan	nan	nan	nan	nan
2	Homo sapiens A549	ATAC-seq	atac	2	1_2_3	None	ENCSR032RGS	ENCFF872SDF	https://www.encodeproject.org/files/ENCFF872SDF/@@download/ENCFF872SDF.bigWig	ATAC-seq on human cell line A549	Homo sapiens	adult	58 years	nan	nan	nan	nan	nan	nan
2	Homo sapiens A549	CAGE	cage_minus	1	1	not_compliant	ENCSR000CJV	ENCFF473DMV	https://www.encodeproject.org/files/ENCFF473DMV/@@download/ENCFF473DMV.bigWig	CAGE on human A549 cellular long polyadenylated RNA	Homo sapiens	adult	58 years	nan	nan	nan	nan	nan	nan
2	Homo sapiens A549	CAGE	cage_minus	1	2	not_compliant	ENCSR000CJV	ENCFF648VUR	https://www.encodeproject.org/files/ENCFF648VUR/@@download/ENCFF648VUR.bigWig	CAGE on human A549 cellular long polyadenylated RNA	Homo sapiens	adult	58 years	nan	nan	nan	nan	nan	nan
2	Homo sapiens A549	CAGE	cage_plus	1	1	not_compliant	ENCSR000CJV	ENCFF963ZVC	https://www.encodeproject.org/files/ENCFF963ZVC/@@download/ENCFF963ZVC.bigWig	CAGE on human A549 cellular long polyadenylated RNA	Homo sapiens	adult	58 years	nan	nan	nan	nan	nan	nan
2	Homo sapiens A549	CAGE	cage_plus	1	2	not_compliant	ENCSR000CJV	ENCFF219PNU	https://www.encodeproject.org/files/ENCFF219PNU/@@download/ENCFF219PNU.bigWig	CAGE on human A549 cellular long polyadenylated RNA	Homo sapiens	adult	58 years	nan	nan	nan	nan	nan	nan
2	Homo sapiens A549	TF ChIP-seq	ctcf	1	1_2	None	ENCSR000DYD	ENCFF806UIF	https://www.encodeproject.org/files/ENCFF806UIF/@@download/ENCFF806UIF.bigWig	CTCF ChIP-seq on human A549 produced by the Snyder lab	Homo sapiens	adult	58 years	nan	nan	nan	nan	nan	nan
2	Homo sapiens A549	TF ChIP-seq	ctcf	2	1_2_3	None	ENCSR035OXA	ENCFF032QWY	https://www.encodeproject.org/files/ENCFF032QWY/@@download/ENCFF032QWY.bigWig	CTCF ChIP-seq on A549 cell line treated with 100 nM dexamethasone for 0 hours.	Homo sapiens	adult	58 years	nan	nan	nan	nan	nan	nan
2	Homo sapiens A549	TF ChIP-seq	ctcf	4	1_2	None	ENCSR000DNA	ENCFF050EWJ	https://www.encodeproject.org/files/ENCFF050EWJ/@@download/ENCFF050EWJ.bigWig	CTCF ChIP-seq on human A549	Homo sapiens	adult	58 years	nan	nan	nan	nan	nan	nan
2	Homo sapiens A549	DNase-seq	dnase	1	1	None	ENCSR000EIE	ENCFF124QWS	https://www.encodeproject.org/files/ENCFF124QWS/@@download/ENCFF124QWS.bigWig	DNase-seq on human A549	Homo sapiens	adult	58 years	nan	nan	nan	nan	nan	nan
2	Homo sapiens A549	DNase-seq	dnase	2	2	None	ENCSR000ELW	ENCFF541BTE	https://www.encodeproject.org/files/ENCFF541BTE/@@download/ENCFF541BTE.bigWig	DNase-seq and DGF on human A549	Homo sapiens	adult	58 years	nan	nan	nan	nan	nan	nan
2	Homo sapiens A549	DNase-seq	dnase	2	1	None	ENCSR000ELW	ENCFF985FHV	https://www.encodeproject.org/files/ENCFF985FHV/@@download/ENCFF985FHV.bigWig	DNase-seq and DGF on human A549	Homo sapiens	adult	58 years	nan	nan	nan	nan	nan	nan
2	Homo sapiens A549	Histone ChIP-seq	h3k27ac	1	1_2_3	None	ENCSR778NQS	ENCFF105IIK	https://www.encodeproject.org/files/ENCFF105IIK/@@download/ENCFF105IIK.bigWig	H3K27ac ChIP-seq on A549 cell line treated with 100 nM dexamethasone for 0 mins.	Homo sapiens	adult	58 years	nan	nan	nan	nan	nan	nan
2	Homo sapiens A549	Histone ChIP-seq	h3k27ac	2	1_2_3	None	ENCSR783SNV	ENCFF216KUI	https://www.encodeproject.org/files/ENCFF216KUI/@@download/ENCFF216KUI.bigWig	H3K27ac ChIP-seq on A549 cell line treated with 100 nM dexamethasone for 0 hours.	Homo sapiens	adult	58 years	nan	nan	nan	nan	nan	nan
2	Homo sapiens A549	Histone ChIP-seq	h3k4me1	1	1_2_3	None	ENCSR636PIN	ENCFF431PAM	https://www.encodeproject.org/files/ENCFF431PAM/@@download/ENCFF431PAM.bigWig	H3K4me1 ChIP-seq on A549 cell line treated with 100 nM dexamethasone for 0 hours.	Homo sapiens	adult	58 years	nan	nan	nan	nan	nan	nan
2	Homo sapiens A549	Histone ChIP-seq	h3k4me2	1	1_2_3	None	ENCSR410BCN	ENCFF121EJY	https://www.encodeproject.org/files/ENCFF121EJY/@@download/ENCFF121EJY.bigWig	H3K4me2 ChIP-seq on A549 cell line treated with 100 nM dexamethasone for 0 hours.	Homo sapiens	adult	58 years	nan	nan	nan	nan	nan	nan
2	Homo sapiens A549	Histone ChIP-seq	h3k4me3	1	1_2_3	None	ENCSR203XPU	ENCFF074PND	https://www.encodeproject.org/files/ENCFF074PND/@@download/ENCFF074PND.bigWig	H3K4me3 ChIP-seq on A549 cell line treated with 100 nM dexamethasone for 0 hours.	Homo sapiens	adult	58 years	nan	nan	nan	nan	nan	nan
2	Homo sapiens A549	Histone ChIP-seq	h3k4me3	2	1_2	None	ENCSR000DPD	ENCFF343IDC	https://www.encodeproject.org/files/ENCFF343IDC/@@download/ENCFF343IDC.bigWig	H3K4me3 ChIP-seq on human A549	Homo sapiens	adult	58 years	nan	nan	nan	nan	nan	nan
2	Homo sapiens A549	Histone ChIP-seq	h3k9me3	1	1_2_3	None	ENCSR775TAI	ENCFF425LVX	https://www.encodeproject.org/files/ENCFF425LVX/@@download/ENCFF425LVX.bigWig	H3K9me3 ChIP-seq on A549 cell line treated with 100 nM dexamethasone for 0 hours.	Homo sapiens	adult	58 years	nan	nan	nan	nan	nan	nan
2	Homo sapiens A549	polyA plus RNA-seq	input_tsv	1	1	None	ENCSR937WIG	ENCFF715WBR	https://www.encodeproject.org/files/ENCFF715WBR/@@download/ENCFF715WBR.tsv	mRNA-seq on A549 cell line treated with 100 nM dexamethasone for 0 mins.	Homo sapiens	adult	58 years	nan	nan	nan	nan	nan	nan
2	Homo sapiens A549	polyA plus RNA-seq	input_tsv	1	2	None	ENCSR937WIG	ENCFF203NNS	https://www.encodeproject.org/files/ENCFF203NNS/@@download/ENCFF203NNS.tsv	mRNA-seq on A549 cell line treated with 100 nM dexamethasone for 0 mins.	Homo sapiens	adult	58 years	nan	nan	nan	nan	nan	nan
2	Homo sapiens A549	polyA plus RNA-seq	input_tsv	1	3	None	ENCSR937WIG	ENCFF806WJZ	https://www.encodeproject.org/files/ENCFF806WJZ/@@download/ENCFF806WJZ.tsv	mRNA-seq on A549 cell line treated with 100 nM dexamethasone for 0 mins.	Homo sapiens	adult	58 years	nan	nan	nan	nan	nan	nan
2	Homo sapiens A549	polyA plus RNA-seq	input_tsv	2	2	None	ENCSR000CON	ENCFF244DNJ	https://www.encodeproject.org/files/ENCFF244DNJ/@@download/ENCFF244DNJ.tsv	The libraries contained in this experiment come from the whole cell fraction of independent growths of cell line A549. They are stranded PE76 Illumina GAIIx RNA-Seq libraries from rRNA-depleted Poly-A+ RNA > 200 nucleotides in size.	Homo sapiens	adult	58 years	nan	nan	nan	nan	nan	nan
2	Homo sapiens A549	polyA plus RNA-seq	input_tsv	2	1	None	ENCSR000CON	ENCFF855AKQ	https://www.encodeproject.org/files/ENCFF855AKQ/@@download/ENCFF855AKQ.tsv	The libraries contained in this experiment come from the whole cell fraction of independent growths of cell line A549. They are stranded PE76 Illumina GAIIx RNA-Seq libraries from rRNA-depleted Poly-A+ RNA > 200 nucleotides in size.	Homo sapiens	adult	58 years	nan	nan	nan	nan	nan	nan
2	Homo sapiens A549	polyA plus RNA-seq	rna_polya_minus	1	1	None	ENCSR937WIG	ENCFF152VXI	https://www.encodeproject.org/files/ENCFF152VXI/@@download/ENCFF152VXI.bigWig	mRNA-seq on A549 cell line treated with 100 nM dexamethasone for 0 mins.	Homo sapiens	adult	58 years	nan	nan	nan	nan	nan	nan
2	Homo sapiens A549	polyA plus RNA-seq	rna_polya_minus	1	3	None	ENCSR937WIG	ENCFF452RDV	https://www.encodeproject.org/files/ENCFF452RDV/@@download/ENCFF452RDV.bigWig	mRNA-seq on A549 cell line treated with 100 nM dexamethasone for 0 mins.	Homo sapiens	adult	58 years	nan	nan	nan	nan	nan	nan
2	Homo sapiens A549	polyA plus RNA-seq	rna_polya_minus	1	2	None	ENCSR937WIG	ENCFF581XWW	https://www.encodeproject.org/files/ENCFF581XWW/@@download/ENCFF581XWW.bigWig	mRNA-seq on A549 cell line treated with 100 nM dexamethasone for 0 mins.	Homo sapiens	adult	58 years	nan	nan	nan	nan	nan	nan
2	Homo sapiens A549	polyA plus RNA-seq	rna_polya_minus	2	1	None	ENCSR000CON	ENCFF835DWU	https://www.encodeproject.org/files/ENCFF835DWU/@@download/ENCFF835DWU.bigWig	The libraries contained in this experiment come from the whole cell fraction of independent growths of cell line A549. They are stranded PE76 Illumina GAIIx RNA-Seq libraries from rRNA-depleted Poly-A+ RNA > 200 nucleotides in size.	Homo sapiens	adult	58 years	nan	nan	nan	nan	nan	nan
2	Homo sapiens A549	polyA plus RNA-seq	rna_polya_minus	2	2	None	ENCSR000CON	ENCFF300XLL	https://www.encodeproject.org/files/ENCFF300XLL/@@download/ENCFF300XLL.bigWig	The libraries contained in this experiment come from the whole cell fraction of independent growths of cell line A549. They are stranded PE76 Illumina GAIIx RNA-Seq libraries from rRNA-depleted Poly-A+ RNA > 200 nucleotides in size.	Homo sapiens	adult	58 years	nan	nan	nan	nan	nan	nan
2	Homo sapiens A549	polyA plus RNA-seq	rna_polya_plus	1	1	None	ENCSR937WIG	ENCFF929SPU	https://www.encodeproject.org/files/ENCFF929SPU/@@download/ENCFF929SPU.bigWig	mRNA-seq on A549 cell line treated with 100 nM dexamethasone for 0 mins.	Homo sapiens	adult	58 years	nan	nan	nan	nan	nan	nan
2	Homo sapiens A549	polyA plus RNA-seq	rna_polya_plus	1	3	None	ENCSR937WIG	ENCFF252IXJ	https://www.encodeproject.org/files/ENCFF252IXJ/@@download/ENCFF252IXJ.bigWig	mRNA-seq on A549 cell line treated with 100 nM dexamethasone for 0 mins.	Homo sapiens	adult	58 years	nan	nan	nan	nan	nan	nan
2	Homo sapiens A549	polyA plus RNA-seq	rna_polya_plus	1	2	None	ENCSR937WIG	ENCFF177KFI	https://www.encodeproject.org/files/ENCFF177KFI/@@download/ENCFF177KFI.bigWig	mRNA-seq on A549 cell line treated with 100 nM dexamethasone for 0 mins.	Homo sapiens	adult	58 years	nan	nan	nan	nan	nan	nan
2	Homo sapiens A549	polyA plus RNA-seq	rna_polya_plus	2	1	None	ENCSR000CON	ENCFF575YME	https://www.encodeproject.org/files/ENCFF575YME/@@download/ENCFF575YME.bigWig	The libraries contained in this experiment come from the whole cell fraction of independent growths of cell line A549. They are stranded PE76 Illumina GAIIx RNA-Seq libraries from rRNA-depleted Poly-A+ RNA > 200 nucleotides in size.	Homo sapiens	adult	58 years	nan	nan	nan	nan	nan	nan
2	Homo sapiens A549	polyA plus RNA-seq	rna_polya_plus	2	2	None	ENCSR000CON	ENCFF622RST	https://www.encodeproject.org/files/ENCFF622RST/@@download/ENCFF622RST.bigWig	The libraries contained in this experiment come from the whole cell fraction of independent growths of cell line A549. They are stranded PE76 Illumina GAIIx RNA-Seq libraries from rRNA-depleted Poly-A+ RNA > 200 nucleotides in size.	Homo sapiens	adult	58 years	nan	nan	nan	nan	nan	nan
2	Homo sapiens A549	WGBS	wgbs	1	1	None	ENCSR481JIW	ENCFF990DKJ	https://www.encodeproject.org/files/ENCFF990DKJ/@@download/ENCFF990DKJ.bigWig	WGBS sequencing from the A549 cell line	Homo sapiens	adult	58 years	nan	nan	nan	nan	nan	nan
2	Homo sapiens A549	WGBS	wgbs	1	2	None	ENCSR481JIW	ENCFF782AHP	https://www.encodeproject.org/files/ENCFF782AHP/@@download/ENCFF782AHP.bigWig	WGBS sequencing from the A549 cell line	Homo sapiens	adult	58 years	nan	nan	nan	nan	nan	nan
3	Homo sapiens A549 treated with 100 nM dexamethasone (agonist) for 0.5 hours	DNase-seq	dnase	1	3	None	ENCSR406EMB	ENCFF358DJD	https://www.encodeproject.org/files/ENCFF358DJD/@@download/ENCFF358DJD.bigWig	DNase-seq on A549 cell line treated with 100 nM dexamethasone for 0.5 hours.	Homo sapiens	adult	58 years	dexamethasone	100	nM	0.5	hour	nan
3	Homo sapiens A549 treated with 100 nM dexamethasone (agonist) for 0.5 hours	DNase-seq	dnase	1	1	None	ENCSR406EMB	ENCFF086NJH	https://www.encodeproject.org/files/ENCFF086NJH/@@download/ENCFF086NJH.bigWig	DNase-seq on A549 cell line treated with 100 nM dexamethasone for 0.5 hours.	Homo sapiens	adult	58 years	dexamethasone	100	nM	0.5	hour	nan
3	Homo sapiens A549 treated with 100 nM dexamethasone (agonist) for 0.5 hours	DNase-seq	dnase	1	5	None	ENCSR406EMB	ENCFF589VDH	https://www.encodeproject.org/files/ENCFF589VDH/@@download/ENCFF589VDH.bigWig	DNase-seq on A549 cell line treated with 100 nM dexamethasone for 0.5 hours.	Homo sapiens	adult	58 years	dexamethasone	100	nM	0.5	hour	nan
3	Homo sapiens A549 treated with 100 nM dexamethasone (agonist) for 0.5 hours	DNase-seq	dnase	1	4	None	ENCSR406EMB	ENCFF910WWE	https://www.encodeproject.org/files/ENCFF910WWE/@@download/ENCFF910WWE.bigWig	DNase-seq on A549 cell line treated with 100 nM dexamethasone for 0.5 hours.	Homo sapiens	adult	58 years	dexamethasone	100	nM	0.5	hour	nan
3	Homo sapiens A549 treated with 100 nM dexamethasone (agonist) for 0.5 hours	DNase-seq	dnase	1	2	None	ENCSR406EMB	ENCFF891LTF	https://www.encodeproject.org/files/ENCFF891LTF/@@download/ENCFF891LTF.bigWig	DNase-seq on A549 cell line treated with 100 nM dexamethasone for 0.5 hours.	Homo sapiens	adult	58 years	dexamethasone	100	nM	0.5	hour	nan
3	Homo sapiens A549 treated with 100 nM dexamethasone (agonist) for 0.5 hours	Histone ChIP-seq	h3k27ac	1	1_2_3	None	ENCSR102XUM	ENCFF391TAO	https://www.encodeproject.org/files/ENCFF391TAO/@@download/ENCFF391TAO.bigWig	H3K27ac ChIP-seq on A549 cell line treated with 100 nM dexamethasone for 0.5 hours.	Homo sapiens	adult	58 years	dexamethasone	100	nM	0.5	hour	nan
3	Homo sapiens A549 treated with 100 nM dexamethasone (agonist) for 0.5 hours	Histone ChIP-seq	h3k4me1	1	1_2_3	None	ENCSR593RGY	ENCFF466BWS	https://www.encodeproject.org/files/ENCFF466BWS/@@download/ENCFF466BWS.bigWig	H3K4me1 ChIP-seq on A549 cell line treated with 100 nM dexamethasone for 0.5 hours.	Homo sapiens	adult	58 years	dexamethasone	100	nM	0.5	hour	nan
3	Homo sapiens A549 treated with 100 nM dexamethasone (agonist) for 0.5 hours	Histone ChIP-seq	h3k4me2	1	1_2_3	None	ENCSR215DID	ENCFF452WCA	https://www.encodeproject.org/files/ENCFF452WCA/@@download/ENCFF452WCA.bigWig	H3K4me2 ChIP-seq on A549 cell line treated with 100 nM dexamethasone for 0.5 hours.	Homo sapiens	adult	58 years	dexamethasone	100	nM	0.5	hour	nan
3	Homo sapiens A549 treated with 100 nM dexamethasone (agonist) for 0.5 hours	Histone ChIP-seq	h3k4me3	1	1_2_3	None	ENCSR677QYM	ENCFF040IRL	https://www.encodeproject.org/files/ENCFF040IRL/@@download/ENCFF040IRL.bigWig	H3K4me3 ChIP-seq on A549 cell line treated with 100 nM dexamethasone for 0.5 hours.	Homo sapiens	adult	58 years	dexamethasone	100	nM	0.5	hour	nan
3	Homo sapiens A549 treated with 100 nM dexamethasone (agonist) for 0.5 hours	Histone ChIP-seq	h3k9me3	1	1_2_3	None	ENCSR109KEL	ENCFF939OYD	https://www.encodeproject.org/files/ENCFF939OYD/@@download/ENCFF939OYD.bigWig	H3K9me3 ChIP-seq on A549 cell line treated with 100 nM dexamethasone for 0.5 hours.	Homo sapiens	adult	58 years	dexamethasone	100	nM	0.5	hour	nan
3	Homo sapiens A549 treated with 100 nM dexamethasone (agonist) for 0.5 hours	polyA plus RNA-seq	input_tsv	1	2	None	ENCSR070IYV	ENCFF041YON	https://www.encodeproject.org/files/ENCFF041YON/@@download/ENCFF041YON.tsv	mRNA-seq on A549 cell line treated with 100 nM dexamethasone for 0.5 hours.	Homo sapiens	adult	58 years	dexamethasone	100	nM	0.5	hour	nan
3	Homo sapiens A549 treated with 100 nM dexamethasone (agonist) for 0.5 hours	polyA plus RNA-seq	input_tsv	1	4	None	ENCSR070IYV	ENCFF043BUG	https://www.encodeproject.org/files/ENCFF043BUG/@@download/ENCFF043BUG.tsv	mRNA-seq on A549 cell line treated with 100 nM dexamethasone for 0.5 hours.	Homo sapiens	adult	58 years	dexamethasone	100	nM	0.5	hour	nan
3	Homo sapiens A549 treated with 100 nM dexamethasone (agonist) for 0.5 hours	polyA plus RNA-seq	input_tsv	1	1	None	ENCSR070IYV	ENCFF056CBC	https://www.encodeproject.org/files/ENCFF056CBC/@@download/ENCFF056CBC.tsv	mRNA-seq on A549 cell line treated with 100 nM dexamethasone for 0.5 hours.	Homo sapiens	adult	58 years	dexamethasone	100	nM	0.5	hour	nan
3	Homo sapiens A549 treated with 100 nM dexamethasone (agonist) for 0.5 hours	polyA plus RNA-seq	input_tsv	1	3	None	ENCSR070IYV	ENCFF946FLW	https://www.encodeproject.org/files/ENCFF946FLW/@@download/ENCFF946FLW.tsv	mRNA-seq on A549 cell line treated with 100 nM dexamethasone for 0.5 hours.	Homo sapiens	adult	58 years	dexamethasone	100	nM	0.5	hour	nan
3	Homo sapiens A549 treated with 100 nM dexamethasone (agonist) for 0.5 hours	polyA plus RNA-seq	rna_polya_minus	1	3	None	ENCSR070IYV	ENCFF028GUX	https://www.encodeproject.org/files/ENCFF028GUX/@@download/ENCFF028GUX.bigWig	mRNA-seq on A549 cell line treated with 100 nM dexamethasone for 0.5 hours.	Homo sapiens	adult	58 years	dexamethasone	100	nM	0.5	hour	nan
3	Homo sapiens A549 treated with 100 nM dexamethasone (agonist) for 0.5 hours	polyA plus RNA-seq	rna_polya_minus	1	4	None	ENCSR070IYV	ENCFF219GWC	https://www.encodeproject.org/files/ENCFF219GWC/@@download/ENCFF219GWC.bigWig	mRNA-seq on A549 cell line treated with 100 nM dexamethasone for 0.5 hours.	Homo sapiens	adult	58 years	dexamethasone	100	nM	0.5	hour	nan
3	Homo sapiens A549 treated with 100 nM dexamethasone (agonist) for 0.5 hours	polyA plus RNA-seq	rna_polya_minus	1	1	None	ENCSR070IYV	ENCFF900DCR	https://www.encodeproject.org/files/ENCFF900DCR/@@download/ENCFF900DCR.bigWig	mRNA-seq on A549 cell line treated with 100 nM dexamethasone for 0.5 hours.	Homo sapiens	adult	58 years	dexamethasone	100	nM	0.5	hour	nan
3	Homo sapiens A549 treated with 100 nM dexamethasone (agonist) for 0.5 hours	polyA plus RNA-seq	rna_polya_minus	1	2	None	ENCSR070IYV	ENCFF746SLS	https://www.encodeproject.org/files/ENCFF746SLS/@@download/ENCFF746SLS.bigWig	mRNA-seq on A549 cell line treated with 100 nM dexamethasone for 0.5 hours.	Homo sapiens	adult	58 years	dexamethasone	100	nM	0.5	hour	nan
3	Homo sapiens A549 treated with 100 nM dexamethasone (agonist) for 0.5 hours	polyA plus RNA-seq	rna_polya_plus	1	4	None	ENCSR070IYV	ENCFF654WRF	https://www.encodeproject.org/files/ENCFF654WRF/@@download/ENCFF654WRF.bigWig	mRNA-seq on A549 cell line treated with 100 nM dexamethasone for 0.5 hours.	Homo sapiens	adult	58 years	dexamethasone	100	nM	0.5	hour	nan
3	Homo sapiens A549 treated with 100 nM dexamethasone (agonist) for 0.5 hours	polyA plus RNA-seq	rna_polya_plus	1	1	None	ENCSR070IYV	ENCFF102PTN	https://www.encodeproject.org/files/ENCFF102PTN/@@download/ENCFF102PTN.bigWig	mRNA-seq on A549 cell line treated with 100 nM dexamethasone for 0.5 hours.	Homo sapiens	adult	58 years	dexamethasone	100	nM	0.5	hour	nan
3	Homo sapiens A549 treated with 100 nM dexamethasone (agonist) for 0.5 hours	polyA plus RNA-seq	rna_polya_plus	1	2	None	ENCSR070IYV	ENCFF789IMZ	https://www.encodeproject.org/files/ENCFF789IMZ/@@download/ENCFF789IMZ.bigWig	mRNA-seq on A549 cell line treated with 100 nM dexamethasone for 0.5 hours.	Homo sapiens	adult	58 years	dexamethasone	100	nM	0.5	hour	nan
3	Homo sapiens A549 treated with 100 nM dexamethasone (agonist) for 0.5 hours	polyA plus RNA-seq	rna_polya_plus	1	3	None	ENCSR070IYV	ENCFF954MRE	https://www.encodeproject.org/files/ENCFF954MRE/@@download/ENCFF954MRE.bigWig	mRNA-seq on A549 cell line treated with 100 nM dexamethasone for 0.5 hours.	Homo sapiens	adult	58 years	dexamethasone	100	nM	0.5	hour	nan
4	Homo sapiens A549 treated with 100 nM dexamethasone (agonist) for 1 hour	ATAC-seq	atac	1	1_2_3	None	ENCSR139OYS	ENCFF140JCT	https://www.encodeproject.org/files/ENCFF140JCT/@@download/ENCFF140JCT.bigWig	ATAC-seq on A549 cell line treated with 100 nM dexamethasone for 1 hours.	Homo sapiens	adult	58 years	dexamethasone	100	nM	1	hour	nan
4	Homo sapiens A549 treated with 100 nM dexamethasone (agonist) for 1 hour	DNase-seq	dnase	1	3	None	ENCSR384KCZ	ENCFF674WCO	https://www.encodeproject.org/files/ENCFF674WCO/@@download/ENCFF674WCO.bigWig	DNase-seq on A549 cell line treated with 100 nM dexamethasone for 1 hours.	Homo sapiens	adult	58 years	dexamethasone	100	nM	1	hour	nan
4	Homo sapiens A549 treated with 100 nM dexamethasone (agonist) for 1 hour	DNase-seq	dnase	1	2	None	ENCSR384KCZ	ENCFF564FAR	https://www.encodeproject.org/files/ENCFF564FAR/@@download/ENCFF564FAR.bigWig	DNase-seq on A549 cell line treated with 100 nM dexamethasone for 1 hours.	Homo sapiens	adult	58 years	dexamethasone	100	nM	1	hour	nan
4	Homo sapiens A549 treated with 100 nM dexamethasone (agonist) for 1 hour	DNase-seq	dnase	1	4	None	ENCSR384KCZ	ENCFF767ZHH	https://www.encodeproject.org/files/ENCFF767ZHH/@@download/ENCFF767ZHH.bigWig	DNase-seq on A549 cell line treated with 100 nM dexamethasone for 1 hours.	Homo sapiens	adult	58 years	dexamethasone	100	nM	1	hour	nan
4	Homo sapiens A549 treated with 100 nM dexamethasone (agonist) for 1 hour	DNase-seq	dnase	1	1	None	ENCSR384KCZ	ENCFF881OGF	https://www.encodeproject.org/files/ENCFF881OGF/@@download/ENCFF881OGF.bigWig	DNase-seq on A549 cell line treated with 100 nM dexamethasone for 1 hours.	Homo sapiens	adult	58 years	dexamethasone	100	nM	1	hour	nan
4	Homo sapiens A549 treated with 100 nM dexamethasone (agonist) for 1 hour	DNase-seq	dnase	1	5	None	ENCSR384KCZ	ENCFF833EHX	https://www.encodeproject.org/files/ENCFF833EHX/@@download/ENCFF833EHX.bigWig	DNase-seq on A549 cell line treated with 100 nM dexamethasone for 1 hours.	Homo sapiens	adult	58 years	dexamethasone	100	nM	1	hour	nan
4	Homo sapiens A549 treated with 100 nM dexamethasone (agonist) for 1 hour	Histone ChIP-seq	h3k27ac	1	1_2_3	None	ENCSR242TBH	ENCFF299RZJ	https://www.encodeproject.org/files/ENCFF299RZJ/@@download/ENCFF299RZJ.bigWig	H3K27ac ChIP-seq on A549 cell line treated with 100 nM dexamethasone for 1 hours.	Homo sapiens	adult	58 years	dexamethasone	100	nM	1	hour	nan
4	Homo sapiens A549 treated with 100 nM dexamethasone (agonist) for 1 hour	Histone ChIP-seq	h3k27ac	2	1_2	None	ENCSR000AVF	ENCFF640PJT	https://www.encodeproject.org/files/ENCFF640PJT/@@download/ENCFF640PJT.bigWig	H3K27ac ChIP-seq on human A549 treated with dexamethasone at 100nM	Homo sapiens	adult	58 years	dexamethasone	100	nM	1	hour	nan
4	Homo sapiens A549 treated with 100 nM dexamethasone (agonist) for 1 hour	Histone ChIP-seq	h3k27me3	1	1_2	not_compliant	ENCSR000AUJ	ENCFF158IKA	https://www.encodeproject.org/files/ENCFF158IKA/@@download/ENCFF158IKA.bigWig	H3K27me3 ChIP-seq on human A549 treated with dexamethasone at 100nM	Homo sapiens	adult	58 years	dexamethasone	100	nM	1	hour	nan
4	Homo sapiens A549 treated with 100 nM dexamethasone (agonist) for 1 hour	Histone ChIP-seq	h3k36me3	1	1_2	not_compliant	ENCSR000AVG	ENCFF263DJX	https://www.encodeproject.org/files/ENCFF263DJX/@@download/ENCFF263DJX.bigWig	H3K36me3 ChIP-seq on human A549 treated with dexamethasone at 100nM	Homo sapiens	adult	58 years	dexamethasone	100	nM	1	hour	nan
4	Homo sapiens A549 treated with 100 nM dexamethasone (agonist) for 1 hour	Histone ChIP-seq	h3k4me1	1	1_2	not_compliant	ENCSR000AVH	ENCFF660GXL	https://www.encodeproject.org/files/ENCFF660GXL/@@download/ENCFF660GXL.bigWig	H3K4me1 ChIP-seq on human A549 treated with dexamethasone at 100nM	Homo sapiens	adult	58 years	dexamethasone	100	nM	1	hour	nan
4	Homo sapiens A549 treated with 100 nM dexamethasone (agonist) for 1 hour	Histone ChIP-seq	h3k4me1	2	1_2_3	None	ENCSR537FVU	ENCFF878NAW	https://www.encodeproject.org/files/ENCFF878NAW/@@download/ENCFF878NAW.bigWig	H3K4me1 ChIP-seq on A549 cell line treated with 100 nM dexamethasone for 1 hours.	Homo sapiens	adult	58 years	dexamethasone	100	nM	1	hour	nan
4	Homo sapiens A549 treated with 100 nM dexamethasone (agonist) for 1 hour	Histone ChIP-seq	h3k4me2	1	1_2	not_compliant	ENCSR000ATO	ENCFF737MXR	https://www.encodeproject.org/files/ENCFF737MXR/@@download/ENCFF737MXR.bigWig	H3K4me2 ChIP-seq on human A549 treated with dexamethasone at 100nM	Homo sapiens	adult	58 years	dexamethasone	100	nM	1	hour	nan
4	Homo sapiens A549 treated with 100 nM dexamethasone (agonist) for 1 hour	Histone ChIP-seq	h3k4me2	2	1_2_3	None	ENCSR692JHM	ENCFF387OZM	https://www.encodeproject.org/files/ENCFF387OZM/@@download/ENCFF387OZM.bigWig	H3K4me2 ChIP-seq on A549 cell line treated with 100 nM dexamethasone for 1 hours.	Homo sapiens	adult	58 years	dexamethasone	100	nM	1	hour	nan
4	Homo sapiens A549 treated with 100 nM dexamethasone (agonist) for 1 hour	Histone ChIP-seq	h3k4me3	1	1_2	not_compliant	ENCSR000AST	ENCFF645TWL	https://www.encodeproject.org/files/ENCFF645TWL/@@download/ENCFF645TWL.bigWig	H3K4me3 ChIP-seq on human A549 treated with dexamethasone at 100nM	Homo sapiens	adult	58 years	dexamethasone	100	nM	1	hour	nan
4	Homo sapiens A549 treated with 100 nM dexamethasone (agonist) for 1 hour	Histone ChIP-seq	h3k4me3	2	1_2_3	None	ENCSR928FDN	ENCFF374KHR	https://www.encodeproject.org/files/ENCFF374KHR/@@download/ENCFF374KHR.bigWig	H3K4me3 ChIP-seq on A549 cell line treated with 100 nM dexamethasone for 1 hours.	Homo sapiens	adult	58 years	dexamethasone	100	nM	1	hour	nan
4	Homo sapiens A549 treated with 100 nM dexamethasone (agonist) for 1 hour	Histone ChIP-seq	h3k79me2	1	1_2	not_compliant	ENCSR000ASU	ENCFF268YDO	https://www.encodeproject.org/files/ENCFF268YDO/@@download/ENCFF268YDO.bigWig	H3K79me2 ChIP-seq on human A549 treated with dexamethasone at 100nM	Homo sapiens	adult	58 years	dexamethasone	100	nM	1	hour	nan
4	Homo sapiens A549 treated with 100 nM dexamethasone (agonist) for 1 hour	Histone ChIP-seq	h3k9me3	1	1_2_3	None	ENCSR954SQX	ENCFF919BKK	https://www.encodeproject.org/files/ENCFF919BKK/@@download/ENCFF919BKK.bigWig	H3K9me3 ChIP-seq on A549 cell line treated with 100 nM dexamethasone for 1 hours.	Homo sapiens	adult	58 years	dexamethasone	100	nM	1	hour	nan
4	Homo sapiens A549 treated with 100 nM dexamethasone (agonist) for 1 hour	polyA plus RNA-seq	input_tsv	1	3	None	ENCSR656FIH	ENCFF898JZT	https://www.encodeproject.org/files/ENCFF898JZT/@@download/ENCFF898JZT.tsv	mRNA-seq on A549 cell line treated with 100 nM dexamethasone for 1 hours.	Homo sapiens	adult	58 years	dexamethasone	100	nM	1	hour	nan
4	Homo sapiens A549 treated with 100 nM dexamethasone (agonist) for 1 hour	polyA plus RNA-seq	input_tsv	1	2	None	ENCSR656FIH	ENCFF544ZBB	https://www.encodeproject.org/files/ENCFF544ZBB/@@download/ENCFF544ZBB.tsv	mRNA-seq on A549 cell line treated with 100 nM dexamethasone for 1 hours.	Homo sapiens	adult	58 years	dexamethasone	100	nM	1	hour	nan
4	Homo sapiens A549 treated with 100 nM dexamethasone (agonist) for 1 hour	polyA plus RNA-seq	input_tsv	1	1	None	ENCSR656FIH	ENCFF651JQZ	https://www.encodeproject.org/files/ENCFF651JQZ/@@download/ENCFF651JQZ.tsv	mRNA-seq on A549 cell line treated with 100 nM dexamethasone for 1 hours.	Homo sapiens	adult	58 years	dexamethasone	100	nM	1	hour	nan
4	Homo sapiens A549 treated with 100 nM dexamethasone (agonist) for 1 hour	polyA plus RNA-seq	input_tsv	1	4	None	ENCSR656FIH	ENCFF239SPX	https://www.encodeproject.org/files/ENCFF239SPX/@@download/ENCFF239SPX.tsv	mRNA-seq on A549 cell line treated with 100 nM dexamethasone for 1 hours.	Homo sapiens	adult	58 years	dexamethasone	100	nM	1	hour	nan
4	Homo sapiens A549 treated with 100 nM dexamethasone (agonist) for 1 hour	polyA plus RNA-seq	rna_polya_minus	1	1	None	ENCSR656FIH	ENCFF920HTF	https://www.encodeproject.org/files/ENCFF920HTF/@@download/ENCFF920HTF.bigWig	mRNA-seq on A549 cell line treated with 100 nM dexamethasone for 1 hours.	Homo sapiens	adult	58 years	dexamethasone	100	nM	1	hour	nan
4	Homo sapiens A549 treated with 100 nM dexamethasone (agonist) for 1 hour	polyA plus RNA-seq	rna_polya_minus	1	4	None	ENCSR656FIH	ENCFF857DDI	https://www.encodeproject.org/files/ENCFF857DDI/@@download/ENCFF857DDI.bigWig	mRNA-seq on A549 cell line treated with 100 nM dexamethasone for 1 hours.	Homo sapiens	adult	58 years	dexamethasone	100	nM	1	hour	nan
4	Homo sapiens A549 treated with 100 nM dexamethasone (agonist) for 1 hour	polyA plus RNA-seq	rna_polya_minus	1	2	None	ENCSR656FIH	ENCFF850EWZ	https://www.encodeproject.org/files/ENCFF850EWZ/@@download/ENCFF850EWZ.bigWig	mRNA-seq on A549 cell line treated with 100 nM dexamethasone for 1 hours.	Homo sapiens	adult	58 years	dexamethasone	100	nM	1	hour	nan
4	Homo sapiens A549 treated with 100 nM dexamethasone (agonist) for 1 hour	polyA plus RNA-seq	rna_polya_minus	1	3	None	ENCSR656FIH	ENCFF651FMX	https://www.encodeproject.org/files/ENCFF651FMX/@@download/ENCFF651FMX.bigWig	mRNA-seq on A549 cell line treated with 100 nM dexamethasone for 1 hours.	Homo sapiens	adult	58 years	dexamethasone	100	nM	1	hour	nan
4	Homo sapiens A549 treated with 100 nM dexamethasone (agonist) for 1 hour	polyA plus RNA-seq	rna_polya_plus	1	2	None	ENCSR656FIH	ENCFF380SDR	https://www.encodeproject.org/files/ENCFF380SDR/@@download/ENCFF380SDR.bigWig	mRNA-seq on A549 cell line treated with 100 nM dexamethasone for 1 hours.	Homo sapiens	adult	58 years	dexamethasone	100	nM	1	hour	nan
4	Homo sapiens A549 treated with 100 nM dexamethasone (agonist) for 1 hour	polyA plus RNA-seq	rna_polya_plus	1	1	None	ENCSR656FIH	ENCFF873WZQ	https://www.encodeproject.org/files/ENCFF873WZQ/@@download/ENCFF873WZQ.bigWig	mRNA-seq on A549 cell line treated with 100 nM dexamethasone for 1 hours.	Homo sapiens	adult	58 years	dexamethasone	100	nM	1	hour	nan
4	Homo sapiens A549 treated with 100 nM dexamethasone (agonist) for 1 hour	polyA plus RNA-seq	rna_polya_plus	1	3	None	ENCSR656FIH	ENCFF257KFB	https://www.encodeproject.org/files/ENCFF257KFB/@@download/ENCFF257KFB.bigWig	mRNA-seq on A549 cell line treated with 100 nM dexamethasone for 1 hours.	Homo sapiens	adult	58 years	dexamethasone	100	nM	1	hour	nan
4	Homo sapiens A549 treated with 100 nM dexamethasone (agonist) for 1 hour	polyA plus RNA-seq	rna_polya_plus	1	4	None	ENCSR656FIH	ENCFF673CPT	https://www.encodeproject.org/files/ENCFF673CPT/@@download/ENCFF673CPT.bigWig	mRNA-seq on A549 cell line treated with 100 nM dexamethasone for 1 hours.	Homo sapiens	adult	58 years	dexamethasone	100	nM	1	hour	nan
5	Homo sapiens A549 treated with 100 nM dexamethasone (agonist) for 10 hours	DNase-seq	dnase	1	2	None	ENCSR128IVG	ENCFF471MAS	https://www.encodeproject.org/files/ENCFF471MAS/@@download/ENCFF471MAS.bigWig	DNase-seq on A549 cell line treated with 100 nM dexamethasone for 10 hours.	Homo sapiens	adult	58 years	dexamethasone	100	nM	10	hour	nan
5	Homo sapiens A549 treated with 100 nM dexamethasone (agonist) for 10 hours	DNase-seq	dnase	1	3	None	ENCSR128IVG	ENCFF606GNJ	https://www.encodeproject.org/files/ENCFF606GNJ/@@download/ENCFF606GNJ.bigWig	DNase-seq on A549 cell line treated with 100 nM dexamethasone for 10 hours.	Homo sapiens	adult	58 years	dexamethasone	100	nM	10	hour	nan
5	Homo sapiens A549 treated with 100 nM dexamethasone (agonist) for 10 hours	DNase-seq	dnase	1	1	None	ENCSR128IVG	ENCFF949ZLL	https://www.encodeproject.org/files/ENCFF949ZLL/@@download/ENCFF949ZLL.bigWig	DNase-seq on A549 cell line treated with 100 nM dexamethasone for 10 hours.	Homo sapiens	adult	58 years	dexamethasone	100	nM	10	hour	nan
5	Homo sapiens A549 treated with 100 nM dexamethasone (agonist) for 10 hours	DNase-seq	dnase	1	5	None	ENCSR128IVG	ENCFF691OAG	https://www.encodeproject.org/files/ENCFF691OAG/@@download/ENCFF691OAG.bigWig	DNase-seq on A549 cell line treated with 100 nM dexamethasone for 10 hours.	Homo sapiens	adult	58 years	dexamethasone	100	nM	10	hour	nan
5	Homo sapiens A549 treated with 100 nM dexamethasone (agonist) for 10 hours	Histone ChIP-seq	h3k27ac	1	1_2_3	None	ENCSR180YHA	ENCFF122EIY	https://www.encodeproject.org/files/ENCFF122EIY/@@download/ENCFF122EIY.bigWig	H3K27ac ChIP-seq on A549 cell line treated with 100 nM dexamethasone for 10 hours.	Homo sapiens	adult	58 years	dexamethasone	100	nM	10	hour	nan
5	Homo sapiens A549 treated with 100 nM dexamethasone (agonist) for 10 hours	Histone ChIP-seq	h3k4me1	1	1_2_3	None	ENCSR954HUB	ENCFF609OTG	https://www.encodeproject.org/files/ENCFF609OTG/@@download/ENCFF609OTG.bigWig	H3K4me1 ChIP-seq on A549 cell line treated with 100 nM dexamethasone for 10 hours.	Homo sapiens	adult	58 years	dexamethasone	100	nM	10	hour	nan
5	Homo sapiens A549 treated with 100 nM dexamethasone (agonist) for 10 hours	Histone ChIP-seq	h3k4me2	1	1_2_3	None	ENCSR766NHB	ENCFF960CYT	https://www.encodeproject.org/files/ENCFF960CYT/@@download/ENCFF960CYT.bigWig	H3K4me2 ChIP-seq on A549 cell line treated with 100 nM dexamethasone for 10 hours.	Homo sapiens	adult	58 years	dexamethasone	100	nM	10	hour	nan
5	Homo sapiens A549 treated with 100 nM dexamethasone (agonist) for 10 hours	Histone ChIP-seq	h3k4me3	1	1_2_3	None	ENCSR139DGM	ENCFF072TKP	https://www.encodeproject.org/files/ENCFF072TKP/@@download/ENCFF072TKP.bigWig	H3K4me3 ChIP-seq on A549 cell line treated with 100 nM dexamethasone for 10 hours.	Homo sapiens	adult	58 years	dexamethasone	100	nM	10	hour	nan
5	Homo sapiens A549 treated with 100 nM dexamethasone (agonist) for 10 hours	Histone ChIP-seq	h3k9me3	1	1_2_3	None	ENCSR013RTF	ENCFF090TVN	https://www.encodeproject.org/files/ENCFF090TVN/@@download/ENCFF090TVN.bigWig	H3K9me3 ChIP-seq on A549 cell line treated with 100 nM dexamethasone for 10 hours.	Homo sapiens	adult	58 years	dexamethasone	100	nM	10	hour	nan
5	Homo sapiens A549 treated with 100 nM dexamethasone (agonist) for 10 hours	polyA plus RNA-seq	input_tsv	1	4	None	ENCSR224PTG	ENCFF951KZX	https://www.encodeproject.org/files/ENCFF951KZX/@@download/ENCFF951KZX.tsv	mRNA-seq on A549 cell line treated with 100 nM dexamethasone for 10 hours.	Homo sapiens	adult	58 years	dexamethasone	100	nM	10	hour	nan
5	Homo sapiens A549 treated with 100 nM dexamethasone (agonist) for 10 hours	polyA plus RNA-seq	input_tsv	1	3	None	ENCSR224PTG	ENCFF831DGG	https://www.encodeproject.org/files/ENCFF831DGG/@@download/ENCFF831DGG.tsv	mRNA-seq on A549 cell line treated with 100 nM dexamethasone for 10 hours.	Homo sapiens	adult	58 years	dexamethasone	100	nM	10	hour	nan
5	Homo sapiens A549 treated with 100 nM dexamethasone (agonist) for 10 hours	polyA plus RNA-seq	input_tsv	1	2	None	ENCSR224PTG	ENCFF338OFC	https://www.encodeproject.org/files/ENCFF338OFC/@@download/ENCFF338OFC.tsv	mRNA-seq on A549 cell line treated with 100 nM dexamethasone for 10 hours.	Homo sapiens	adult	58 years	dexamethasone	100	nM	10	hour	nan
5	Homo sapiens A549 treated with 100 nM dexamethasone (agonist) for 10 hours	polyA plus RNA-seq	input_tsv	1	1	None	ENCSR224PTG	ENCFF137KYC	https://www.encodeproject.org/files/ENCFF137KYC/@@download/ENCFF137KYC.tsv	mRNA-seq on A549 cell line treated with 100 nM dexamethasone for 10 hours.	Homo sapiens	adult	58 years	dexamethasone	100	nM	10	hour	nan
5	Homo sapiens A549 treated with 100 nM dexamethasone (agonist) for 10 hours	polyA plus RNA-seq	rna_polya_minus	1	1	None	ENCSR224PTG	ENCFF220GYY	https://www.encodeproject.org/files/ENCFF220GYY/@@download/ENCFF220GYY.bigWig	mRNA-seq on A549 cell line treated with 100 nM dexamethasone for 10 hours.	Homo sapiens	adult	58 years	dexamethasone	100	nM	10	hour	nan
5	Homo sapiens A549 treated with 100 nM dexamethasone (agonist) for 10 hours	polyA plus RNA-seq	rna_polya_minus	1	2	None	ENCSR224PTG	ENCFF393CGO	https://www.encodeproject.org/files/ENCFF393CGO/@@download/ENCFF393CGO.bigWig	mRNA-seq on A549 cell line treated with 100 nM dexamethasone for 10 hours.	Homo sapiens	adult	58 years	dexamethasone	100	nM	10	hour	nan
5	Homo sapiens A549 treated with 100 nM dexamethasone (agonist) for 10 hours	polyA plus RNA-seq	rna_polya_minus	1	4	None	ENCSR224PTG	ENCFF523LRR	https://www.encodeproject.org/files/ENCFF523LRR/@@download/ENCFF523LRR.bigWig	mRNA-seq on A549 cell line treated with 100 nM dexamethasone for 10 hours.	Homo sapiens	adult	58 years	dexamethasone	100	nM	10	hour	nan
5	Homo sapiens A549 treated with 100 nM dexamethasone (agonist) for 10 hours	polyA plus RNA-seq	rna_polya_minus	1	3	None	ENCSR224PTG	ENCFF575COU	https://www.encodeproject.org/files/ENCFF575COU/@@download/ENCFF575COU.bigWig	mRNA-seq on A549 cell line treated with 100 nM dexamethasone for 10 hours.	Homo sapiens	adult	58 years	dexamethasone	100	nM	10	hour	nan
5	Homo sapiens A549 treated with 100 nM dexamethasone (agonist) for 10 hours	polyA plus RNA-seq	rna_polya_plus	1	4	None	ENCSR224PTG	ENCFF254IOF	https://www.encodeproject.org/files/ENCFF254IOF/@@download/ENCFF254IOF.bigWig	mRNA-seq on A549 cell line treated with 100 nM dexamethasone for 10 hours.	Homo sapiens	adult	58 years	dexamethasone	100	nM	10	hour	nan
5	Homo sapiens A549 treated with 100 nM dexamethasone (agonist) for 10 hours	polyA plus RNA-seq	rna_polya_plus	1	2	None	ENCSR224PTG	ENCFF588GGU	https://www.encodeproject.org/files/ENCFF588GGU/@@download/ENCFF588GGU.bigWig	mRNA-seq on A549 cell line treated with 100 nM dexamethasone for 10 hours.	Homo sapiens	adult	58 years	dexamethasone	100	nM	10	hour	nan
5	Homo sapiens A549 treated with 100 nM dexamethasone (agonist) for 10 hours	polyA plus RNA-seq	rna_polya_plus	1	1	None	ENCSR224PTG	ENCFF383DNR	https://www.encodeproject.org/files/ENCFF383DNR/@@download/ENCFF383DNR.bigWig	mRNA-seq on A549 cell line treated with 100 nM dexamethasone for 10 hours.	Homo sapiens	adult	58 years	dexamethasone	100	nM	10	hour	nan
5	Homo sapiens A549 treated with 100 nM dexamethasone (agonist) for 10 hours	polyA plus RNA-seq	rna_polya_plus	1	3	None	ENCSR224PTG	ENCFF998IIV	https://www.encodeproject.org/files/ENCFF998IIV/@@download/ENCFF998IIV.bigWig	mRNA-seq on A549 cell line treated with 100 nM dexamethasone for 10 hours.	Homo sapiens	adult	58 years	dexamethasone	100	nM	10	hour	nan
6	Homo sapiens A549 treated with 100 nM dexamethasone (agonist) for 12 hours	ATAC-seq	atac	1	1_2_3	None	ENCSR265ZXX	ENCFF856XVM	https://www.encodeproject.org/files/ENCFF856XVM/@@download/ENCFF856XVM.bigWig	ATAC-seq on A549 cell line treated with 100 nM dexamethasone for 12 hours.	Homo sapiens	adult	58 years	dexamethasone	100	nM	12	hour	nan
6	Homo sapiens A549 treated with 100 nM dexamethasone (agonist) for 12 hours	DNase-seq	dnase	1	3	None	ENCSR523FJT	ENCFF552RSJ	https://www.encodeproject.org/files/ENCFF552RSJ/@@download/ENCFF552RSJ.bigWig	DNase-seq on A549 cell line treated with 100 nM dexamethasone for 12 hours.	Homo sapiens	adult	58 years	dexamethasone	100	nM	12	hour	nan
6	Homo sapiens A549 treated with 100 nM dexamethasone (agonist) for 12 hours	DNase-seq	dnase	1	2	None	ENCSR523FJT	ENCFF299XEC	https://www.encodeproject.org/files/ENCFF299XEC/@@download/ENCFF299XEC.bigWig	DNase-seq on A549 cell line treated with 100 nM dexamethasone for 12 hours.	Homo sapiens	adult	58 years	dexamethasone	100	nM	12	hour	nan
6	Homo sapiens A549 treated with 100 nM dexamethasone (agonist) for 12 hours	DNase-seq	dnase	1	1	None	ENCSR523FJT	ENCFF345UMJ	https://www.encodeproject.org/files/ENCFF345UMJ/@@download/ENCFF345UMJ.bigWig	DNase-seq on A549 cell line treated with 100 nM dexamethasone for 12 hours.	Homo sapiens	adult	58 years	dexamethasone	100	nM	12	hour	nan
6	Homo sapiens A549 treated with 100 nM dexamethasone (agonist) for 12 hours	DNase-seq	dnase	1	5	None	ENCSR523FJT	ENCFF654YVR	https://www.encodeproject.org/files/ENCFF654YVR/@@download/ENCFF654YVR.bigWig	DNase-seq on A549 cell line treated with 100 nM dexamethasone for 12 hours.	Homo sapiens	adult	58 years	dexamethasone	100	nM	12	hour	nan
6	Homo sapiens A549 treated with 100 nM dexamethasone (agonist) for 12 hours	Histone ChIP-seq	h3k27ac	1	1_2_3	None	ENCSR435JKM	ENCFF165TNL	https://www.encodeproject.org/files/ENCFF165TNL/@@download/ENCFF165TNL.bigWig	H3K27ac ChIP-seq on A549 cell line treated with 100 nM dexamethasone for 12 hours.	Homo sapiens	adult	58 years	dexamethasone	100	nM	12	hour	nan
6	Homo sapiens A549 treated with 100 nM dexamethasone (agonist) for 12 hours	Histone ChIP-seq	h3k4me1	1	1_2_3	None	ENCSR529YKU	ENCFF160YWB	https://www.encodeproject.org/files/ENCFF160YWB/@@download/ENCFF160YWB.bigWig	H3K4me1 ChIP-seq on A549 cell line treated with 100 nM dexamethasone for 12 hours.	Homo sapiens	adult	58 years	dexamethasone	100	nM	12	hour	nan
6	Homo sapiens A549 treated with 100 nM dexamethasone (agonist) for 12 hours	Histone ChIP-seq	h3k4me2	1	1_2_3	None	ENCSR428DFL	ENCFF479HXK	https://www.encodeproject.org/files/ENCFF479HXK/@@download/ENCFF479HXK.bigWig	H3K4me2 ChIP-seq on A549 cell line treated with 100 nM dexamethasone for 12 hours.	Homo sapiens	adult	58 years	dexamethasone	100	nM	12	hour	nan
6	Homo sapiens A549 treated with 100 nM dexamethasone (agonist) for 12 hours	Histone ChIP-seq	h3k4me3	1	1_2_3	None	ENCSR944WVU	ENCFF242FAU	https://www.encodeproject.org/files/ENCFF242FAU/@@download/ENCFF242FAU.bigWig	H3K4me3 ChIP-seq on A549 cell line treated with 100 nM dexamethasone for 12 hours.	Homo sapiens	adult	58 years	dexamethasone	100	nM	12	hour	nan
6	Homo sapiens A549 treated with 100 nM dexamethasone (agonist) for 12 hours	Histone ChIP-seq	h3k9me3	1	1_2_3	None	ENCSR451MJX	ENCFF142SPT	https://www.encodeproject.org/files/ENCFF142SPT/@@download/ENCFF142SPT.bigWig	H3K9me3 ChIP-seq on A549 cell line treated with 100 nM dexamethasone for 12 hours.	Homo sapiens	adult	58 years	dexamethasone	100	nM	12	hour	nan
6	Homo sapiens A549 treated with 100 nM dexamethasone (agonist) for 12 hours	polyA plus RNA-seq	input_tsv	1	1	None	ENCSR154TDP	ENCFF864UKR	https://www.encodeproject.org/files/ENCFF864UKR/@@download/ENCFF864UKR.tsv	mRNA-seq on A549 cell line treated with 100 nM dexamethasone for 12 hours.	Homo sapiens	adult	58 years	dexamethasone	100	nM	12	hour	nan
6	Homo sapiens A549 treated with 100 nM dexamethasone (agonist) for 12 hours	polyA plus RNA-seq	input_tsv	1	3	None	ENCSR154TDP	ENCFF988JYH	https://www.encodeproject.org/files/ENCFF988JYH/@@download/ENCFF988JYH.tsv	mRNA-seq on A549 cell line treated with 100 nM dexamethasone for 12 hours.	Homo sapiens	adult	58 years	dexamethasone	100	nM	12	hour	nan
6	Homo sapiens A549 treated with 100 nM dexamethasone (agonist) for 12 hours	polyA plus RNA-seq	input_tsv	1	4	None	ENCSR154TDP	ENCFF248HYY	https://www.encodeproject.org/files/ENCFF248HYY/@@download/ENCFF248HYY.tsv	mRNA-seq on A549 cell line treated with 100 nM dexamethasone for 12 hours.	Homo sapiens	adult	58 years	dexamethasone	100	nM	12	hour	nan
6	Homo sapiens A549 treated with 100 nM dexamethasone (agonist) for 12 hours	polyA plus RNA-seq	input_tsv	1	2	None	ENCSR154TDP	ENCFF928EKJ	https://www.encodeproject.org/files/ENCFF928EKJ/@@download/ENCFF928EKJ.tsv	mRNA-seq on A549 cell line treated with 100 nM dexamethasone for 12 hours.	Homo sapiens	adult	58 years	dexamethasone	100	nM	12	hour	nan
6	Homo sapiens A549 treated with 100 nM dexamethasone (agonist) for 12 hours	polyA plus RNA-seq	rna_polya_minus	1	3	None	ENCSR154TDP	ENCFF560MLS	https://www.encodeproject.org/files/ENCFF560MLS/@@download/ENCFF560MLS.bigWig	mRNA-seq on A549 cell line treated with 100 nM dexamethasone for 12 hours.	Homo sapiens	adult	58 years	dexamethasone	100	nM	12	hour	nan
6	Homo sapiens A549 treated with 100 nM dexamethasone (agonist) for 12 hours	polyA plus RNA-seq	rna_polya_minus	1	4	None	ENCSR154TDP	ENCFF340BZV	https://www.encodeproject.org/files/ENCFF340BZV/@@download/ENCFF340BZV.bigWig	mRNA-seq on A549 cell line treated with 100 nM dexamethasone for 12 hours.	Homo sapiens	adult	58 years	dexamethasone	100	nM	12	hour	nan
6	Homo sapiens A549 treated with 100 nM dexamethasone (agonist) for 12 hours	polyA plus RNA-seq	rna_polya_minus	1	2	None	ENCSR154TDP	ENCFF531XMP	https://www.encodeproject.org/files/ENCFF531XMP/@@download/ENCFF531XMP.bigWig	mRNA-seq on A549 cell line treated with 100 nM dexamethasone for 12 hours.	Homo sapiens	adult	58 years	dexamethasone	100	nM	12	hour	nan
6	Homo sapiens A549 treated with 100 nM dexamethasone (agonist) for 12 hours	polyA plus RNA-seq	rna_polya_minus	1	1	None	ENCSR154TDP	ENCFF097NZE	https://www.encodeproject.org/files/ENCFF097NZE/@@download/ENCFF097NZE.bigWig	mRNA-seq on A549 cell line treated with 100 nM dexamethasone for 12 hours.	Homo sapiens	adult	58 years	dexamethasone	100	nM	12	hour	nan
6	Homo sapiens A549 treated with 100 nM dexamethasone (agonist) for 12 hours	polyA plus RNA-seq	rna_polya_plus	1	1	None	ENCSR154TDP	ENCFF599HBY	https://www.encodeproject.org/files/ENCFF599HBY/@@download/ENCFF599HBY.bigWig	mRNA-seq on A549 cell line treated with 100 nM dexamethasone for 12 hours.	Homo sapiens	adult	58 years	dexamethasone	100	nM	12	hour	nan
6	Homo sapiens A549 treated with 100 nM dexamethasone (agonist) for 12 hours	polyA plus RNA-seq	rna_polya_plus	1	3	None	ENCSR154TDP	ENCFF040CJQ	https://www.encodeproject.org/files/ENCFF040CJQ/@@download/ENCFF040CJQ.bigWig	mRNA-seq on A549 cell line treated with 100 nM dexamethasone for 12 hours.	Homo sapiens	adult	58 years	dexamethasone	100	nM	12	hour	nan
6	Homo sapiens A549 treated with 100 nM dexamethasone (agonist) for 12 hours	polyA plus RNA-seq	rna_polya_plus	1	2	None	ENCSR154TDP	ENCFF672YQI	https://www.encodeproject.org/files/ENCFF672YQI/@@download/ENCFF672YQI.bigWig	mRNA-seq on A549 cell line treated with 100 nM dexamethasone for 12 hours.	Homo sapiens	adult	58 years	dexamethasone	100	nM	12	hour	nan
6	Homo sapiens A549 treated with 100 nM dexamethasone (agonist) for 12 hours	polyA plus RNA-seq	rna_polya_plus	1	4	None	ENCSR154TDP	ENCFF648VUF	https://www.encodeproject.org/files/ENCFF648VUF/@@download/ENCFF648VUF.bigWig	mRNA-seq on A549 cell line treated with 100 nM dexamethasone for 12 hours.	Homo sapiens	adult	58 years	dexamethasone	100	nM	12	hour	nan
7	Homo sapiens A549 treated with 100 nM dexamethasone (agonist) for 2 hours	DNase-seq	dnase	1	2	None	ENCSR837VHE	ENCFF427JBJ	https://www.encodeproject.org/files/ENCFF427JBJ/@@download/ENCFF427JBJ.bigWig	DNase-seq on A549 cell line treated with 100 nM dexamethasone for 2 hours.	Homo sapiens	adult	58 years	dexamethasone	100	nM	2	hour	nan
7	Homo sapiens A549 treated with 100 nM dexamethasone (agonist) for 2 hours	DNase-seq	dnase	1	4	None	ENCSR837VHE	ENCFF224UPH	https://www.encodeproject.org/files/ENCFF224UPH/@@download/ENCFF224UPH.bigWig	DNase-seq on A549 cell line treated with 100 nM dexamethasone for 2 hours.	Homo sapiens	adult	58 years	dexamethasone	100	nM	2	hour	nan
7	Homo sapiens A549 treated with 100 nM dexamethasone (agonist) for 2 hours	DNase-seq	dnase	1	5	None	ENCSR837VHE	ENCFF570PHG	https://www.encodeproject.org/files/ENCFF570PHG/@@download/ENCFF570PHG.bigWig	DNase-seq on A549 cell line treated with 100 nM dexamethasone for 2 hours.	Homo sapiens	adult	58 years	dexamethasone	100	nM	2	hour	nan
7	Homo sapiens A549 treated with 100 nM dexamethasone (agonist) for 2 hours	DNase-seq	dnase	1	1	None	ENCSR837VHE	ENCFF469BXZ	https://www.encodeproject.org/files/ENCFF469BXZ/@@download/ENCFF469BXZ.bigWig	DNase-seq on A549 cell line treated with 100 nM dexamethasone for 2 hours.	Homo sapiens	adult	58 years	dexamethasone	100	nM	2	hour	nan
7	Homo sapiens A549 treated with 100 nM dexamethasone (agonist) for 2 hours	Histone ChIP-seq	h3k27ac	1	1_2_3	None	ENCSR614NPG	ENCFF966MCM	https://www.encodeproject.org/files/ENCFF966MCM/@@download/ENCFF966MCM.bigWig	H3K27ac ChIP-seq on A549 cell line treated with 100 nM dexamethasone for 2 hours.	Homo sapiens	adult	58 years	dexamethasone	100	nM	2	hour	nan
7	Homo sapiens A549 treated with 100 nM dexamethasone (agonist) for 2 hours	Histone ChIP-seq	h3k4me1	1	1_2_3	None	ENCSR726MAP	ENCFF151ESR	https://www.encodeproject.org/files/ENCFF151ESR/@@download/ENCFF151ESR.bigWig	H3K4me1 ChIP-seq on A549 cell line treated with 100 nM dexamethasone for 2 hours.	Homo sapiens	adult	58 years	dexamethasone	100	nM	2	hour	nan
7	Homo sapiens A549 treated with 100 nM dexamethasone (agonist) for 2 hours	Histone ChIP-seq	h3k4me2	1	1_2_3	None	ENCSR124YCC	ENCFF677TRR	https://www.encodeproject.org/files/ENCFF677TRR/@@download/ENCFF677TRR.bigWig	H3K4me2 ChIP-seq on A549 cell line treated with 100 nM dexamethasone for 2 hours.	Homo sapiens	adult	58 years	dexamethasone	100	nM	2	hour	nan
7	Homo sapiens A549 treated with 100 nM dexamethasone (agonist) for 2 hours	Histone ChIP-seq	h3k4me3	1	1_2_3	None	ENCSR252FZA	ENCFF983QZK	https://www.encodeproject.org/files/ENCFF983QZK/@@download/ENCFF983QZK.bigWig	H3K4me3 ChIP-seq on A549 cell line treated with 100 nM dexamethasone for 2 hours.	Homo sapiens	adult	58 years	dexamethasone	100	nM	2	hour	nan
7	Homo sapiens A549 treated with 100 nM dexamethasone (agonist) for 2 hours	Histone ChIP-seq	h3k9me3	1	1_2_3	None	ENCSR936UEX	ENCFF203NWA	https://www.encodeproject.org/files/ENCFF203NWA/@@download/ENCFF203NWA.bigWig	H3K9me3 ChIP-seq on A549 cell line treated with 100 nM dexamethasone for 2 hours.	Homo sapiens	adult	58 years	dexamethasone	100	nM	2	hour	nan
7	Homo sapiens A549 treated with 100 nM dexamethasone (agonist) for 2 hours	polyA plus RNA-seq	input_tsv	1	2	None	ENCSR924BHF	ENCFF682AFV	https://www.encodeproject.org/files/ENCFF682AFV/@@download/ENCFF682AFV.tsv	mRNA-seq on A549 cell line treated with 100 nM dexamethasone for 2 hours.	Homo sapiens	adult	58 years	dexamethasone	100	nM	2	hour	nan
7	Homo sapiens A549 treated with 100 nM dexamethasone (agonist) for 2 hours	polyA plus RNA-seq	input_tsv	1	3	None	ENCSR924BHF	ENCFF748SCJ	https://www.encodeproject.org/files/ENCFF748SCJ/@@download/ENCFF748SCJ.tsv	mRNA-seq on A549 cell line treated with 100 nM dexamethasone for 2 hours.	Homo sapiens	adult	58 years	dexamethasone	100	nM	2	hour	nan
7	Homo sapiens A549 treated with 100 nM dexamethasone (agonist) for 2 hours	polyA plus RNA-seq	input_tsv	1	1	None	ENCSR924BHF	ENCFF370HFZ	https://www.encodeproject.org/files/ENCFF370HFZ/@@download/ENCFF370HFZ.tsv	mRNA-seq on A549 cell line treated with 100 nM dexamethasone for 2 hours.	Homo sapiens	adult	58 years	dexamethasone	100	nM	2	hour	nan
7	Homo sapiens A549 treated with 100 nM dexamethasone (agonist) for 2 hours	polyA plus RNA-seq	input_tsv	1	4	None	ENCSR924BHF	ENCFF673HCO	https://www.encodeproject.org/files/ENCFF673HCO/@@download/ENCFF673HCO.tsv	mRNA-seq on A549 cell line treated with 100 nM dexamethasone for 2 hours.	Homo sapiens	adult	58 years	dexamethasone	100	nM	2	hour	nan
7	Homo sapiens A549 treated with 100 nM dexamethasone (agonist) for 2 hours	polyA plus RNA-seq	rna_polya_minus	1	2	None	ENCSR924BHF	ENCFF187AXM	https://www.encodeproject.org/files/ENCFF187AXM/@@download/ENCFF187AXM.bigWig	mRNA-seq on A549 cell line treated with 100 nM dexamethasone for 2 hours.	Homo sapiens	adult	58 years	dexamethasone	100	nM	2	hour	nan
7	Homo sapiens A549 treated with 100 nM dexamethasone (agonist) for 2 hours	polyA plus RNA-seq	rna_polya_minus	1	3	None	ENCSR924BHF	ENCFF089TLP	https://www.encodeproject.org/files/ENCFF089TLP/@@download/ENCFF089TLP.bigWig	mRNA-seq on A549 cell line treated with 100 nM dexamethasone for 2 hours.	Homo sapiens	adult	58 years	dexamethasone	100	nM	2	hour	nan
7	Homo sapiens A549 treated with 100 nM dexamethasone (agonist) for 2 hours	polyA plus RNA-seq	rna_polya_minus	1	1	None	ENCSR924BHF	ENCFF015OPE	https://www.encodeproject.org/files/ENCFF015OPE/@@download/ENCFF015OPE.bigWig	mRNA-seq on A549 cell line treated with 100 nM dexamethasone for 2 hours.	Homo sapiens	adult	58 years	dexamethasone	100	nM	2	hour	nan
7	Homo sapiens A549 treated with 100 nM dexamethasone (agonist) for 2 hours	polyA plus RNA-seq	rna_polya_minus	1	4	None	ENCSR924BHF	ENCFF486INT	https://www.encodeproject.org/files/ENCFF486INT/@@download/ENCFF486INT.bigWig	mRNA-seq on A549 cell line treated with 100 nM dexamethasone for 2 hours.	Homo sapiens	adult	58 years	dexamethasone	100	nM	2	hour	nan
7	Homo sapiens A549 treated with 100 nM dexamethasone (agonist) for 2 hours	polyA plus RNA-seq	rna_polya_plus	1	1	None	ENCSR924BHF	ENCFF663EFP	https://www.encodeproject.org/files/ENCFF663EFP/@@download/ENCFF663EFP.bigWig	mRNA-seq on A549 cell line treated with 100 nM dexamethasone for 2 hours.	Homo sapiens	adult	58 years	dexamethasone	100	nM	2	hour	nan
7	Homo sapiens A549 treated with 100 nM dexamethasone (agonist) for 2 hours	polyA plus RNA-seq	rna_polya_plus	1	3	None	ENCSR924BHF	ENCFF689AQN	https://www.encodeproject.org/files/ENCFF689AQN/@@download/ENCFF689AQN.bigWig	mRNA-seq on A549 cell line treated with 100 nM dexamethasone for 2 hours.	Homo sapiens	adult	58 years	dexamethasone	100	nM	2	hour	nan
7	Homo sapiens A549 treated with 100 nM dexamethasone (agonist) for 2 hours	polyA plus RNA-seq	rna_polya_plus	1	4	None	ENCSR924BHF	ENCFF820CFW	https://www.encodeproject.org/files/ENCFF820CFW/@@download/ENCFF820CFW.bigWig	mRNA-seq on A549 cell line treated with 100 nM dexamethasone for 2 hours.	Homo sapiens	adult	58 years	dexamethasone	100	nM	2	hour	nan
7	Homo sapiens A549 treated with 100 nM dexamethasone (agonist) for 2 hours	polyA plus RNA-seq	rna_polya_plus	1	2	None	ENCSR924BHF	ENCFF265CRU	https://www.encodeproject.org/files/ENCFF265CRU/@@download/ENCFF265CRU.bigWig	mRNA-seq on A549 cell line treated with 100 nM dexamethasone for 2 hours.	Homo sapiens	adult	58 years	dexamethasone	100	nM	2	hour	nan
8	Homo sapiens A549 treated with 100 nM dexamethasone (agonist) for 3 hours	DNase-seq	dnase	1	2	None	ENCSR294XUZ	ENCFF237EYG	https://www.encodeproject.org/files/ENCFF237EYG/@@download/ENCFF237EYG.bigWig	DNase-seq on A549 cell line treated with 100 nM dexamethasone for 3 hours.	Homo sapiens	adult	58 years	dexamethasone	100	nM	3	hour	nan
8	Homo sapiens A549 treated with 100 nM dexamethasone (agonist) for 3 hours	DNase-seq	dnase	1	3	None	ENCSR294XUZ	ENCFF247MJK	https://www.encodeproject.org/files/ENCFF247MJK/@@download/ENCFF247MJK.bigWig	DNase-seq on A549 cell line treated with 100 nM dexamethasone for 3 hours.	Homo sapiens	adult	58 years	dexamethasone	100	nM	3	hour	nan
8	Homo sapiens A549 treated with 100 nM dexamethasone (agonist) for 3 hours	DNase-seq	dnase	1	1	None	ENCSR294XUZ	ENCFF272HMX	https://www.encodeproject.org/files/ENCFF272HMX/@@download/ENCFF272HMX.bigWig	DNase-seq on A549 cell line treated with 100 nM dexamethasone for 3 hours.	Homo sapiens	adult	58 years	dexamethasone	100	nM	3	hour	nan
8	Homo sapiens A549 treated with 100 nM dexamethasone (agonist) for 3 hours	DNase-seq	dnase	1	5	None	ENCSR294XUZ	ENCFF655ZEO	https://www.encodeproject.org/files/ENCFF655ZEO/@@download/ENCFF655ZEO.bigWig	DNase-seq on A549 cell line treated with 100 nM dexamethasone for 3 hours.	Homo sapiens	adult	58 years	dexamethasone	100	nM	3	hour	nan
8	Homo sapiens A549 treated with 100 nM dexamethasone (agonist) for 3 hours	Histone ChIP-seq	h3k27ac	1	1_2_3	None	ENCSR350EFV	ENCFF589SIV	https://www.encodeproject.org/files/ENCFF589SIV/@@download/ENCFF589SIV.bigWig	H3K27ac ChIP-seq on A549 cell line treated with 100 nM dexamethasone for 3 hours.	Homo sapiens	adult	58 years	dexamethasone	100	nM	3	hour	nan
8	Homo sapiens A549 treated with 100 nM dexamethasone (agonist) for 3 hours	Histone ChIP-seq	h3k4me1	1	1_2_3	None	ENCSR171ZJG	ENCFF092UWP	https://www.encodeproject.org/files/ENCFF092UWP/@@download/ENCFF092UWP.bigWig	H3K4me1 ChIP-seq on A549 cell line treated with 100 nM dexamethasone for 3 hours.	Homo sapiens	adult	58 years	dexamethasone	100	nM	3	hour	nan
8	Homo sapiens A549 treated with 100 nM dexamethasone (agonist) for 3 hours	Histone ChIP-seq	h3k4me2	1	1_3	None	ENCSR918VQU	ENCFF551FWT	https://www.encodeproject.org/files/ENCFF551FWT/@@download/ENCFF551FWT.bigWig	H3K4me2 ChIP-seq on A549 cell line treated with 100 nM dexamethasone for 3 hours.	Homo sapiens	adult	58 years	dexamethasone	100	nM	3	hour	nan
8	Homo sapiens A549 treated with 100 nM dexamethasone (agonist) for 3 hours	Histone ChIP-seq	h3k4me3	1	1_3	None	ENCSR483JJT	ENCFF309YZS	https://www.encodeproject.org/files/ENCFF309YZS/@@download/ENCFF309YZS.bigWig	H3K4me3 ChIP-seq on A549 cell line treated with 100 nM dexamethasone for 3 hours.	Homo sapiens	adult	58 years	dexamethasone	100	nM	3	hour	nan
8	Homo sapiens A549 treated with 100 nM dexamethasone (agonist) for 3 hours	Histone ChIP-seq	h3k9me3	1	1_2_3	None	ENCSR354ERB	ENCFF283FZA	https://www.encodeproject.org/files/ENCFF283FZA/@@download/ENCFF283FZA.bigWig	H3K9me3 ChIP-seq on A549 cell line treated with 100 nM dexamethasone for 3 hours.	Homo sapiens	adult	58 years	dexamethasone	100	nM	3	hour	nan
8	Homo sapiens A549 treated with 100 nM dexamethasone (agonist) for 3 hours	polyA plus RNA-seq	input_tsv	1	3	None	ENCSR624RID	ENCFF379SDO	https://www.encodeproject.org/files/ENCFF379SDO/@@download/ENCFF379SDO.tsv	mRNA-seq on A549 cell line treated with 100 nM dexamethasone for 3 hours.	Homo sapiens	adult	58 years	dexamethasone	100	nM	3	hour	nan
8	Homo sapiens A549 treated with 100 nM dexamethasone (agonist) for 3 hours	polyA plus RNA-seq	input_tsv	1	4	None	ENCSR624RID	ENCFF613ZYZ	https://www.encodeproject.org/files/ENCFF613ZYZ/@@download/ENCFF613ZYZ.tsv	mRNA-seq on A549 cell line treated with 100 nM dexamethasone for 3 hours.	Homo sapiens	adult	58 years	dexamethasone	100	nM	3	hour	nan
8	Homo sapiens A549 treated with 100 nM dexamethasone (agonist) for 3 hours	polyA plus RNA-seq	input_tsv	1	1	None	ENCSR624RID	ENCFF928BNR	https://www.encodeproject.org/files/ENCFF928BNR/@@download/ENCFF928BNR.tsv	mRNA-seq on A549 cell line treated with 100 nM dexamethasone for 3 hours.	Homo sapiens	adult	58 years	dexamethasone	100	nM	3	hour	nan
8	Homo sapiens A549 treated with 100 nM dexamethasone (agonist) for 3 hours	polyA plus RNA-seq	input_tsv	1	2	None	ENCSR624RID	ENCFF584KRD	https://www.encodeproject.org/files/ENCFF584KRD/@@download/ENCFF584KRD.tsv	mRNA-seq on A549 cell line treated with 100 nM dexamethasone for 3 hours.	Homo sapiens	adult	58 years	dexamethasone	100	nM	3	hour	nan
8	Homo sapiens A549 treated with 100 nM dexamethasone (agonist) for 3 hours	polyA plus RNA-seq	rna_polya_minus	1	3	None	ENCSR624RID	ENCFF291QQI	https://www.encodeproject.org/files/ENCFF291QQI/@@download/ENCFF291QQI.bigWig	mRNA-seq on A549 cell line treated with 100 nM dexamethasone for 3 hours.	Homo sapiens	adult	58 years	dexamethasone	100	nM	3	hour	nan
8	Homo sapiens A549 treated with 100 nM dexamethasone (agonist) for 3 hours	polyA plus RNA-seq	rna_polya_minus	1	2	None	ENCSR624RID	ENCFF249XNZ	https://www.encodeproject.org/files/ENCFF249XNZ/@@download/ENCFF249XNZ.bigWig	mRNA-seq on A549 cell line treated with 100 nM dexamethasone for 3 hours.	Homo sapiens	adult	58 years	dexamethasone	100	nM	3	hour	nan
8	Homo sapiens A549 treated with 100 nM dexamethasone (agonist) for 3 hours	polyA plus RNA-seq	rna_polya_minus	1	1	None	ENCSR624RID	ENCFF324QKD	https://www.encodeproject.org/files/ENCFF324QKD/@@download/ENCFF324QKD.bigWig	mRNA-seq on A549 cell line treated with 100 nM dexamethasone for 3 hours.	Homo sapiens	adult	58 years	dexamethasone	100	nM	3	hour	nan
8	Homo sapiens A549 treated with 100 nM dexamethasone (agonist) for 3 hours	polyA plus RNA-seq	rna_polya_minus	1	4	None	ENCSR624RID	ENCFF261TJR	https://www.encodeproject.org/files/ENCFF261TJR/@@download/ENCFF261TJR.bigWig	mRNA-seq on A549 cell line treated with 100 nM dexamethasone for 3 hours.	Homo sapiens	adult	58 years	dexamethasone	100	nM	3	hour	nan
8	Homo sapiens A549 treated with 100 nM dexamethasone (agonist) for 3 hours	polyA plus RNA-seq	rna_polya_plus	1	1	None	ENCSR624RID	ENCFF127MTU	https://www.encodeproject.org/files/ENCFF127MTU/@@download/ENCFF127MTU.bigWig	mRNA-seq on A549 cell line treated with 100 nM dexamethasone for 3 hours.	Homo sapiens	adult	58 years	dexamethasone	100	nM	3	hour	nan
8	Homo sapiens A549 treated with 100 nM dexamethasone (agonist) for 3 hours	polyA plus RNA-seq	rna_polya_plus	1	3	None	ENCSR624RID	ENCFF805LWD	https://www.encodeproject.org/files/ENCFF805LWD/@@download/ENCFF805LWD.bigWig	mRNA-seq on A549 cell line treated with 100 nM dexamethasone for 3 hours.	Homo sapiens	adult	58 years	dexamethasone	100	nM	3	hour	nan
8	Homo sapiens A549 treated with 100 nM dexamethasone (agonist) for 3 hours	polyA plus RNA-seq	rna_polya_plus	1	2	None	ENCSR624RID	ENCFF792ELN	https://www.encodeproject.org/files/ENCFF792ELN/@@download/ENCFF792ELN.bigWig	mRNA-seq on A549 cell line treated with 100 nM dexamethasone for 3 hours.	Homo sapiens	adult	58 years	dexamethasone	100	nM	3	hour	nan
8	Homo sapiens A549 treated with 100 nM dexamethasone (agonist) for 3 hours	polyA plus RNA-seq	rna_polya_plus	1	4	None	ENCSR624RID	ENCFF745SAR	https://www.encodeproject.org/files/ENCFF745SAR/@@download/ENCFF745SAR.bigWig	mRNA-seq on A549 cell line treated with 100 nM dexamethasone for 3 hours.	Homo sapiens	adult	58 years	dexamethasone	100	nM	3	hour	nan
9	Homo sapiens A549 treated with 100 nM dexamethasone (agonist) for 4 hours	ATAC-seq	atac	1	1_2_3	None	ENCSR288YMH	ENCFF925TOM	https://www.encodeproject.org/files/ENCFF925TOM/@@download/ENCFF925TOM.bigWig	ATAC-seq on A549 cell line treated with 100 nM dexamethasone for 4 hours.	Homo sapiens	adult	58 years	dexamethasone	100	nM	4	hour	nan
9	Homo sapiens A549 treated with 100 nM dexamethasone (agonist) for 4 hours	DNase-seq	dnase	1	4	None	ENCSR599WJC	ENCFF790ZHT	https://www.encodeproject.org/files/ENCFF790ZHT/@@download/ENCFF790ZHT.bigWig	DNase-seq on A549 cell line treated with 100 nM dexamethasone for 4 hours.	Homo sapiens	adult	58 years	dexamethasone	100	nM	4	hour	nan
9	Homo sapiens A549 treated with 100 nM dexamethasone (agonist) for 4 hours	DNase-seq	dnase	1	3	None	ENCSR599WJC	ENCFF793NMR	https://www.encodeproject.org/files/ENCFF793NMR/@@download/ENCFF793NMR.bigWig	DNase-seq on A549 cell line treated with 100 nM dexamethasone for 4 hours.	Homo sapiens	adult	58 years	dexamethasone	100	nM	4	hour	nan
9	Homo sapiens A549 treated with 100 nM dexamethasone (agonist) for 4 hours	DNase-seq	dnase	1	2	None	ENCSR599WJC	ENCFF232LAK	https://www.encodeproject.org/files/ENCFF232LAK/@@download/ENCFF232LAK.bigWig	DNase-seq on A549 cell line treated with 100 nM dexamethasone for 4 hours.	Homo sapiens	adult	58 years	dexamethasone	100	nM	4	hour	nan
9	Homo sapiens A549 treated with 100 nM dexamethasone (agonist) for 4 hours	DNase-seq	dnase	1	5	None	ENCSR599WJC	ENCFF183OFX	https://www.encodeproject.org/files/ENCFF183OFX/@@download/ENCFF183OFX.bigWig	DNase-seq on A549 cell line treated with 100 nM dexamethasone for 4 hours.	Homo sapiens	adult	58 years	dexamethasone	100	nM	4	hour	nan
9	Homo sapiens A549 treated with 100 nM dexamethasone (agonist) for 4 hours	Histone ChIP-seq	h3k27ac	1	1_2_3	None	ENCSR543ZVZ	ENCFF532CAK	https://www.encodeproject.org/files/ENCFF532CAK/@@download/ENCFF532CAK.bigWig	H3K27ac ChIP-seq on A549 cell line treated with 100 nM dexamethasone for 4 hours.	Homo sapiens	adult	58 years	dexamethasone	100	nM	4	hour	nan
9	Homo sapiens A549 treated with 100 nM dexamethasone (agonist) for 4 hours	Histone ChIP-seq	h3k4me1	1	1_2_3	None	ENCSR949IDI	ENCFF880NDR	https://www.encodeproject.org/files/ENCFF880NDR/@@download/ENCFF880NDR.bigWig	H3K4me1 ChIP-seq on A549 cell line treated with 100 nM dexamethasone for 4 hours.	Homo sapiens	adult	58 years	dexamethasone	100	nM	4	hour	nan
9	Homo sapiens A549 treated with 100 nM dexamethasone (agonist) for 4 hours	Histone ChIP-seq	h3k4me2	1	1_2	None	ENCSR834LCU	ENCFF515ODN	https://www.encodeproject.org/files/ENCFF515ODN/@@download/ENCFF515ODN.bigWig	H3K4me2 ChIP-seq on A549 cell line treated with 100 nM dexamethasone for 4 hours.	Homo sapiens	adult	58 years	dexamethasone	100	nM	4	hour	nan
9	Homo sapiens A549 treated with 100 nM dexamethasone (agonist) for 4 hours	Histone ChIP-seq	h3k4me3	1	1_2	None	ENCSR901AAW	ENCFF004XWJ	https://www.encodeproject.org/files/ENCFF004XWJ/@@download/ENCFF004XWJ.bigWig	H3K4me3 ChIP-seq on A549 cell line treated with 100 nM dexamethasone for 4 hours.	Homo sapiens	adult	58 years	dexamethasone	100	nM	4	hour	nan
9	Homo sapiens A549 treated with 100 nM dexamethasone (agonist) for 4 hours	Histone ChIP-seq	h3k9me3	1	1_2_3	None	ENCSR037DAC	ENCFF412DOA	https://www.encodeproject.org/files/ENCFF412DOA/@@download/ENCFF412DOA.bigWig	H3K9me3 ChIP-seq on A549 cell line treated with 100 nM dexamethasone for 4 hours.	Homo sapiens	adult	58 years	dexamethasone	100	nM	4	hour	nan
9	Homo sapiens A549 treated with 100 nM dexamethasone (agonist) for 4 hours	polyA plus RNA-seq	input_tsv	1	2	None	ENCSR326PTW	ENCFF681YHC	https://www.encodeproject.org/files/ENCFF681YHC/@@download/ENCFF681YHC.tsv	mRNA-seq on A549 cell line treated with 100 nM dexamethasone for 4 hours.	Homo sapiens	adult	58 years	dexamethasone	100	nM	4	hour	nan
9	Homo sapiens A549 treated with 100 nM dexamethasone (agonist) for 4 hours	polyA plus RNA-seq	input_tsv	1	3	None	ENCSR326PTW	ENCFF838IYE	https://www.encodeproject.org/files/ENCFF838IYE/@@download/ENCFF838IYE.tsv	mRNA-seq on A549 cell line treated with 100 nM dexamethasone for 4 hours.	Homo sapiens	adult	58 years	dexamethasone	100	nM	4	hour	nan
9	Homo sapiens A549 treated with 100 nM dexamethasone (agonist) for 4 hours	polyA plus RNA-seq	input_tsv	1	1	None	ENCSR326PTW	ENCFF650KXK	https://www.encodeproject.org/files/ENCFF650KXK/@@download/ENCFF650KXK.tsv	mRNA-seq on A549 cell line treated with 100 nM dexamethasone for 4 hours.	Homo sapiens	adult	58 years	dexamethasone	100	nM	4	hour	nan
9	Homo sapiens A549 treated with 100 nM dexamethasone (agonist) for 4 hours	polyA plus RNA-seq	input_tsv	1	4	None	ENCSR326PTW	ENCFF443WJB	https://www.encodeproject.org/files/ENCFF443WJB/@@download/ENCFF443WJB.tsv	mRNA-seq on A549 cell line treated with 100 nM dexamethasone for 4 hours.	Homo sapiens	adult	58 years	dexamethasone	100	nM	4	hour	nan
9	Homo sapiens A549 treated with 100 nM dexamethasone (agonist) for 4 hours	polyA plus RNA-seq	rna_polya_minus	1	1	None	ENCSR326PTW	ENCFF791LRL	https://www.encodeproject.org/files/ENCFF791LRL/@@download/ENCFF791LRL.bigWig	mRNA-seq on A549 cell line treated with 100 nM dexamethasone for 4 hours.	Homo sapiens	adult	58 years	dexamethasone	100	nM	4	hour	nan
9	Homo sapiens A549 treated with 100 nM dexamethasone (agonist) for 4 hours	polyA plus RNA-seq	rna_polya_minus	1	4	None	ENCSR326PTW	ENCFF765UWR	https://www.encodeproject.org/files/ENCFF765UWR/@@download/ENCFF765UWR.bigWig	mRNA-seq on A549 cell line treated with 100 nM dexamethasone for 4 hours.	Homo sapiens	adult	58 years	dexamethasone	100	nM	4	hour	nan
9	Homo sapiens A549 treated with 100 nM dexamethasone (agonist) for 4 hours	polyA plus RNA-seq	rna_polya_minus	1	3	None	ENCSR326PTW	ENCFF391MHI	https://www.encodeproject.org/files/ENCFF391MHI/@@download/ENCFF391MHI.bigWig	mRNA-seq on A549 cell line treated with 100 nM dexamethasone for 4 hours.	Homo sapiens	adult	58 years	dexamethasone	100	nM	4	hour	nan
9	Homo sapiens A549 treated with 100 nM dexamethasone (agonist) for 4 hours	polyA plus RNA-seq	rna_polya_minus	1	2	None	ENCSR326PTW	ENCFF281XDJ	https://www.encodeproject.org/files/ENCFF281XDJ/@@download/ENCFF281XDJ.bigWig	mRNA-seq on A549 cell line treated with 100 nM dexamethasone for 4 hours.	Homo sapiens	adult	58 years	dexamethasone	100	nM	4	hour	nan
9	Homo sapiens A549 treated with 100 nM dexamethasone (agonist) for 4 hours	polyA plus RNA-seq	rna_polya_plus	1	4	None	ENCSR326PTW	ENCFF786GZL	https://www.encodeproject.org/files/ENCFF786GZL/@@download/ENCFF786GZL.bigWig	mRNA-seq on A549 cell line treated with 100 nM dexamethasone for 4 hours.	Homo sapiens	adult	58 years	dexamethasone	100	nM	4	hour	nan
9	Homo sapiens A549 treated with 100 nM dexamethasone (agonist) for 4 hours	polyA plus RNA-seq	rna_polya_plus	1	2	None	ENCSR326PTW	ENCFF269PCN	https://www.encodeproject.org/files/ENCFF269PCN/@@download/ENCFF269PCN.bigWig	mRNA-seq on A549 cell line treated with 100 nM dexamethasone for 4 hours.	Homo sapiens	adult	58 years	dexamethasone	100	nM	4	hour	nan
9	Homo sapiens A549 treated with 100 nM dexamethasone (agonist) for 4 hours	polyA plus RNA-seq	rna_polya_plus	1	3	None	ENCSR326PTW	ENCFF351BDP	https://www.encodeproject.org/files/ENCFF351BDP/@@download/ENCFF351BDP.bigWig	mRNA-seq on A549 cell line treated with 100 nM dexamethasone for 4 hours.	Homo sapiens	adult	58 years	dexamethasone	100	nM	4	hour	nan
9	Homo sapiens A549 treated with 100 nM dexamethasone (agonist) for 4 hours	polyA plus RNA-seq	rna_polya_plus	1	1	None	ENCSR326PTW	ENCFF078FIS	https://www.encodeproject.org/files/ENCFF078FIS/@@download/ENCFF078FIS.bigWig	mRNA-seq on A549 cell line treated with 100 nM dexamethasone for 4 hours.	Homo sapiens	adult	58 years	dexamethasone	100	nM	4	hour	nan
10	Homo sapiens A549 treated with 100 nM dexamethasone (agonist) for 5 hours	DNase-seq	dnase	1	3	None	ENCSR565WPR	ENCFF457QUZ	https://www.encodeproject.org/files/ENCFF457QUZ/@@download/ENCFF457QUZ.bigWig	DNase-seq on A549 cell line treated with 100 nM dexamethasone for 5 hours.	Homo sapiens	adult	58 years	dexamethasone	100	nM	5	hour	nan
10	Homo sapiens A549 treated with 100 nM dexamethasone (agonist) for 5 hours	DNase-seq	dnase	1	5	None	ENCSR565WPR	ENCFF798JIS	https://www.encodeproject.org/files/ENCFF798JIS/@@download/ENCFF798JIS.bigWig	DNase-seq on A549 cell line treated with 100 nM dexamethasone for 5 hours.	Homo sapiens	adult	58 years	dexamethasone	100	nM	5	hour	nan
10	Homo sapiens A549 treated with 100 nM dexamethasone (agonist) for 5 hours	DNase-seq	dnase	1	2	None	ENCSR565WPR	ENCFF913WPD	https://www.encodeproject.org/files/ENCFF913WPD/@@download/ENCFF913WPD.bigWig	DNase-seq on A549 cell line treated with 100 nM dexamethasone for 5 hours.	Homo sapiens	adult	58 years	dexamethasone	100	nM	5	hour	nan
10	Homo sapiens A549 treated with 100 nM dexamethasone (agonist) for 5 hours	DNase-seq	dnase	1	1	None	ENCSR565WPR	ENCFF564HSC	https://www.encodeproject.org/files/ENCFF564HSC/@@download/ENCFF564HSC.bigWig	DNase-seq on A549 cell line treated with 100 nM dexamethasone for 5 hours.	Homo sapiens	adult	58 years	dexamethasone	100	nM	5	hour	nan
10	Homo sapiens A549 treated with 100 nM dexamethasone (agonist) for 5 hours	Histone ChIP-seq	h3k27ac	1	1_2_3	None	ENCSR716XDB	ENCFF437EGG	https://www.encodeproject.org/files/ENCFF437EGG/@@download/ENCFF437EGG.bigWig	H3K27ac ChIP-seq on A549 cell line treated with 100 nM dexamethasone for 5 hours.	Homo sapiens	adult	58 years	dexamethasone	100	nM	5	hour	nan
10	Homo sapiens A549 treated with 100 nM dexamethasone (agonist) for 5 hours	Histone ChIP-seq	h3k4me1	1	1_2_3	None	ENCSR225AOO	ENCFF518PBR	https://www.encodeproject.org/files/ENCFF518PBR/@@download/ENCFF518PBR.bigWig	H3K4me1 ChIP-seq on A549 cell line treated with 100 nM dexamethasone for 5 hours.	Homo sapiens	adult	58 years	dexamethasone	100	nM	5	hour	nan
10	Homo sapiens A549 treated with 100 nM dexamethasone (agonist) for 5 hours	Histone ChIP-seq	h3k4me2	1	1_2_3	None	ENCSR555EAA	ENCFF381LXO	https://www.encodeproject.org/files/ENCFF381LXO/@@download/ENCFF381LXO.bigWig	H3K4me2 ChIP-seq on A549 cell line treated with 100 nM dexamethasone for 5 hours.	Homo sapiens	adult	58 years	dexamethasone	100	nM	5	hour	nan
10	Homo sapiens A549 treated with 100 nM dexamethasone (agonist) for 5 hours	Histone ChIP-seq	h3k4me3	1	1_2_3	None	ENCSR524UOX	ENCFF364QDK	https://www.encodeproject.org/files/ENCFF364QDK/@@download/ENCFF364QDK.bigWig	H3K4me3 ChIP-seq on A549 cell line treated with 100 nM dexamethasone for 5 hours.	Homo sapiens	adult	58 years	dexamethasone	100	nM	5	hour	nan
10	Homo sapiens A549 treated with 100 nM dexamethasone (agonist) for 5 hours	Histone ChIP-seq	h3k9me3	1	1_2_3	None	ENCSR299MNA	ENCFF739TFK	https://www.encodeproject.org/files/ENCFF739TFK/@@download/ENCFF739TFK.bigWig	H3K9me3 ChIP-seq on A549 cell line treated with 100 nM dexamethasone for 5 hours.	Homo sapiens	adult	58 years	dexamethasone	100	nM	5	hour	nan
10	Homo sapiens A549 treated with 100 nM dexamethasone (agonist) for 5 hours	polyA plus RNA-seq	input_tsv	1	2	None	ENCSR543QRU	ENCFF485EEP	https://www.encodeproject.org/files/ENCFF485EEP/@@download/ENCFF485EEP.tsv	mRNA-seq on A549 cell line treated with 100 nM dexamethasone for 5 hours.	Homo sapiens	adult	58 years	dexamethasone	100	nM	5	hour	nan
10	Homo sapiens A549 treated with 100 nM dexamethasone (agonist) for 5 hours	polyA plus RNA-seq	input_tsv	1	3	None	ENCSR543QRU	ENCFF847ITW	https://www.encodeproject.org/files/ENCFF847ITW/@@download/ENCFF847ITW.tsv	mRNA-seq on A549 cell line treated with 100 nM dexamethasone for 5 hours.	Homo sapiens	adult	58 years	dexamethasone	100	nM	5	hour	nan
10	Homo sapiens A549 treated with 100 nM dexamethasone (agonist) for 5 hours	polyA plus RNA-seq	input_tsv	1	4	None	ENCSR543QRU	ENCFF730NEX	https://www.encodeproject.org/files/ENCFF730NEX/@@download/ENCFF730NEX.tsv	mRNA-seq on A549 cell line treated with 100 nM dexamethasone for 5 hours.	Homo sapiens	adult	58 years	dexamethasone	100	nM	5	hour	nan
10	Homo sapiens A549 treated with 100 nM dexamethasone (agonist) for 5 hours	polyA plus RNA-seq	rna_polya_minus	1	3	None	ENCSR543QRU	ENCFF680ONY	https://www.encodeproject.org/files/ENCFF680ONY/@@download/ENCFF680ONY.bigWig	mRNA-seq on A549 cell line treated with 100 nM dexamethasone for 5 hours.	Homo sapiens	adult	58 years	dexamethasone	100	nM	5	hour	nan
10	Homo sapiens A549 treated with 100 nM dexamethasone (agonist) for 5 hours	polyA plus RNA-seq	rna_polya_minus	1	2	None	ENCSR543QRU	ENCFF224UJB	https://www.encodeproject.org/files/ENCFF224UJB/@@download/ENCFF224UJB.bigWig	mRNA-seq on A549 cell line treated with 100 nM dexamethasone for 5 hours.	Homo sapiens	adult	58 years	dexamethasone	100	nM	5	hour	nan
10	Homo sapiens A549 treated with 100 nM dexamethasone (agonist) for 5 hours	polyA plus RNA-seq	rna_polya_minus	1	4	None	ENCSR543QRU	ENCFF069AYV	https://www.encodeproject.org/files/ENCFF069AYV/@@download/ENCFF069AYV.bigWig	mRNA-seq on A549 cell line treated with 100 nM dexamethasone for 5 hours.	Homo sapiens	adult	58 years	dexamethasone	100	nM	5	hour	nan
10	Homo sapiens A549 treated with 100 nM dexamethasone (agonist) for 5 hours	polyA plus RNA-seq	rna_polya_plus	1	2	None	ENCSR543QRU	ENCFF069ATA	https://www.encodeproject.org/files/ENCFF069ATA/@@download/ENCFF069ATA.bigWig	mRNA-seq on A549 cell line treated with 100 nM dexamethasone for 5 hours.	Homo sapiens	adult	58 years	dexamethasone	100	nM	5	hour	nan
10	Homo sapiens A549 treated with 100 nM dexamethasone (agonist) for 5 hours	polyA plus RNA-seq	rna_polya_plus	1	3	None	ENCSR543QRU	ENCFF537MGC	https://www.encodeproject.org/files/ENCFF537MGC/@@download/ENCFF537MGC.bigWig	mRNA-seq on A549 cell line treated with 100 nM dexamethasone for 5 hours.	Homo sapiens	adult	58 years	dexamethasone	100	nM	5	hour	nan
10	Homo sapiens A549 treated with 100 nM dexamethasone (agonist) for 5 hours	polyA plus RNA-seq	rna_polya_plus	1	4	None	ENCSR543QRU	ENCFF476FJR	https://www.encodeproject.org/files/ENCFF476FJR/@@download/ENCFF476FJR.bigWig	mRNA-seq on A549 cell line treated with 100 nM dexamethasone for 5 hours.	Homo sapiens	adult	58 years	dexamethasone	100	nM	5	hour	nan
11	Homo sapiens A549 treated with 100 nM dexamethasone (agonist) for 6 hours	DNase-seq	dnase	1	5	None	ENCSR077EYC	ENCFF836ZAT	https://www.encodeproject.org/files/ENCFF836ZAT/@@download/ENCFF836ZAT.bigWig	DNase-seq on A549 cell line treated with 100 nM dexamethasone for 6 hours.	Homo sapiens	adult	58 years	dexamethasone	100	nM	6	hour	nan
11	Homo sapiens A549 treated with 100 nM dexamethasone (agonist) for 6 hours	DNase-seq	dnase	1	1	None	ENCSR077EYC	ENCFF279KLR	https://www.encodeproject.org/files/ENCFF279KLR/@@download/ENCFF279KLR.bigWig	DNase-seq on A549 cell line treated with 100 nM dexamethasone for 6 hours.	Homo sapiens	adult	58 years	dexamethasone	100	nM	6	hour	nan
11	Homo sapiens A549 treated with 100 nM dexamethasone (agonist) for 6 hours	DNase-seq	dnase	1	2	None	ENCSR077EYC	ENCFF907MUU	https://www.encodeproject.org/files/ENCFF907MUU/@@download/ENCFF907MUU.bigWig	DNase-seq on A549 cell line treated with 100 nM dexamethasone for 6 hours.	Homo sapiens	adult	58 years	dexamethasone	100	nM	6	hour	nan
11	Homo sapiens A549 treated with 100 nM dexamethasone (agonist) for 6 hours	DNase-seq	dnase	1	3	None	ENCSR077EYC	ENCFF018ICN	https://www.encodeproject.org/files/ENCFF018ICN/@@download/ENCFF018ICN.bigWig	DNase-seq on A549 cell line treated with 100 nM dexamethasone for 6 hours.	Homo sapiens	adult	58 years	dexamethasone	100	nM	6	hour	nan
11	Homo sapiens A549 treated with 100 nM dexamethasone (agonist) for 6 hours	Histone ChIP-seq	h3k27ac	1	1_2_3	None	ENCSR340NAL	ENCFF438PZV	https://www.encodeproject.org/files/ENCFF438PZV/@@download/ENCFF438PZV.bigWig	H3K27ac ChIP-seq on A549 cell line treated with 100 nM dexamethasone for 6 hours.	Homo sapiens	adult	58 years	dexamethasone	100	nM	6	hour	nan
11	Homo sapiens A549 treated with 100 nM dexamethasone (agonist) for 6 hours	Histone ChIP-seq	h3k4me1	1	1_2_3	None	ENCSR868MLT	ENCFF456NXR	https://www.encodeproject.org/files/ENCFF456NXR/@@download/ENCFF456NXR.bigWig	H3K4me1 ChIP-seq on A549 cell line treated with 100 nM dexamethasone for 6 hours.	Homo sapiens	adult	58 years	dexamethasone	100	nM	6	hour	nan
11	Homo sapiens A549 treated with 100 nM dexamethasone (agonist) for 6 hours	Histone ChIP-seq	h3k4me2	1	1_2_3	None	ENCSR905REY	ENCFF577CYZ	https://www.encodeproject.org/files/ENCFF577CYZ/@@download/ENCFF577CYZ.bigWig	H3K4me2 ChIP-seq on A549 cell line treated with 100 nM dexamethasone for 6 hours.	Homo sapiens	adult	58 years	dexamethasone	100	nM	6	hour	nan
11	Homo sapiens A549 treated with 100 nM dexamethasone (agonist) for 6 hours	Histone ChIP-seq	h3k4me3	1	1_2_3	None	ENCSR646OPC	ENCFF479MBS	https://www.encodeproject.org/files/ENCFF479MBS/@@download/ENCFF479MBS.bigWig	H3K4me3 ChIP-seq on A549 cell line treated with 100 nM dexamethasone for 6 hours.	Homo sapiens	adult	58 years	dexamethasone	100	nM	6	hour	nan
11	Homo sapiens A549 treated with 100 nM dexamethasone (agonist) for 6 hours	Histone ChIP-seq	h3k9me3	1	1_2_3	None	ENCSR032SCO	ENCFF412EPX	https://www.encodeproject.org/files/ENCFF412EPX/@@download/ENCFF412EPX.bigWig	H3K9me3 ChIP-seq on A549 cell line treated with 100 nM dexamethasone for 6 hours.	Homo sapiens	adult	58 years	dexamethasone	100	nM	6	hour	nan
11	Homo sapiens A549 treated with 100 nM dexamethasone (agonist) for 6 hours	polyA plus RNA-seq	input_tsv	1	3	None	ENCSR255VBV	ENCFF810FEY	https://www.encodeproject.org/files/ENCFF810FEY/@@download/ENCFF810FEY.tsv	mRNA-seq on A549 cell line treated with 100 nM dexamethasone for 6 hours.	Homo sapiens	adult	58 years	dexamethasone	100	nM	6	hour	nan
11	Homo sapiens A549 treated with 100 nM dexamethasone (agonist) for 6 hours	polyA plus RNA-seq	input_tsv	1	2	None	ENCSR255VBV	ENCFF355FTJ	https://www.encodeproject.org/files/ENCFF355FTJ/@@download/ENCFF355FTJ.tsv	mRNA-seq on A549 cell line treated with 100 nM dexamethasone for 6 hours.	Homo sapiens	adult	58 years	dexamethasone	100	nM	6	hour	nan
11	Homo sapiens A549 treated with 100 nM dexamethasone (agonist) for 6 hours	polyA plus RNA-seq	input_tsv	1	4	None	ENCSR255VBV	ENCFF691RQZ	https://www.encodeproject.org/files/ENCFF691RQZ/@@download/ENCFF691RQZ.tsv	mRNA-seq on A549 cell line treated with 100 nM dexamethasone for 6 hours.	Homo sapiens	adult	58 years	dexamethasone	100	nM	6	hour	nan
11	Homo sapiens A549 treated with 100 nM dexamethasone (agonist) for 6 hours	polyA plus RNA-seq	rna_polya_minus	1	4	None	ENCSR255VBV	ENCFF006FBI	https://www.encodeproject.org/files/ENCFF006FBI/@@download/ENCFF006FBI.bigWig	mRNA-seq on A549 cell line treated with 100 nM dexamethasone for 6 hours.	Homo sapiens	adult	58 years	dexamethasone	100	nM	6	hour	nan
11	Homo sapiens A549 treated with 100 nM dexamethasone (agonist) for 6 hours	polyA plus RNA-seq	rna_polya_minus	1	2	None	ENCSR255VBV	ENCFF643SPT	https://www.encodeproject.org/files/ENCFF643SPT/@@download/ENCFF643SPT.bigWig	mRNA-seq on A549 cell line treated with 100 nM dexamethasone for 6 hours.	Homo sapiens	adult	58 years	dexamethasone	100	nM	6	hour	nan
11	Homo sapiens A549 treated with 100 nM dexamethasone (agonist) for 6 hours	polyA plus RNA-seq	rna_polya_minus	1	3	None	ENCSR255VBV	ENCFF443AMT	https://www.encodeproject.org/files/ENCFF443AMT/@@download/ENCFF443AMT.bigWig	mRNA-seq on A549 cell line treated with 100 nM dexamethasone for 6 hours.	Homo sapiens	adult	58 years	dexamethasone	100	nM	6	hour	nan
11	Homo sapiens A549 treated with 100 nM dexamethasone (agonist) for 6 hours	polyA plus RNA-seq	rna_polya_plus	1	4	None	ENCSR255VBV	ENCFF440QQZ	https://www.encodeproject.org/files/ENCFF440QQZ/@@download/ENCFF440QQZ.bigWig	mRNA-seq on A549 cell line treated with 100 nM dexamethasone for 6 hours.	Homo sapiens	adult	58 years	dexamethasone	100	nM	6	hour	nan
11	Homo sapiens A549 treated with 100 nM dexamethasone (agonist) for 6 hours	polyA plus RNA-seq	rna_polya_plus	1	3	None	ENCSR255VBV	ENCFF426EGQ	https://www.encodeproject.org/files/ENCFF426EGQ/@@download/ENCFF426EGQ.bigWig	mRNA-seq on A549 cell line treated with 100 nM dexamethasone for 6 hours.	Homo sapiens	adult	58 years	dexamethasone	100	nM	6	hour	nan
11	Homo sapiens A549 treated with 100 nM dexamethasone (agonist) for 6 hours	polyA plus RNA-seq	rna_polya_plus	1	2	None	ENCSR255VBV	ENCFF958NGT	https://www.encodeproject.org/files/ENCFF958NGT/@@download/ENCFF958NGT.bigWig	mRNA-seq on A549 cell line treated with 100 nM dexamethasone for 6 hours.	Homo sapiens	adult	58 years	dexamethasone	100	nM	6	hour	nan
12	Homo sapiens A549 treated with 100 nM dexamethasone (agonist) for 7 hours	DNase-seq	dnase	1	2	None	ENCSR347CEH	ENCFF541IGQ	https://www.encodeproject.org/files/ENCFF541IGQ/@@download/ENCFF541IGQ.bigWig	DNase-seq on A549 cell line treated with 100 nM dexamethasone for 7 hours.	Homo sapiens	adult	58 years	dexamethasone	100	nM	7	hour	nan
12	Homo sapiens A549 treated with 100 nM dexamethasone (agonist) for 7 hours	DNase-seq	dnase	1	3	None	ENCSR347CEH	ENCFF013DDI	https://www.encodeproject.org/files/ENCFF013DDI/@@download/ENCFF013DDI.bigWig	DNase-seq on A549 cell line treated with 100 nM dexamethasone for 7 hours.	Homo sapiens	adult	58 years	dexamethasone	100	nM	7	hour	nan
12	Homo sapiens A549 treated with 100 nM dexamethasone (agonist) for 7 hours	DNase-seq	dnase	1	5	None	ENCSR347CEH	ENCFF749BPK	https://www.encodeproject.org/files/ENCFF749BPK/@@download/ENCFF749BPK.bigWig	DNase-seq on A549 cell line treated with 100 nM dexamethasone for 7 hours.	Homo sapiens	adult	58 years	dexamethasone	100	nM	7	hour	nan
12	Homo sapiens A549 treated with 100 nM dexamethasone (agonist) for 7 hours	DNase-seq	dnase	1	1	None	ENCSR347CEH	ENCFF856YNB	https://www.encodeproject.org/files/ENCFF856YNB/@@download/ENCFF856YNB.bigWig	DNase-seq on A549 cell line treated with 100 nM dexamethasone for 7 hours.	Homo sapiens	adult	58 years	dexamethasone	100	nM	7	hour	nan
12	Homo sapiens A549 treated with 100 nM dexamethasone (agonist) for 7 hours	Histone ChIP-seq	h3k27ac	1	1_2_3	None	ENCSR569IBY	ENCFF688TVS	https://www.encodeproject.org/files/ENCFF688TVS/@@download/ENCFF688TVS.bigWig	H3K27ac ChIP-seq on A549 cell line treated with 100 nM dexamethasone for 7 hours.	Homo sapiens	adult	58 years	dexamethasone	100	nM	7	hour	nan
12	Homo sapiens A549 treated with 100 nM dexamethasone (agonist) for 7 hours	Histone ChIP-seq	h3k4me1	1	1_2_3	None	ENCSR462JVS	ENCFF763GBU	https://www.encodeproject.org/files/ENCFF763GBU/@@download/ENCFF763GBU.bigWig	H3K4me1 ChIP-seq on A549 cell line treated with 100 nM dexamethasone for 7 hours.	Homo sapiens	adult	58 years	dexamethasone	100	nM	7	hour	nan
12	Homo sapiens A549 treated with 100 nM dexamethasone (agonist) for 7 hours	Histone ChIP-seq	h3k4me2	1	1_2_3	None	ENCSR016PSC	ENCFF698EGO	https://www.encodeproject.org/files/ENCFF698EGO/@@download/ENCFF698EGO.bigWig	H3K4me2 ChIP-seq on A549 cell line treated with 100 nM dexamethasone for 7 hours.	Homo sapiens	adult	58 years	dexamethasone	100	nM	7	hour	nan
12	Homo sapiens A549 treated with 100 nM dexamethasone (agonist) for 7 hours	Histone ChIP-seq	h3k4me3	1	1_2_3	None	ENCSR285FZP	ENCFF795ZFW	https://www.encodeproject.org/files/ENCFF795ZFW/@@download/ENCFF795ZFW.bigWig	H3K4me3 ChIP-seq on A549 cell line treated with 100 nM dexamethasone for 7 hours.	Homo sapiens	adult	58 years	dexamethasone	100	nM	7	hour	nan
12	Homo sapiens A549 treated with 100 nM dexamethasone (agonist) for 7 hours	Histone ChIP-seq	h3k9me3	1	1_2_3	None	ENCSR873VJA	ENCFF706YYN	https://www.encodeproject.org/files/ENCFF706YYN/@@download/ENCFF706YYN.bigWig	H3K9me3 ChIP-seq on A549 cell line treated with 100 nM dexamethasone for 7 hours.	Homo sapiens	adult	58 years	dexamethasone	100	nM	7	hour	nan
12	Homo sapiens A549 treated with 100 nM dexamethasone (agonist) for 7 hours	polyA plus RNA-seq	input_tsv	1	3	None	ENCSR385TFN	ENCFF601UEE	https://www.encodeproject.org/files/ENCFF601UEE/@@download/ENCFF601UEE.tsv	mRNA-seq on A549 cell line treated with 100 nM dexamethasone for 7 hours.	Homo sapiens	adult	58 years	dexamethasone	100	nM	7	hour	nan
12	Homo sapiens A549 treated with 100 nM dexamethasone (agonist) for 7 hours	polyA plus RNA-seq	input_tsv	1	2	None	ENCSR385TFN	ENCFF490MKA	https://www.encodeproject.org/files/ENCFF490MKA/@@download/ENCFF490MKA.tsv	mRNA-seq on A549 cell line treated with 100 nM dexamethasone for 7 hours.	Homo sapiens	adult	58 years	dexamethasone	100	nM	7	hour	nan
12	Homo sapiens A549 treated with 100 nM dexamethasone (agonist) for 7 hours	polyA plus RNA-seq	input_tsv	1	4	None	ENCSR385TFN	ENCFF988NKQ	https://www.encodeproject.org/files/ENCFF988NKQ/@@download/ENCFF988NKQ.tsv	mRNA-seq on A549 cell line treated with 100 nM dexamethasone for 7 hours.	Homo sapiens	adult	58 years	dexamethasone	100	nM	7	hour	nan
12	Homo sapiens A549 treated with 100 nM dexamethasone (agonist) for 7 hours	polyA plus RNA-seq	input_tsv	1	1	None	ENCSR385TFN	ENCFF519QHP	https://www.encodeproject.org/files/ENCFF519QHP/@@download/ENCFF519QHP.tsv	mRNA-seq on A549 cell line treated with 100 nM dexamethasone for 7 hours.	Homo sapiens	adult	58 years	dexamethasone	100	nM	7	hour	nan
12	Homo sapiens A549 treated with 100 nM dexamethasone (agonist) for 7 hours	polyA plus RNA-seq	rna_polya_minus	1	1	None	ENCSR385TFN	ENCFF173ONS	https://www.encodeproject.org/files/ENCFF173ONS/@@download/ENCFF173ONS.bigWig	mRNA-seq on A549 cell line treated with 100 nM dexamethasone for 7 hours.	Homo sapiens	adult	58 years	dexamethasone	100	nM	7	hour	nan
12	Homo sapiens A549 treated with 100 nM dexamethasone (agonist) for 7 hours	polyA plus RNA-seq	rna_polya_minus	1	4	None	ENCSR385TFN	ENCFF846DXI	https://www.encodeproject.org/files/ENCFF846DXI/@@download/ENCFF846DXI.bigWig	mRNA-seq on A549 cell line treated with 100 nM dexamethasone for 7 hours.	Homo sapiens	adult	58 years	dexamethasone	100	nM	7	hour	nan
12	Homo sapiens A549 treated with 100 nM dexamethasone (agonist) for 7 hours	polyA plus RNA-seq	rna_polya_minus	1	2	None	ENCSR385TFN	ENCFF651MIP	https://www.encodeproject.org/files/ENCFF651MIP/@@download/ENCFF651MIP.bigWig	mRNA-seq on A549 cell line treated with 100 nM dexamethasone for 7 hours.	Homo sapiens	adult	58 years	dexamethasone	100	nM	7	hour	nan
12	Homo sapiens A549 treated with 100 nM dexamethasone (agonist) for 7 hours	polyA plus RNA-seq	rna_polya_minus	1	3	None	ENCSR385TFN	ENCFF234ZDZ	https://www.encodeproject.org/files/ENCFF234ZDZ/@@download/ENCFF234ZDZ.bigWig	mRNA-seq on A549 cell line treated with 100 nM dexamethasone for 7 hours.	Homo sapiens	adult	58 years	dexamethasone	100	nM	7	hour	nan
12	Homo sapiens A549 treated with 100 nM dexamethasone (agonist) for 7 hours	polyA plus RNA-seq	rna_polya_plus	1	2	None	ENCSR385TFN	ENCFF175ZNF	https://www.encodeproject.org/files/ENCFF175ZNF/@@download/ENCFF175ZNF.bigWig	mRNA-seq on A549 cell line treated with 100 nM dexamethasone for 7 hours.	Homo sapiens	adult	58 years	dexamethasone	100	nM	7	hour	nan
12	Homo sapiens A549 treated with 100 nM dexamethasone (agonist) for 7 hours	polyA plus RNA-seq	rna_polya_plus	1	4	None	ENCSR385TFN	ENCFF197AXY	https://www.encodeproject.org/files/ENCFF197AXY/@@download/ENCFF197AXY.bigWig	mRNA-seq on A549 cell line treated with 100 nM dexamethasone for 7 hours.	Homo sapiens	adult	58 years	dexamethasone	100	nM	7	hour	nan
12	Homo sapiens A549 treated with 100 nM dexamethasone (agonist) for 7 hours	polyA plus RNA-seq	rna_polya_plus	1	1	None	ENCSR385TFN	ENCFF341IYE	https://www.encodeproject.org/files/ENCFF341IYE/@@download/ENCFF341IYE.bigWig	mRNA-seq on A549 cell line treated with 100 nM dexamethasone for 7 hours.	Homo sapiens	adult	58 years	dexamethasone	100	nM	7	hour	nan
12	Homo sapiens A549 treated with 100 nM dexamethasone (agonist) for 7 hours	polyA plus RNA-seq	rna_polya_plus	1	3	None	ENCSR385TFN	ENCFF842RBJ	https://www.encodeproject.org/files/ENCFF842RBJ/@@download/ENCFF842RBJ.bigWig	mRNA-seq on A549 cell line treated with 100 nM dexamethasone for 7 hours.	Homo sapiens	adult	58 years	dexamethasone	100	nM	7	hour	nan
13	Homo sapiens A549 treated with 100 nM dexamethasone (agonist) for 8 hours	ATAC-seq	atac	1	1_2_3	None	ENCSR074AHH	ENCFF443YXS	https://www.encodeproject.org/files/ENCFF443YXS/@@download/ENCFF443YXS.bigWig	ATAC-seq on A549 cell line treated with 100 nM dexamethasone for 8 hours.	Homo sapiens	adult	58 years	dexamethasone	100	nM	8	hour	nan
13	Homo sapiens A549 treated with 100 nM dexamethasone (agonist) for 8 hours	DNase-seq	dnase	1	2	None	ENCSR660OQE	ENCFF439QUG	https://www.encodeproject.org/files/ENCFF439QUG/@@download/ENCFF439QUG.bigWig	DNase-seq on A549 cell line treated with 100 nM dexamethasone for 8 hours.	Homo sapiens	adult	58 years	dexamethasone	100	nM	8	hour	nan
13	Homo sapiens A549 treated with 100 nM dexamethasone (agonist) for 8 hours	DNase-seq	dnase	1	4	None	ENCSR660OQE	ENCFF844DEF	https://www.encodeproject.org/files/ENCFF844DEF/@@download/ENCFF844DEF.bigWig	DNase-seq on A549 cell line treated with 100 nM dexamethasone for 8 hours.	Homo sapiens	adult	58 years	dexamethasone	100	nM	8	hour	nan
13	Homo sapiens A549 treated with 100 nM dexamethasone (agonist) for 8 hours	DNase-seq	dnase	1	1	None	ENCSR660OQE	ENCFF016YHZ	https://www.encodeproject.org/files/ENCFF016YHZ/@@download/ENCFF016YHZ.bigWig	DNase-seq on A549 cell line treated with 100 nM dexamethasone for 8 hours.	Homo sapiens	adult	58 years	dexamethasone	100	nM	8	hour	nan
13	Homo sapiens A549 treated with 100 nM dexamethasone (agonist) for 8 hours	DNase-seq	dnase	1	3	None	ENCSR660OQE	ENCFF699HPV	https://www.encodeproject.org/files/ENCFF699HPV/@@download/ENCFF699HPV.bigWig	DNase-seq on A549 cell line treated with 100 nM dexamethasone for 8 hours.	Homo sapiens	adult	58 years	dexamethasone	100	nM	8	hour	nan
13	Homo sapiens A549 treated with 100 nM dexamethasone (agonist) for 8 hours	DNase-seq	dnase	1	5	None	ENCSR660OQE	ENCFF017PCS	https://www.encodeproject.org/files/ENCFF017PCS/@@download/ENCFF017PCS.bigWig	DNase-seq on A549 cell line treated with 100 nM dexamethasone for 8 hours.	Homo sapiens	adult	58 years	dexamethasone	100	nM	8	hour	nan
13	Homo sapiens A549 treated with 100 nM dexamethasone (agonist) for 8 hours	Histone ChIP-seq	h3k27ac	1	1_2	None	ENCSR250EHC	ENCFF469YLA	https://www.encodeproject.org/files/ENCFF469YLA/@@download/ENCFF469YLA.bigWig	H3K27ac ChIP-seq on A549 cell line treated with 100 nM dexamethasone for 8 hours.	Homo sapiens	adult	58 years	dexamethasone	100	nM	8	hour	nan
13	Homo sapiens A549 treated with 100 nM dexamethasone (agonist) for 8 hours	Histone ChIP-seq	h3k4me1	1	1_2_3	None	ENCSR404OLV	ENCFF372IOR	https://www.encodeproject.org/files/ENCFF372IOR/@@download/ENCFF372IOR.bigWig	H3K4me1 ChIP-seq on A549 cell line treated with 100 nM dexamethasone for 8 hours.	Homo sapiens	adult	58 years	dexamethasone	100	nM	8	hour	nan
13	Homo sapiens A549 treated with 100 nM dexamethasone (agonist) for 8 hours	Histone ChIP-seq	h3k4me2	1	1_2_3	None	ENCSR774KCU	ENCFF364QEE	https://www.encodeproject.org/files/ENCFF364QEE/@@download/ENCFF364QEE.bigWig	H3K4me2 ChIP-seq on A549 cell line treated with 100 nM dexamethasone for 8 hours.	Homo sapiens	adult	58 years	dexamethasone	100	nM	8	hour	nan
13	Homo sapiens A549 treated with 100 nM dexamethasone (agonist) for 8 hours	Histone ChIP-seq	h3k4me3	1	1_2	None	ENCSR618MUP	ENCFF384GJF	https://www.encodeproject.org/files/ENCFF384GJF/@@download/ENCFF384GJF.bigWig	H3K4me3 ChIP-seq on A549 cell line treated with 100 nM dexamethasone for 8 hours.	Homo sapiens	adult	58 years	dexamethasone	100	nM	8	hour	nan
13	Homo sapiens A549 treated with 100 nM dexamethasone (agonist) for 8 hours	Histone ChIP-seq	h3k9me3	1	1_2_3	None	ENCSR791BNU	ENCFF663GHY	https://www.encodeproject.org/files/ENCFF663GHY/@@download/ENCFF663GHY.bigWig	H3K9me3 ChIP-seq on A549 cell line treated with 100 nM dexamethasone for 8 hours.	Homo sapiens	adult	58 years	dexamethasone	100	nM	8	hour	nan
13	Homo sapiens A549 treated with 100 nM dexamethasone (agonist) for 8 hours	polyA plus RNA-seq	input_tsv	1	4	None	ENCSR546PPG	ENCFF417GXS	https://www.encodeproject.org/files/ENCFF417GXS/@@download/ENCFF417GXS.tsv	mRNA-seq on A549 cell line treated with 100 nM dexamethasone for 8 hours.	Homo sapiens	adult	58 years	dexamethasone	100	nM	8	hour	nan
13	Homo sapiens A549 treated with 100 nM dexamethasone (agonist) for 8 hours	polyA plus RNA-seq	input_tsv	1	1	None	ENCSR546PPG	ENCFF873LKS	https://www.encodeproject.org/files/ENCFF873LKS/@@download/ENCFF873LKS.tsv	mRNA-seq on A549 cell line treated with 100 nM dexamethasone for 8 hours.	Homo sapiens	adult	58 years	dexamethasone	100	nM	8	hour	nan
13	Homo sapiens A549 treated with 100 nM dexamethasone (agonist) for 8 hours	polyA plus RNA-seq	input_tsv	1	3	None	ENCSR546PPG	ENCFF767NLA	https://www.encodeproject.org/files/ENCFF767NLA/@@download/ENCFF767NLA.tsv	mRNA-seq on A549 cell line treated with 100 nM dexamethasone for 8 hours.	Homo sapiens	adult	58 years	dexamethasone	100	nM	8	hour	nan
13	Homo sapiens A549 treated with 100 nM dexamethasone (agonist) for 8 hours	polyA plus RNA-seq	input_tsv	1	2	None	ENCSR546PPG	ENCFF328CCY	https://www.encodeproject.org/files/ENCFF328CCY/@@download/ENCFF328CCY.tsv	mRNA-seq on A549 cell line treated with 100 nM dexamethasone for 8 hours.	Homo sapiens	adult	58 years	dexamethasone	100	nM	8	hour	nan
13	Homo sapiens A549 treated with 100 nM dexamethasone (agonist) for 8 hours	polyA plus RNA-seq	rna_polya_minus	1	2	None	ENCSR546PPG	ENCFF841JBD	https://www.encodeproject.org/files/ENCFF841JBD/@@download/ENCFF841JBD.bigWig	mRNA-seq on A549 cell line treated with 100 nM dexamethasone for 8 hours.	Homo sapiens	adult	58 years	dexamethasone	100	nM	8	hour	nan
13	Homo sapiens A549 treated with 100 nM dexamethasone (agonist) for 8 hours	polyA plus RNA-seq	rna_polya_minus	1	3	None	ENCSR546PPG	ENCFF453WON	https://www.encodeproject.org/files/ENCFF453WON/@@download/ENCFF453WON.bigWig	mRNA-seq on A549 cell line treated with 100 nM dexamethasone for 8 hours.	Homo sapiens	adult	58 years	dexamethasone	100	nM	8	hour	nan
13	Homo sapiens A549 treated with 100 nM dexamethasone (agonist) for 8 hours	polyA plus RNA-seq	rna_polya_minus	1	1	None	ENCSR546PPG	ENCFF011VVT	https://www.encodeproject.org/files/ENCFF011VVT/@@download/ENCFF011VVT.bigWig	mRNA-seq on A549 cell line treated with 100 nM dexamethasone for 8 hours.	Homo sapiens	adult	58 years	dexamethasone	100	nM	8	hour	nan
13	Homo sapiens A549 treated with 100 nM dexamethasone (agonist) for 8 hours	polyA plus RNA-seq	rna_polya_minus	1	4	None	ENCSR546PPG	ENCFF527YPN	https://www.encodeproject.org/files/ENCFF527YPN/@@download/ENCFF527YPN.bigWig	mRNA-seq on A549 cell line treated with 100 nM dexamethasone for 8 hours.	Homo sapiens	adult	58 years	dexamethasone	100	nM	8	hour	nan
13	Homo sapiens A549 treated with 100 nM dexamethasone (agonist) for 8 hours	polyA plus RNA-seq	rna_polya_plus	1	2	None	ENCSR546PPG	ENCFF256UOQ	https://www.encodeproject.org/files/ENCFF256UOQ/@@download/ENCFF256UOQ.bigWig	mRNA-seq on A549 cell line treated with 100 nM dexamethasone for 8 hours.	Homo sapiens	adult	58 years	dexamethasone	100	nM	8	hour	nan
13	Homo sapiens A549 treated with 100 nM dexamethasone (agonist) for 8 hours	polyA plus RNA-seq	rna_polya_plus	1	3	None	ENCSR546PPG	ENCFF590RNL	https://www.encodeproject.org/files/ENCFF590RNL/@@download/ENCFF590RNL.bigWig	mRNA-seq on A549 cell line treated with 100 nM dexamethasone for 8 hours.	Homo sapiens	adult	58 years	dexamethasone	100	nM	8	hour	nan
13	Homo sapiens A549 treated with 100 nM dexamethasone (agonist) for 8 hours	polyA plus RNA-seq	rna_polya_plus	1	1	None	ENCSR546PPG	ENCFF730KOI	https://www.encodeproject.org/files/ENCFF730KOI/@@download/ENCFF730KOI.bigWig	mRNA-seq on A549 cell line treated with 100 nM dexamethasone for 8 hours.	Homo sapiens	adult	58 years	dexamethasone	100	nM	8	hour	nan
13	Homo sapiens A549 treated with 100 nM dexamethasone (agonist) for 8 hours	polyA plus RNA-seq	rna_polya_plus	1	4	None	ENCSR546PPG	ENCFF499KPD	https://www.encodeproject.org/files/ENCFF499KPD/@@download/ENCFF499KPD.bigWig	mRNA-seq on A549 cell line treated with 100 nM dexamethasone for 8 hours.	Homo sapiens	adult	58 years	dexamethasone	100	nM	8	hour	nan
14	Homo sapiens A673	TF ChIP-seq	ctcf	1	1_2	None	ENCSR611JJS	ENCFF070LLG	https://www.encodeproject.org/files/ENCFF070LLG/@@download/ENCFF070LLG.bigWig	nan	Homo sapiens	child	15 years	nan	nan	nan	nan	nan	nan
14	Homo sapiens A673	DNase-seq	dnase	1	1	not_compliant	ENCSR114QAK	ENCFF107RAU	https://www.encodeproject.org/files/ENCFF107RAU/@@download/ENCFF107RAU.bigWig	nan	Homo sapiens	child	15 years	nan	nan	nan	nan	nan	nan
14	Homo sapiens A673	DNase-seq	dnase	2	1	None	ENCSR346JWH	ENCFF816IIS	https://www.encodeproject.org/files/ENCFF816IIS/@@download/ENCFF816IIS.bigWig	DNase-seq on cell line A673 (polygonal cell from 15 year old female human muscle, Ewing's sarcoma)	Homo sapiens	child	15 years	nan	nan	nan	nan	nan	nan
14	Homo sapiens A673	DNase-seq	dnase	2	2	None	ENCSR346JWH	ENCFF854FEY	https://www.encodeproject.org/files/ENCFF854FEY/@@download/ENCFF854FEY.bigWig	DNase-seq on cell line A673 (polygonal cell from 15 year old female human muscle, Ewing's sarcoma)	Homo sapiens	child	15 years	nan	nan	nan	nan	nan	nan
14	Homo sapiens A673	Histone ChIP-seq	h3k27ac	1	1_2	not_compliant	ENCSR714TJD	ENCFF213BSP	https://www.encodeproject.org/files/ENCFF213BSP/@@download/ENCFF213BSP.bigWig	nan	Homo sapiens	child	15 years	nan	nan	nan	nan	nan	nan
14	Homo sapiens A673	Histone ChIP-seq	h3k27me3	1	1_2	not_compliant	ENCSR747BYL	ENCFF061CVO	https://www.encodeproject.org/files/ENCFF061CVO/@@download/ENCFF061CVO.bigWig	nan	Homo sapiens	child	15 years	nan	nan	nan	nan	nan	nan
14	Homo sapiens A673	Histone ChIP-seq	h3k36me3	1	1_2	not_compliant	ENCSR581PUR	ENCFF014WRA	https://www.encodeproject.org/files/ENCFF014WRA/@@download/ENCFF014WRA.bigWig	nan	Homo sapiens	child	15 years	nan	nan	nan	nan	nan	nan
14	Homo sapiens A673	Histone ChIP-seq	h3k4me1	1	1_2	not_compliant	ENCSR521IZK	ENCFF820QRK	https://www.encodeproject.org/files/ENCFF820QRK/@@download/ENCFF820QRK.bigWig	nan	Homo sapiens	child	15 years	nan	nan	nan	nan	nan	nan
14	Homo sapiens A673	Histone ChIP-seq	h3k4me3	1	1_2	not_compliant	ENCSR435FGK	ENCFF958CFK	https://www.encodeproject.org/files/ENCFF958CFK/@@download/ENCFF958CFK.bigWig	nan	Homo sapiens	child	15 years	nan	nan	nan	nan	nan	nan
14	Homo sapiens A673	Histone ChIP-seq	h3k9me3	1	1_2	not_compliant	ENCSR988EGR	ENCFF163YOI	https://www.encodeproject.org/files/ENCFF163YOI/@@download/ENCFF163YOI.bigWig	nan	Homo sapiens	child	15 years	nan	nan	nan	nan	nan	nan
14	Homo sapiens A673	total RNA-seq	input_tsv	1	1	None	ENCSR558SEE	ENCFF619BUB	https://www.encodeproject.org/files/ENCFF619BUB/@@download/ENCFF619BUB.tsv	A673 for bru-seq comparison	Homo sapiens	child	15 years	nan	nan	nan	nan	nan	nan
14	Homo sapiens A673	total RNA-seq	input_tsv	1	2	None	ENCSR558SEE	ENCFF908DWD	https://www.encodeproject.org/files/ENCFF908DWD/@@download/ENCFF908DWD.tsv	A673 for bru-seq comparison	Homo sapiens	child	15 years	nan	nan	nan	nan	nan	nan
14	Homo sapiens A673	total RNA-seq	rna_total_minus	1	2	None	ENCSR558SEE	ENCFF601ZTH	https://www.encodeproject.org/files/ENCFF601ZTH/@@download/ENCFF601ZTH.bigWig	A673 for bru-seq comparison	Homo sapiens	child	15 years	nan	nan	nan	nan	nan	nan
14	Homo sapiens A673	total RNA-seq	rna_total_minus	1	1	None	ENCSR558SEE	ENCFF966ZPC	https://www.encodeproject.org/files/ENCFF966ZPC/@@download/ENCFF966ZPC.bigWig	A673 for bru-seq comparison	Homo sapiens	child	15 years	nan	nan	nan	nan	nan	nan
14	Homo sapiens A673	total RNA-seq	rna_total_plus	1	1	None	ENCSR558SEE	ENCFF274TDF	https://www.encodeproject.org/files/ENCFF274TDF/@@download/ENCFF274TDF.bigWig	A673 for bru-seq comparison	Homo sapiens	child	15 years	nan	nan	nan	nan	nan	nan
14	Homo sapiens A673	total RNA-seq	rna_total_plus	1	2	None	ENCSR558SEE	ENCFF331DYX	https://www.encodeproject.org/files/ENCFF331DYX/@@download/ENCFF331DYX.bigWig	A673 for bru-seq comparison	Homo sapiens	child	15 years	nan	nan	nan	nan	nan	nan
15	Homo sapiens AG04450	CAGE	cage_minus	1	1	None	ENCSR000CJW	ENCFF835XQO	https://www.encodeproject.org/files/ENCFF835XQO/@@download/ENCFF835XQO.bigWig	CAGE on human AG04450 cellular long polyadenylated RNA	Homo sapiens	embryonic	12 weeks	nan	nan	nan	nan	nan	nan
15	Homo sapiens AG04450	CAGE	cage_minus	1	2	None	ENCSR000CJW	ENCFF811QDK	https://www.encodeproject.org/files/ENCFF811QDK/@@download/ENCFF811QDK.bigWig	CAGE on human AG04450 cellular long polyadenylated RNA	Homo sapiens	embryonic	12 weeks	nan	nan	nan	nan	nan	nan
15	Homo sapiens AG04450	CAGE	cage_plus	1	1	None	ENCSR000CJW	ENCFF978VVU	https://www.encodeproject.org/files/ENCFF978VVU/@@download/ENCFF978VVU.bigWig	CAGE on human AG04450 cellular long polyadenylated RNA	Homo sapiens	embryonic	12 weeks	nan	nan	nan	nan	nan	nan
15	Homo sapiens AG04450	CAGE	cage_plus	1	2	None	ENCSR000CJW	ENCFF526JZB	https://www.encodeproject.org/files/ENCFF526JZB/@@download/ENCFF526JZB.bigWig	CAGE on human AG04450 cellular long polyadenylated RNA	Homo sapiens	embryonic	12 weeks	nan	nan	nan	nan	nan	nan
15	Homo sapiens AG04450	TF ChIP-seq	ctcf	1	1_2	None	ENCSR000DPM	ENCFF766VDL	https://www.encodeproject.org/files/ENCFF766VDL/@@download/ENCFF766VDL.bigWig	CTCF ChIP-seq on human AG04450	Homo sapiens	embryonic	12 weeks	nan	nan	nan	nan	nan	nan
15	Homo sapiens AG04450	DNase-seq	dnase	1	1	None	ENCSR000ELY	ENCFF153DHV	https://www.encodeproject.org/files/ENCFF153DHV/@@download/ENCFF153DHV.bigWig	DNase-seq on human AG04450	Homo sapiens	embryonic	12 weeks	nan	nan	nan	nan	nan	nan
15	Homo sapiens AG04450	DNase-seq	dnase	1	2	None	ENCSR000ELY	ENCFF224LGD	https://www.encodeproject.org/files/ENCFF224LGD/@@download/ENCFF224LGD.bigWig	DNase-seq on human AG04450	Homo sapiens	embryonic	12 weeks	nan	nan	nan	nan	nan	nan
15	Homo sapiens AG04450	Histone ChIP-seq	h3k27ac	1	1	None	ENCSR000DPL	ENCFF671LAW	https://www.encodeproject.org/files/ENCFF671LAW/@@download/ENCFF671LAW.bigWig	H3K27ac ChIP-seq on human AG04450	Homo sapiens	embryonic	12 weeks	nan	nan	nan	nan	nan	nan
15	Homo sapiens AG04450	Histone ChIP-seq	h3k27me3	1	1	not_compliant	ENCSR000DPK	ENCFF812EZN	https://www.encodeproject.org/files/ENCFF812EZN/@@download/ENCFF812EZN.bigWig	H3K27me3 ChIP-seq on human AG04450	Homo sapiens	embryonic	12 weeks	nan	nan	nan	nan	nan	nan
15	Homo sapiens AG04450	Histone ChIP-seq	h3k4me3	1	1_2	None	ENCSR000DPO	ENCFF229ICS	https://www.encodeproject.org/files/ENCFF229ICS/@@download/ENCFF229ICS.bigWig	H3K4me3 ChIP-seq on human AG04450	Homo sapiens	embryonic	12 weeks	nan	nan	nan	nan	nan	nan
15	Homo sapiens AG04450	Histone ChIP-seq	h3k9me3	1	1_2	not_compliant	ENCSR000DPJ	ENCFF424YUV	https://www.encodeproject.org/files/ENCFF424YUV/@@download/ENCFF424YUV.bigWig	H3K9me3 ChIP-seq on human AG04450	Homo sapiens	embryonic	12 weeks	nan	nan	nan	nan	nan	nan
15	Homo sapiens AG04450	polyA plus RNA-seq	input_tsv	1	1	None	ENCSR000COO	ENCFF569EUR	https://www.encodeproject.org/files/ENCFF569EUR/@@download/ENCFF569EUR.tsv	The libraries contained in this experiment come from the whole cell fraction of independent growths of cell line AG04450. They are stranded PE76 Illumina GAIIx RNA-Seq libraries from rRNA-depleted Poly-A+ RNA > 200 nucleotides in size.	Homo sapiens	embryonic	12 weeks	nan	nan	nan	nan	nan	nan
15	Homo sapiens AG04450	polyA plus RNA-seq	input_tsv	1	2	None	ENCSR000COO	ENCFF326VMM	https://www.encodeproject.org/files/ENCFF326VMM/@@download/ENCFF326VMM.tsv	The libraries contained in this experiment come from the whole cell fraction of independent growths of cell line AG04450. They are stranded PE76 Illumina GAIIx RNA-Seq libraries from rRNA-depleted Poly-A+ RNA > 200 nucleotides in size.	Homo sapiens	embryonic	12 weeks	nan	nan	nan	nan	nan	nan
15	Homo sapiens AG04450	polyA plus RNA-seq	rna_polya_minus	1	1	None	ENCSR000COO	ENCFF363LOB	https://www.encodeproject.org/files/ENCFF363LOB/@@download/ENCFF363LOB.bigWig	The libraries contained in this experiment come from the whole cell fraction of independent growths of cell line AG04450. They are stranded PE76 Illumina GAIIx RNA-Seq libraries from rRNA-depleted Poly-A+ RNA > 200 nucleotides in size.	Homo sapiens	embryonic	12 weeks	nan	nan	nan	nan	nan	nan
15	Homo sapiens AG04450	polyA plus RNA-seq	rna_polya_minus	1	2	None	ENCSR000COO	ENCFF839QAB	https://www.encodeproject.org/files/ENCFF839QAB/@@download/ENCFF839QAB.bigWig	The libraries contained in this experiment come from the whole cell fraction of independent growths of cell line AG04450. They are stranded PE76 Illumina GAIIx RNA-Seq libraries from rRNA-depleted Poly-A+ RNA > 200 nucleotides in size.	Homo sapiens	embryonic	12 weeks	nan	nan	nan	nan	nan	nan
15	Homo sapiens AG04450	polyA plus RNA-seq	rna_polya_plus	1	1	None	ENCSR000COO	ENCFF735EPI	https://www.encodeproject.org/files/ENCFF735EPI/@@download/ENCFF735EPI.bigWig	The libraries contained in this experiment come from the whole cell fraction of independent growths of cell line AG04450. They are stranded PE76 Illumina GAIIx RNA-Seq libraries from rRNA-depleted Poly-A+ RNA > 200 nucleotides in size.	Homo sapiens	embryonic	12 weeks	nan	nan	nan	nan	nan	nan
15	Homo sapiens AG04450	polyA plus RNA-seq	rna_polya_plus	1	2	None	ENCSR000COO	ENCFF375WAO	https://www.encodeproject.org/files/ENCFF375WAO/@@download/ENCFF375WAO.bigWig	The libraries contained in this experiment come from the whole cell fraction of independent growths of cell line AG04450. They are stranded PE76 Illumina GAIIx RNA-Seq libraries from rRNA-depleted Poly-A+ RNA > 200 nucleotides in size.	Homo sapiens	embryonic	12 weeks	nan	nan	nan	nan	nan	nan
16	Homo sapiens B cell female adult (27 years) and female adult (43 years)	CAGE	cage_minus	1	1	None	ENCSR000CKD	ENCFF499KJY	https://www.encodeproject.org/files/ENCFF499KJY/@@download/ENCFF499KJY.bigWig	CAGE on human CD20+ cellular long polyadenylated RNA	Homo sapiens	adult	27 years,43 years	nan	nan	nan	nan	nan	nan
16	Homo sapiens B cell female adult (27 years) and female adult (43 years)	CAGE	cage_minus	1	2	None	ENCSR000CKD	ENCFF238RBK	https://www.encodeproject.org/files/ENCFF238RBK/@@download/ENCFF238RBK.bigWig	CAGE on human CD20+ cellular long polyadenylated RNA	Homo sapiens	adult	27 years,43 years	nan	nan	nan	nan	nan	nan
16	Homo sapiens B cell female adult (27 years) and female adult (43 years)	CAGE	cage_plus	1	1	None	ENCSR000CKD	ENCFF350LRE	https://www.encodeproject.org/files/ENCFF350LRE/@@download/ENCFF350LRE.bigWig	CAGE on human CD20+ cellular long polyadenylated RNA	Homo sapiens	adult	27 years,43 years	nan	nan	nan	nan	nan	nan
16	Homo sapiens B cell female adult (27 years) and female adult (43 years)	CAGE	cage_plus	1	2	None	ENCSR000CKD	ENCFF816DWN	https://www.encodeproject.org/files/ENCFF816DWN/@@download/ENCFF816DWN.bigWig	CAGE on human CD20+ cellular long polyadenylated RNA	Homo sapiens	adult	27 years,43 years	nan	nan	nan	nan	nan	nan
16	Homo sapiens B cell female adult (27 years) and female adult (43 years)	DNase-seq	dnase	1	1	None	ENCSR000EII	ENCFF832BVB	https://www.encodeproject.org/files/ENCFF832BVB/@@download/ENCFF832BVB.bigWig	DNase-seq on human CD20+ (RO01794)	Homo sapiens	adult	27 years	nan	nan	nan	nan	nan	nan
16	Homo sapiens B cell female adult (27 years) and female adult (43 years)	Histone ChIP-seq	h3k27ac	1	1_2	None	ENCSR000AUP	ENCFF696PMM	https://www.encodeproject.org/files/ENCFF696PMM/@@download/ENCFF696PMM.bigWig	H3K27ac ChIP-seq on human B cell CD20+ (RO01794)	Homo sapiens	adult	27 years	nan	nan	nan	nan	nan	nan
16	Homo sapiens B cell female adult (27 years) and female adult (43 years)	Histone ChIP-seq	h3k27me3	1	1_2	not_compliant	ENCSR162DGX	ENCFF541RCD	https://www.encodeproject.org/files/ENCFF541RCD/@@download/ENCFF541RCD.bigWig	nan	Homo sapiens	adult	27 years	nan	nan	nan	nan	nan	nan
16	Homo sapiens B cell female adult (27 years) and female adult (43 years)	Histone ChIP-seq	h3k36me3	1	1_2	not_compliant	ENCSR424XBP	ENCFF320NMJ	https://www.encodeproject.org/files/ENCFF320NMJ/@@download/ENCFF320NMJ.bigWig	nan	Homo sapiens	adult	43 years,27 years	nan	nan	nan	nan	nan	nan
16	Homo sapiens B cell female adult (27 years) and female adult (43 years)	Histone ChIP-seq	h3k4me1	1	1_2	not_compliant	ENCSR290YLQ	ENCFF952VUV	https://www.encodeproject.org/files/ENCFF952VUV/@@download/ENCFF952VUV.bigWig	nan	Homo sapiens	adult	27 years	nan	nan	nan	nan	nan	nan
16	Homo sapiens B cell female adult (27 years) and female adult (43 years)	Histone ChIP-seq	h3k4me2	1	1_2	not_compliant	ENCSR000AUY	ENCFF740DHL	https://www.encodeproject.org/files/ENCFF740DHL/@@download/ENCFF740DHL.bigWig	ChIP-seq on human CD20+ H3K4me2	Homo sapiens	adult	27 years,43 years	nan	nan	nan	nan	nan	nan
16	Homo sapiens B cell female adult (27 years) and female adult (43 years)	Histone ChIP-seq	h3k4me3	1	3	None	ENCSR000DQR	ENCFF350OLM	https://www.encodeproject.org/files/ENCFF350OLM/@@download/ENCFF350OLM.bigWig	H3K4me3 ChIP-seq on human CD20+ (RO01794)	Homo sapiens	adult	27 years	nan	nan	nan	nan	nan	nan
16	Homo sapiens B cell female adult (27 years) and female adult (43 years)	Histone ChIP-seq	h3k79me2	1	1	not_compliant	ENCSR051VDI	ENCFF121MXA	https://www.encodeproject.org/files/ENCFF121MXA/@@download/ENCFF121MXA.bigWig	nan	Homo sapiens	adult	27 years	nan	nan	nan	nan	nan	nan
16	Homo sapiens B cell female adult (27 years) and female adult (43 years)	Histone ChIP-seq	h3k9ac	1	1_2	None	ENCSR799SLA	ENCFF414RAS	https://www.encodeproject.org/files/ENCFF414RAS/@@download/ENCFF414RAS.bigWig	nan	Homo sapiens	adult	27 years,43 years	nan	nan	nan	nan	nan	nan
16	Homo sapiens B cell female adult (27 years) and female adult (43 years)	Histone ChIP-seq	h3k9me3	1	1	not_compliant	ENCSR005WWZ	ENCFF888NOI	https://www.encodeproject.org/files/ENCFF888NOI/@@download/ENCFF888NOI.bigWig	nan	Homo sapiens	adult	43 years	nan	nan	nan	nan	nan	nan
16	Homo sapiens B cell female adult (27 years) and female adult (43 years)	polyA plus RNA-seq	input_tsv	1	1	None	ENCSR000CTV	ENCFF129QAV	https://www.encodeproject.org/files/ENCFF129QAV/@@download/ENCFF129QAV.tsv	The libraries contained in this experiment come from the whole cell fraction of independent isolates of CD20+ B cells. They are stranded PE76 Illumina GAIIx RNA-Seq libraries from rRNA-depleted Poly-A+ RNA > 200 nucleotides in size.	Homo sapiens	adult	43 years,27 years	nan	nan	nan	nan	nan	nan
16	Homo sapiens B cell female adult (27 years) and female adult (43 years)	polyA plus RNA-seq	input_tsv	1	2	None	ENCSR000CTV	ENCFF474IAB	https://www.encodeproject.org/files/ENCFF474IAB/@@download/ENCFF474IAB.tsv	The libraries contained in this experiment come from the whole cell fraction of independent isolates of CD20+ B cells. They are stranded PE76 Illumina GAIIx RNA-Seq libraries from rRNA-depleted Poly-A+ RNA > 200 nucleotides in size.	Homo sapiens	adult	43 years,27 years	nan	nan	nan	nan	nan	nan
16	Homo sapiens B cell female adult (27 years) and female adult (43 years)	polyA plus RNA-seq	rna_polya_minus	1	1	None	ENCSR000CTV	ENCFF717AQZ	https://www.encodeproject.org/files/ENCFF717AQZ/@@download/ENCFF717AQZ.bigWig	The libraries contained in this experiment come from the whole cell fraction of independent isolates of CD20+ B cells. They are stranded PE76 Illumina GAIIx RNA-Seq libraries from rRNA-depleted Poly-A+ RNA > 200 nucleotides in size.	Homo sapiens	adult	43 years,27 years	nan	nan	nan	nan	nan	nan
16	Homo sapiens B cell female adult (27 years) and female adult (43 years)	polyA plus RNA-seq	rna_polya_minus	1	2	None	ENCSR000CTV	ENCFF232IMY	https://www.encodeproject.org/files/ENCFF232IMY/@@download/ENCFF232IMY.bigWig	The libraries contained in this experiment come from the whole cell fraction of independent isolates of CD20+ B cells. They are stranded PE76 Illumina GAIIx RNA-Seq libraries from rRNA-depleted Poly-A+ RNA > 200 nucleotides in size.	Homo sapiens	adult	43 years,27 years	nan	nan	nan	nan	nan	nan
16	Homo sapiens B cell female adult (27 years) and female adult (43 years)	polyA plus RNA-seq	rna_polya_plus	1	1	None	ENCSR000CTV	ENCFF252DFZ	https://www.encodeproject.org/files/ENCFF252DFZ/@@download/ENCFF252DFZ.bigWig	The libraries contained in this experiment come from the whole cell fraction of independent isolates of CD20+ B cells. They are stranded PE76 Illumina GAIIx RNA-Seq libraries from rRNA-depleted Poly-A+ RNA > 200 nucleotides in size.	Homo sapiens	adult	43 years,27 years	nan	nan	nan	nan	nan	nan
16	Homo sapiens B cell female adult (27 years) and female adult (43 years)	polyA plus RNA-seq	rna_polya_plus	1	2	None	ENCSR000CTV	ENCFF688PMB	https://www.encodeproject.org/files/ENCFF688PMB/@@download/ENCFF688PMB.bigWig	The libraries contained in this experiment come from the whole cell fraction of independent isolates of CD20+ B cells. They are stranded PE76 Illumina GAIIx RNA-Seq libraries from rRNA-depleted Poly-A+ RNA > 200 nucleotides in size.	Homo sapiens	adult	43 years,27 years	nan	nan	nan	nan	nan	nan
17	Homo sapiens B cell male adult (21 years)	ATAC-seq	atac	1	1	None	ENCSR603LVR	ENCFF228BMJ	https://www.encodeproject.org/files/ENCFF228BMJ/@@download/ENCFF228BMJ.bigWig	nan	Homo sapiens	adult	22 years	nan	nan	nan	nan	nan	nan
17	Homo sapiens B cell male adult (21 years)	DNase-seq	dnase	1	1	None	ENCSR381PXW	ENCFF134KAD	https://www.encodeproject.org/files/ENCFF134KAD/@@download/ENCFF134KAD.bigWig	nan	Homo sapiens	adult	21 years	nan	nan	nan	nan	nan	nan
17	Homo sapiens B cell male adult (21 years)	Histone ChIP-seq	h3k27me3	1	1	not_compliant	ENCSR404MOX	ENCFF076DWS	https://www.encodeproject.org/files/ENCFF076DWS/@@download/ENCFF076DWS.bigWig	nan	Homo sapiens	adult	21 years	nan	nan	nan	nan	nan	nan
17	Homo sapiens B cell male adult (21 years)	Histone ChIP-seq	h3k36me3	1	1	not_compliant	ENCSR816NKX	ENCFF587OQR	https://www.encodeproject.org/files/ENCFF587OQR/@@download/ENCFF587OQR.bigWig	nan	Homo sapiens	adult	21 years	nan	nan	nan	nan	nan	nan
17	Homo sapiens B cell male adult (21 years)	Histone ChIP-seq	h3k4me1	1	1	not_compliant	ENCSR214VUB	ENCFF840RUH	https://www.encodeproject.org/files/ENCFF840RUH/@@download/ENCFF840RUH.bigWig	nan	Homo sapiens	adult	21 years	nan	nan	nan	nan	nan	nan
17	Homo sapiens B cell male adult (21 years)	Histone ChIP-seq	h3k9me3	1	1	not_compliant	ENCSR890QGK	ENCFF969HIB	https://www.encodeproject.org/files/ENCFF969HIB/@@download/ENCFF969HIB.bigWig	nan	Homo sapiens	adult	21 years	nan	nan	nan	nan	nan	nan
17	Homo sapiens B cell male adult (21 years)	total RNA-seq	input_tsv	1	1	None	ENCSR896YYL	ENCFF192WQE	https://www.encodeproject.org/files/ENCFF192WQE/@@download/ENCFF192WQE.tsv	PBMCCD19+ (B cells) resting	Homo sapiens	adult	22 years	nan	nan	nan	nan	nan	nan
17	Homo sapiens B cell male adult (21 years)	total RNA-seq	input_tsv	1	2	None	ENCSR896YYL	ENCFF740YHF	https://www.encodeproject.org/files/ENCFF740YHF/@@download/ENCFF740YHF.tsv	PBMCCD19+ (B cells) resting	Homo sapiens	adult	22 years	nan	nan	nan	nan	nan	nan
17	Homo sapiens B cell male adult (21 years)	total RNA-seq	rna_total_minus	1	2	None	ENCSR896YYL	ENCFF825NYP	https://www.encodeproject.org/files/ENCFF825NYP/@@download/ENCFF825NYP.bigWig	PBMCCD19+ (B cells) resting	Homo sapiens	adult	22 years	nan	nan	nan	nan	nan	nan
17	Homo sapiens B cell male adult (21 years)	total RNA-seq	rna_total_minus	1	1	None	ENCSR896YYL	ENCFF984RFS	https://www.encodeproject.org/files/ENCFF984RFS/@@download/ENCFF984RFS.bigWig	PBMCCD19+ (B cells) resting	Homo sapiens	adult	22 years	nan	nan	nan	nan	nan	nan
17	Homo sapiens B cell male adult (21 years)	total RNA-seq	rna_total_plus	1	1	None	ENCSR896YYL	ENCFF262JRD	https://www.encodeproject.org/files/ENCFF262JRD/@@download/ENCFF262JRD.bigWig	PBMCCD19+ (B cells) resting	Homo sapiens	adult	22 years	nan	nan	nan	nan	nan	nan
17	Homo sapiens B cell male adult (21 years)	total RNA-seq	rna_total_plus	1	2	None	ENCSR896YYL	ENCFF007QYT	https://www.encodeproject.org/files/ENCFF007QYT/@@download/ENCFF007QYT.bigWig	PBMCCD19+ (B cells) resting	Homo sapiens	adult	22 years	nan	nan	nan	nan	nan	nan
18	Homo sapiens B cell male adult (37 years)	DNase-seq	dnase	1	1	None	ENCSR247IUJ	ENCFF993MFJ	https://www.encodeproject.org/files/ENCFF993MFJ/@@download/ENCFF993MFJ.bigWig	nan	Homo sapiens	adult	37 years	nan	nan	nan	nan	nan	nan
18	Homo sapiens B cell male adult (37 years)	Histone ChIP-seq	h3k27ac	1	1	None	ENCSR191ZQT	ENCFF089VAB	https://www.encodeproject.org/files/ENCFF089VAB/@@download/ENCFF089VAB.bigWig	nan	Homo sapiens	adult	37 years	nan	nan	nan	nan	nan	nan
18	Homo sapiens B cell male adult (37 years)	Histone ChIP-seq	h3k27me3	1	1	not_compliant	ENCSR557TNE	ENCFF019RQC	https://www.encodeproject.org/files/ENCFF019RQC/@@download/ENCFF019RQC.bigWig	nan	Homo sapiens	adult	37 years	nan	nan	nan	nan	nan	nan
18	Homo sapiens B cell male adult (37 years)	Histone ChIP-seq	h3k4me3	1	1	None	ENCSR939UQD	ENCFF713JLD	https://www.encodeproject.org/files/ENCFF713JLD/@@download/ENCFF713JLD.bigWig	nan	Homo sapiens	adult	37 years	nan	nan	nan	nan	nan	nan
18	Homo sapiens B cell male adult (37 years)	Histone ChIP-seq	h3k9me3	1	1	not_compliant	ENCSR768SPE	ENCFF204OSG	https://www.encodeproject.org/files/ENCFF204OSG/@@download/ENCFF204OSG.bigWig	nan	Homo sapiens	adult	37 years	nan	nan	nan	nan	nan	nan
18	Homo sapiens B cell male adult (37 years)	polyA plus RNA-seq	input_tsv	1	1	None	ENCSR449GLL	ENCFF947SKG	https://www.encodeproject.org/files/ENCFF947SKG/@@download/ENCFF947SKG.tsv	nan	Homo sapiens	adult	37 years	nan	nan	nan	nan	nan	nan
18	Homo sapiens B cell male adult (37 years)	polyA plus RNA-seq	rna_polya_minus	1	1	None	ENCSR449GLL	ENCFF226TGK	https://www.encodeproject.org/files/ENCFF226TGK/@@download/ENCFF226TGK.bigWig	nan	Homo sapiens	adult	37 years	nan	nan	nan	nan	nan	nan
18	Homo sapiens B cell male adult (37 years)	polyA plus RNA-seq	rna_polya_plus	1	1	None	ENCSR449GLL	ENCFF630BTR	https://www.encodeproject.org/files/ENCFF630BTR/@@download/ENCFF630BTR.bigWig	nan	Homo sapiens	adult	37 years	nan	nan	nan	nan	nan	nan
18	Homo sapiens B cell male adult (37 years)	WGBS	wgbs	1	1	not_compliant	ENCSR284TCU	ENCFF766QUP	https://www.encodeproject.org/files/ENCFF766QUP/@@download/ENCFF766QUP.bigWig	nan	Homo sapiens	adult	37 years	nan	nan	nan	nan	nan	nan
19	Homo sapiens BE2C	TF ChIP-seq	ctcf	1	1_2	None	ENCSR000DQD	ENCFF434PKZ	https://www.encodeproject.org/files/ENCFF434PKZ/@@download/ENCFF434PKZ.bigWig	CTCF ChIP-seq on human BE2-C	Homo sapiens	child	2 years	nan	nan	nan	nan	nan	nan
19	Homo sapiens BE2C	DNase-seq	dnase	1	1	None	ENCSR000EMD	ENCFF051WNA	https://www.encodeproject.org/files/ENCFF051WNA/@@download/ENCFF051WNA.bigWig	DNase-seq on human BE2-C	Homo sapiens	child	2 years	nan	nan	nan	nan	nan	nan
19	Homo sapiens BE2C	DNase-seq	dnase	1	2	None	ENCSR000EMD	ENCFF579OJG	https://www.encodeproject.org/files/ENCFF579OJG/@@download/ENCFF579OJG.bigWig	DNase-seq on human BE2-C	Homo sapiens	child	2 years	nan	nan	nan	nan	nan	nan
19	Homo sapiens BE2C	DNase-seq	dnase	2	1	None	ENCSR009KWQ	ENCFF721VIJ	https://www.encodeproject.org/files/ENCFF721VIJ/@@download/ENCFF721VIJ.bigWig	nan	Homo sapiens	child	2 years	nan	nan	nan	nan	nan	nan
19	Homo sapiens BE2C	DNase-seq	dnase	2	2	None	ENCSR009KWQ	ENCFF187TJI	https://www.encodeproject.org/files/ENCFF187TJI/@@download/ENCFF187TJI.bigWig	nan	Homo sapiens	child	2 years	nan	nan	nan	nan	nan	nan
19	Homo sapiens BE2C	Histone ChIP-seq	h3k27me3	1	1_2	None	ENCSR780XZD	ENCFF253KKP	https://www.encodeproject.org/files/ENCFF253KKP/@@download/ENCFF253KKP.bigWig	H3K27me3 ChIP-seq on human BE2C	Homo sapiens	child	2 years	nan	nan	nan	nan	nan	nan
19	Homo sapiens BE2C	Histone ChIP-seq	h3k36me3	1	1_2	None	ENCSR114YOX	ENCFF666XDM	https://www.encodeproject.org/files/ENCFF666XDM/@@download/ENCFF666XDM.bigWig	H3K36me3 ChIP-seq on human BE2C	Homo sapiens	child	2 years	nan	nan	nan	nan	nan	nan
19	Homo sapiens BE2C	Histone ChIP-seq	h3k4me1	1	1_2	None	ENCSR874NDX	ENCFF105LZC	https://www.encodeproject.org/files/ENCFF105LZC/@@download/ENCFF105LZC.bigWig	H3K4me1 ChIP-seq on human BE2C	Homo sapiens	child	2 years	nan	nan	nan	nan	nan	nan
19	Homo sapiens BE2C	Histone ChIP-seq	h3k4me3	1	1_2	None	ENCSR000DQB	ENCFF178RNN	https://www.encodeproject.org/files/ENCFF178RNN/@@download/ENCFF178RNN.bigWig	H3K4me3 ChIP-seq on human BE2-C	Homo sapiens	child	2 years	nan	nan	nan	nan	nan	nan
19	Homo sapiens BE2C	Histone ChIP-seq	h3k9me3	1	1_2	None	ENCSR444YIP	ENCFF795DZP	https://www.encodeproject.org/files/ENCFF795DZP/@@download/ENCFF795DZP.bigWig	H3K9me3 ChIP-seq on human BE2C	Homo sapiens	child	2 years	nan	nan	nan	nan	nan	nan
19	Homo sapiens BE2C	polyA plus RNA-seq	input_tsv	1	1	not_compliant	ENCSR000BYK	ENCFF551VAD	https://www.encodeproject.org/files/ENCFF551VAD/@@download/ENCFF551VAD.tsv	RNA-seq on BEC-C greater than 200bp polyA+	Homo sapiens	child	2 years	nan	nan	nan	nan	nan	nan
19	Homo sapiens BE2C	polyA plus RNA-seq	input_tsv	1	2	not_compliant	ENCSR000BYK	ENCFF585MBQ	https://www.encodeproject.org/files/ENCFF585MBQ/@@download/ENCFF585MBQ.tsv	RNA-seq on BEC-C greater than 200bp polyA+	Homo sapiens	child	2 years	nan	nan	nan	nan	nan	nan
20	Homo sapiens BJ	CAGE	cage_minus	1	1	not_compliant	ENCSR000CJX	ENCFF722KJX	https://www.encodeproject.org/files/ENCFF722KJX/@@download/ENCFF722KJX.bigWig	CAGE on human foreskin fibroblast cell cellular long polyadenylated RNA	Homo sapiens	newborn	nan	nan	nan	nan	nan	nan	nan
20	Homo sapiens BJ	CAGE	cage_minus	1	2	not_compliant	ENCSR000CJX	ENCFF320MTN	https://www.encodeproject.org/files/ENCFF320MTN/@@download/ENCFF320MTN.bigWig	CAGE on human foreskin fibroblast cell cellular long polyadenylated RNA	Homo sapiens	newborn	nan	nan	nan	nan	nan	nan	nan
20	Homo sapiens BJ	CAGE	cage_plus	1	1	not_compliant	ENCSR000CJX	ENCFF808NCP	https://www.encodeproject.org/files/ENCFF808NCP/@@download/ENCFF808NCP.bigWig	CAGE on human foreskin fibroblast cell cellular long polyadenylated RNA	Homo sapiens	newborn	nan	nan	nan	nan	nan	nan	nan
20	Homo sapiens BJ	CAGE	cage_plus	1	2	not_compliant	ENCSR000CJX	ENCFF558KNQ	https://www.encodeproject.org/files/ENCFF558KNQ/@@download/ENCFF558KNQ.bigWig	CAGE on human foreskin fibroblast cell cellular long polyadenylated RNA	Homo sapiens	newborn	nan	nan	nan	nan	nan	nan	nan
20	Homo sapiens BJ	TF ChIP-seq	ctcf	1	1_2	not_compliant	ENCSR000DQI	ENCFF573RGJ	https://www.encodeproject.org/files/ENCFF573RGJ/@@download/ENCFF573RGJ.bigWig	CTCF ChIP-seq on human foreskin fibroblast cell	Homo sapiens	newborn	nan	nan	nan	nan	nan	nan	nan
20	Homo sapiens BJ	DNase-seq	dnase	1	1	None	ENCSR000EME	ENCFF768KOM	https://www.encodeproject.org/files/ENCFF768KOM/@@download/ENCFF768KOM.bigWig	DNase-seq on human foreskin fibroblast cell	Homo sapiens	newborn	nan	nan	nan	nan	nan	nan	nan
20	Homo sapiens BJ	DNase-seq	dnase	1	2	None	ENCSR000EME	ENCFF372HWT	https://www.encodeproject.org/files/ENCFF372HWT/@@download/ENCFF372HWT.bigWig	DNase-seq on human foreskin fibroblast cell	Homo sapiens	newborn	nan	nan	nan	nan	nan	nan	nan
20	Homo sapiens BJ	Histone ChIP-seq	h3k27me3	1	1_2	not_compliant	ENCSR000DQG	ENCFF660DYN	https://www.encodeproject.org/files/ENCFF660DYN/@@download/ENCFF660DYN.bigWig	H3K27me3 ChIP-seq on human foreskin fibroblast cell	Homo sapiens	newborn	nan	nan	nan	nan	nan	nan	nan
20	Homo sapiens BJ	Histone ChIP-seq	h3k36me3	1	1_2	not_compliant	ENCSR000DQF	ENCFF829JWY	https://www.encodeproject.org/files/ENCFF829JWY/@@download/ENCFF829JWY.bigWig	H3K36me3 ChIP-seq on human foreskin fibroblast cell	Homo sapiens	newborn	nan	nan	nan	nan	nan	nan	nan
20	Homo sapiens BJ	Histone ChIP-seq	h3k4me3	1	1_2	None	ENCSR000DQH	ENCFF631GKD	https://www.encodeproject.org/files/ENCFF631GKD/@@download/ENCFF631GKD.bigWig	H3K4me3 ChIP-seq on human foreskin fibroblast cell	Homo sapiens	newborn	nan	nan	nan	nan	nan	nan	nan
20	Homo sapiens BJ	polyA plus RNA-seq	input_tsv	1	2	None	ENCSR000COP	ENCFF477JDG	https://www.encodeproject.org/files/ENCFF477JDG/@@download/ENCFF477JDG.tsv	The libraries contained in this experiment come from the whole cell fraction of independent growths of foreskin fibroblast cells. They are stranded PE76 Illumina GAIIx RNA-Seq libraries from rRNA-depleted Poly-A+ RNA > 200 nucleotides in size.	Homo sapiens	newborn	nan	nan	nan	nan	nan	nan	nan
20	Homo sapiens BJ	polyA plus RNA-seq	input_tsv	1	1	None	ENCSR000COP	ENCFF005WBQ	https://www.encodeproject.org/files/ENCFF005WBQ/@@download/ENCFF005WBQ.tsv	The libraries contained in this experiment come from the whole cell fraction of independent growths of foreskin fibroblast cells. They are stranded PE76 Illumina GAIIx RNA-Seq libraries from rRNA-depleted Poly-A+ RNA > 200 nucleotides in size.	Homo sapiens	newborn	nan	nan	nan	nan	nan	nan	nan
20	Homo sapiens BJ	polyA plus RNA-seq	rna_polya_minus	1	1	None	ENCSR000COP	ENCFF428OOD	https://www.encodeproject.org/files/ENCFF428OOD/@@download/ENCFF428OOD.bigWig	The libraries contained in this experiment come from the whole cell fraction of independent growths of foreskin fibroblast cells. They are stranded PE76 Illumina GAIIx RNA-Seq libraries from rRNA-depleted Poly-A+ RNA > 200 nucleotides in size.	Homo sapiens	newborn	nan	nan	nan	nan	nan	nan	nan
20	Homo sapiens BJ	polyA plus RNA-seq	rna_polya_minus	1	2	None	ENCSR000COP	ENCFF858AOD	https://www.encodeproject.org/files/ENCFF858AOD/@@download/ENCFF858AOD.bigWig	The libraries contained in this experiment come from the whole cell fraction of independent growths of foreskin fibroblast cells. They are stranded PE76 Illumina GAIIx RNA-Seq libraries from rRNA-depleted Poly-A+ RNA > 200 nucleotides in size.	Homo sapiens	newborn	nan	nan	nan	nan	nan	nan	nan
20	Homo sapiens BJ	polyA plus RNA-seq	rna_polya_plus	1	1	None	ENCSR000COP	ENCFF829TKX	https://www.encodeproject.org/files/ENCFF829TKX/@@download/ENCFF829TKX.bigWig	The libraries contained in this experiment come from the whole cell fraction of independent growths of foreskin fibroblast cells. They are stranded PE76 Illumina GAIIx RNA-Seq libraries from rRNA-depleted Poly-A+ RNA > 200 nucleotides in size.	Homo sapiens	newborn	nan	nan	nan	nan	nan	nan	nan
20	Homo sapiens BJ	polyA plus RNA-seq	rna_polya_plus	1	2	None	ENCSR000COP	ENCFF499BNP	https://www.encodeproject.org/files/ENCFF499BNP/@@download/ENCFF499BNP.bigWig	The libraries contained in this experiment come from the whole cell fraction of independent growths of foreskin fibroblast cells. They are stranded PE76 Illumina GAIIx RNA-Seq libraries from rRNA-depleted Poly-A+ RNA > 200 nucleotides in size.	Homo sapiens	newborn	nan	nan	nan	nan	nan	nan	nan
21	Homo sapiens BLaER1	Histone ChIP-seq	h3k27ac	1	1_2	None	ENCSR413YCI	ENCFF155XHL	https://www.encodeproject.org/files/ENCFF155XHL/@@download/ENCFF155XHL.bigWig	H3K27ac ChIP-Seq on untreated BLaER1 cell line.	Homo sapiens	unknown	nan	nan	nan	nan	nan	nan	nan
21	Homo sapiens BLaER1	Histone ChIP-seq	h3k27me3	1	1_2	None	ENCSR987EKG	ENCFF311WTL	https://www.encodeproject.org/files/ENCFF311WTL/@@download/ENCFF311WTL.bigWig	H3K27me3 ChIP-Seq on untreated BLaER1 cell line.	Homo sapiens	unknown	nan	nan	nan	nan	nan	nan	nan
21	Homo sapiens BLaER1	Histone ChIP-seq	h3k36me3	1	1_2	None	ENCSR524VDR	ENCFF754TNF	https://www.encodeproject.org/files/ENCFF754TNF/@@download/ENCFF754TNF.bigWig	H3K36me3 ChIP-Seq on untreated BLaER1 cell line.	Homo sapiens	unknown	nan	nan	nan	nan	nan	nan	nan
21	Homo sapiens BLaER1	Histone ChIP-seq	h3k4me1	1	1_2	None	ENCSR863PSM	ENCFF215OIO	https://www.encodeproject.org/files/ENCFF215OIO/@@download/ENCFF215OIO.bigWig	H3K4me1 ChIP-Seq on untreated BLaER1 cell line.	Homo sapiens	unknown	nan	nan	nan	nan	nan	nan	nan
21	Homo sapiens BLaER1	Histone ChIP-seq	h3k4me2	1	1_2	None	ENCSR693KAX	ENCFF071EHB	https://www.encodeproject.org/files/ENCFF071EHB/@@download/ENCFF071EHB.bigWig	H3K4me2 ChIP-Seq on untreated BLaER1 cell line.	Homo sapiens	unknown	nan	nan	nan	nan	nan	nan	nan
21	Homo sapiens BLaER1	Histone ChIP-seq	h3k4me3	1	1_2	None	ENCSR653NOJ	ENCFF099SCJ	https://www.encodeproject.org/files/ENCFF099SCJ/@@download/ENCFF099SCJ.bigWig	H3K4me3 ChIP-Seq on untreated BLaER1 cell line.	Homo sapiens	unknown	nan	nan	nan	nan	nan	nan	nan
21	Homo sapiens BLaER1	Histone ChIP-seq	h3k9ac	1	1_2	None	ENCSR872ROW	ENCFF490BYI	https://www.encodeproject.org/files/ENCFF490BYI/@@download/ENCFF490BYI.bigWig	H3K9ac ChIP-Seq on untreated BLaER1 cell line.	Homo sapiens	unknown	nan	nan	nan	nan	nan	nan	nan
21	Homo sapiens BLaER1	Histone ChIP-seq	h3k9me3	1	1_2	None	ENCSR308PVP	ENCFF199WIS	https://www.encodeproject.org/files/ENCFF199WIS/@@download/ENCFF199WIS.bigWig	H3K9me3 ChIP-Seq on untreated BLaER1 cell line.	Homo sapiens	unknown	nan	nan	nan	nan	nan	nan	nan
21	Homo sapiens BLaER1	polyA plus RNA-seq	input_tsv	1	1	None	ENCSR733YIU	ENCFF173ILJ	https://www.encodeproject.org/files/ENCFF173ILJ/@@download/ENCFF173ILJ.tsv	Whole cell Poly A+ RNA-Seq on untreated BLaER1 cell line.	Homo sapiens	unknown	nan	nan	nan	nan	nan	nan	nan
21	Homo sapiens BLaER1	polyA plus RNA-seq	input_tsv	1	2	None	ENCSR733YIU	ENCFF913IYY	https://www.encodeproject.org/files/ENCFF913IYY/@@download/ENCFF913IYY.tsv	Whole cell Poly A+ RNA-Seq on untreated BLaER1 cell line.	Homo sapiens	unknown	nan	nan	nan	nan	nan	nan	nan
21	Homo sapiens BLaER1	polyA plus RNA-seq	rna_polya_minus	1	1	None	ENCSR733YIU	ENCFF254UQJ	https://www.encodeproject.org/files/ENCFF254UQJ/@@download/ENCFF254UQJ.bigWig	Whole cell Poly A+ RNA-Seq on untreated BLaER1 cell line.	Homo sapiens	unknown	nan	nan	nan	nan	nan	nan	nan
21	Homo sapiens BLaER1	polyA plus RNA-seq	rna_polya_minus	1	2	None	ENCSR733YIU	ENCFF539GSB	https://www.encodeproject.org/files/ENCFF539GSB/@@download/ENCFF539GSB.bigWig	Whole cell Poly A+ RNA-Seq on untreated BLaER1 cell line.	Homo sapiens	unknown	nan	nan	nan	nan	nan	nan	nan
21	Homo sapiens BLaER1	polyA plus RNA-seq	rna_polya_plus	1	1	None	ENCSR733YIU	ENCFF761LPC	https://www.encodeproject.org/files/ENCFF761LPC/@@download/ENCFF761LPC.bigWig	Whole cell Poly A+ RNA-Seq on untreated BLaER1 cell line.	Homo sapiens	unknown	nan	nan	nan	nan	nan	nan	nan
21	Homo sapiens BLaER1	polyA plus RNA-seq	rna_polya_plus	1	2	None	ENCSR733YIU	ENCFF048RCK	https://www.encodeproject.org/files/ENCFF048RCK/@@download/ENCFF048RCK.bigWig	Whole cell Poly A+ RNA-Seq on untreated BLaER1 cell line.	Homo sapiens	unknown	nan	nan	nan	nan	nan	nan	nan
22	Homo sapiens BLaER1 12 hours after the sample was treated with 100 nM 17β-estradiol, 10 ng/mL Interleukin-3, 10 ng/mL CSF1	Histone ChIP-seq	h3k27ac	1	1_2	None	ENCSR006ANF	ENCFF294QJF	https://www.encodeproject.org/files/ENCFF294QJF/@@download/ENCFF294QJF.bigWig	H3K27ac ChIP-Seq on BLaER1 cell line after 12 h treatment with 100 nM 17β-estradiol, 10 ng/mL Interleukin-3, 10 ng/mL CSF1.	Homo sapiens	unknown	nan	17β-estradiol,Interleukin-3,CSF1	100,10	nM,ng/mL	nan	nan	nan
22	Homo sapiens BLaER1 12 hours after the sample was treated with 100 nM 17β-estradiol, 10 ng/mL Interleukin-3, 10 ng/mL CSF1	Histone ChIP-seq	h3k27me3	1	1_2	None	ENCSR440PPG	ENCFF405DUU	https://www.encodeproject.org/files/ENCFF405DUU/@@download/ENCFF405DUU.bigWig	H3K27me3 ChIP-Seq on BLaER1 cell line after 12 h treatment with 100 nM 17β-estradiol, 10 ng/mL Interleukin-3, 10 ng/mL CSF1.	Homo sapiens	unknown	nan	17β-estradiol,Interleukin-3,CSF1	100,10	nM,ng/mL	nan	nan	nan
22	Homo sapiens BLaER1 12 hours after the sample was treated with 100 nM 17β-estradiol, 10 ng/mL Interleukin-3, 10 ng/mL CSF1	Histone ChIP-seq	h3k36me3	1	1_2	None	ENCSR881ZMP	ENCFF615GXD	https://www.encodeproject.org/files/ENCFF615GXD/@@download/ENCFF615GXD.bigWig	H3K36me3 ChIP-Seq on BLaER1 cell line after 12 h treatment with 100 nM 17β-estradiol, 10 ng/mL Interleukin-3, 10 ng/mL CSF1.	Homo sapiens	unknown	nan	17β-estradiol,Interleukin-3,CSF1	100,10	nM,ng/mL	nan	nan	nan
22	Homo sapiens BLaER1 12 hours after the sample was treated with 100 nM 17β-estradiol, 10 ng/mL Interleukin-3, 10 ng/mL CSF1	Histone ChIP-seq	h3k4me1	1	1_2	None	ENCSR659KFN	ENCFF904XPA	https://www.encodeproject.org/files/ENCFF904XPA/@@download/ENCFF904XPA.bigWig	H3K4me1 ChIP-Seq on BLaER1 cell line after 12 h treatment with 100 nM 17β-estradiol, 10 ng/mL Interleukin-3, 10 ng/mL CSF1.	Homo sapiens	unknown	nan	17β-estradiol,Interleukin-3,CSF1	100,10	nM,ng/mL	nan	nan	nan
22	Homo sapiens BLaER1 12 hours after the sample was treated with 100 nM 17β-estradiol, 10 ng/mL Interleukin-3, 10 ng/mL CSF1	Histone ChIP-seq	h3k4me2	1	1_2	None	ENCSR649DTM	ENCFF827FMX	https://www.encodeproject.org/files/ENCFF827FMX/@@download/ENCFF827FMX.bigWig	H3K4me2 ChIP-Seq on BLaER1 cell line after 12 h treatment with 100 nM 17β-estradiol, 10 ng/mL Interleukin-3, 10 ng/mL CSF1.	Homo sapiens	unknown	nan	17β-estradiol,Interleukin-3,CSF1	100,10	nM,ng/mL	nan	nan	nan
22	Homo sapiens BLaER1 12 hours after the sample was treated with 100 nM 17β-estradiol, 10 ng/mL Interleukin-3, 10 ng/mL CSF1	Histone ChIP-seq	h3k4me3	1	1_2	None	ENCSR822ZAQ	ENCFF878XAZ	https://www.encodeproject.org/files/ENCFF878XAZ/@@download/ENCFF878XAZ.bigWig	H3K4me3 ChIP-Seq on BLaER1 cell line after 12 h treatment with 100 nM 17β-estradiol, 10 ng/mL Interleukin-3, 10 ng/mL CSF1.	Homo sapiens	unknown	nan	17β-estradiol,Interleukin-3,CSF1	100,10	nM,ng/mL	nan	nan	nan
22	Homo sapiens BLaER1 12 hours after the sample was treated with 100 nM 17β-estradiol, 10 ng/mL Interleukin-3, 10 ng/mL CSF1	Histone ChIP-seq	h3k9ac	1	1_2	None	ENCSR218KHF	ENCFF755ZGY	https://www.encodeproject.org/files/ENCFF755ZGY/@@download/ENCFF755ZGY.bigWig	H3K9ac ChIP-Seq on BLaER1 cell line after 12 h treatment with 100 nM 17β-estradiol, 10 ng/mL Interleukin-3, 10 ng/mL CSF1.	Homo sapiens	unknown	nan	17β-estradiol,Interleukin-3,CSF1	100,10	nM,ng/mL	nan	nan	nan
22	Homo sapiens BLaER1 12 hours after the sample was treated with 100 nM 17β-estradiol, 10 ng/mL Interleukin-3, 10 ng/mL CSF1	Histone ChIP-seq	h3k9me3	1	1_2	None	ENCSR754WUX	ENCFF317TGI	https://www.encodeproject.org/files/ENCFF317TGI/@@download/ENCFF317TGI.bigWig	H3K9me3 ChIP-Seq on BLaER1 cell line after 12 h treatment with 100 nM 17β-estradiol, 10 ng/mL Interleukin-3, 10 ng/mL CSF1.	Homo sapiens	unknown	nan	17β-estradiol,Interleukin-3,CSF1	100,10	nM,ng/mL	nan	nan	nan
22	Homo sapiens BLaER1 12 hours after the sample was treated with 100 nM 17β-estradiol, 10 ng/mL Interleukin-3, 10 ng/mL CSF1	polyA plus RNA-seq	input_tsv	1	2	None	ENCSR472VER	ENCFF729KAS	https://www.encodeproject.org/files/ENCFF729KAS/@@download/ENCFF729KAS.tsv	Whole cell Poly A+ RNA-Seq on BLaER1 cell line after 12 h treatment with 100 nM 17β-estradiol, 10 ng/mL Interleukin-3, 10 ng/mL CSF1.	Homo sapiens	unknown	nan	17β-estradiol,Interleukin-3,CSF1	100,10	nM,ng/mL	nan	nan	nan
22	Homo sapiens BLaER1 12 hours after the sample was treated with 100 nM 17β-estradiol, 10 ng/mL Interleukin-3, 10 ng/mL CSF1	polyA plus RNA-seq	input_tsv	1	1	None	ENCSR472VER	ENCFF786VFB	https://www.encodeproject.org/files/ENCFF786VFB/@@download/ENCFF786VFB.tsv	Whole cell Poly A+ RNA-Seq on BLaER1 cell line after 12 h treatment with 100 nM 17β-estradiol, 10 ng/mL Interleukin-3, 10 ng/mL CSF1.	Homo sapiens	unknown	nan	17β-estradiol,Interleukin-3,CSF1	100,10	nM,ng/mL	nan	nan	nan
22	Homo sapiens BLaER1 12 hours after the sample was treated with 100 nM 17β-estradiol, 10 ng/mL Interleukin-3, 10 ng/mL CSF1	polyA plus RNA-seq	rna_polya_minus	1	1	None	ENCSR472VER	ENCFF596OTB	https://www.encodeproject.org/files/ENCFF596OTB/@@download/ENCFF596OTB.bigWig	Whole cell Poly A+ RNA-Seq on BLaER1 cell line after 12 h treatment with 100 nM 17β-estradiol, 10 ng/mL Interleukin-3, 10 ng/mL CSF1.	Homo sapiens	unknown	nan	17β-estradiol,Interleukin-3,CSF1	100,10	nM,ng/mL	nan	nan	nan
22	Homo sapiens BLaER1 12 hours after the sample was treated with 100 nM 17β-estradiol, 10 ng/mL Interleukin-3, 10 ng/mL CSF1	polyA plus RNA-seq	rna_polya_minus	1	2	None	ENCSR472VER	ENCFF782JDK	https://www.encodeproject.org/files/ENCFF782JDK/@@download/ENCFF782JDK.bigWig	Whole cell Poly A+ RNA-Seq on BLaER1 cell line after 12 h treatment with 100 nM 17β-estradiol, 10 ng/mL Interleukin-3, 10 ng/mL CSF1.	Homo sapiens	unknown	nan	17β-estradiol,Interleukin-3,CSF1	100,10	nM,ng/mL	nan	nan	nan
22	Homo sapiens BLaER1 12 hours after the sample was treated with 100 nM 17β-estradiol, 10 ng/mL Interleukin-3, 10 ng/mL CSF1	polyA plus RNA-seq	rna_polya_plus	1	2	None	ENCSR472VER	ENCFF870SAM	https://www.encodeproject.org/files/ENCFF870SAM/@@download/ENCFF870SAM.bigWig	Whole cell Poly A+ RNA-Seq on BLaER1 cell line after 12 h treatment with 100 nM 17β-estradiol, 10 ng/mL Interleukin-3, 10 ng/mL CSF1.	Homo sapiens	unknown	nan	17β-estradiol,Interleukin-3,CSF1	100,10	nM,ng/mL	nan	nan	nan
22	Homo sapiens BLaER1 12 hours after the sample was treated with 100 nM 17β-estradiol, 10 ng/mL Interleukin-3, 10 ng/mL CSF1	polyA plus RNA-seq	rna_polya_plus	1	1	None	ENCSR472VER	ENCFF998GOL	https://www.encodeproject.org/files/ENCFF998GOL/@@download/ENCFF998GOL.bigWig	Whole cell Poly A+ RNA-Seq on BLaER1 cell line after 12 h treatment with 100 nM 17β-estradiol, 10 ng/mL Interleukin-3, 10 ng/mL CSF1.	Homo sapiens	unknown	nan	17β-estradiol,Interleukin-3,CSF1	100,10	nM,ng/mL	nan	nan	nan
23	Homo sapiens BLaER1 120 hours after the sample was treated with 100 nM 17β-estradiol, 10 ng/mL Interleukin-3, 10 ng/mL CSF1	Histone ChIP-seq	h3k27ac	1	1_2	None	ENCSR820DOR	ENCFF318ZDW	https://www.encodeproject.org/files/ENCFF318ZDW/@@download/ENCFF318ZDW.bigWig	H3K27ac ChIP-Seq on BLaER1 cell line after 120 h treatment with 100 nM 17β-estradiol, 10 ng/mL Interleukin-3, 10 ng/mL CSF1.	Homo sapiens	unknown	nan	17β-estradiol,Interleukin-3,CSF1	100,10	nM,ng/mL	nan	nan	nan
23	Homo sapiens BLaER1 120 hours after the sample was treated with 100 nM 17β-estradiol, 10 ng/mL Interleukin-3, 10 ng/mL CSF1	Histone ChIP-seq	h3k27me3	1	1_2	None	ENCSR660TLD	ENCFF333BNK	https://www.encodeproject.org/files/ENCFF333BNK/@@download/ENCFF333BNK.bigWig	H3K27me3 ChIP-Seq on BLaER1 cell line after 120 h treatment with 100 nM 17β-estradiol, 10 ng/mL Interleukin-3, 10 ng/mL CSF1.	Homo sapiens	unknown	nan	17β-estradiol,Interleukin-3,CSF1	100,10	nM,ng/mL	nan	nan	nan
23	Homo sapiens BLaER1 120 hours after the sample was treated with 100 nM 17β-estradiol, 10 ng/mL Interleukin-3, 10 ng/mL CSF1	Histone ChIP-seq	h3k36me3	1	1_2	None	ENCSR615ECV	ENCFF063TBH	https://www.encodeproject.org/files/ENCFF063TBH/@@download/ENCFF063TBH.bigWig	H3K36me3 ChIP-Seq on BLaER1 cell line after 120 h treatment with 100 nM 17β-estradiol, 10 ng/mL Interleukin-3, 10 ng/mL CSF1.	Homo sapiens	unknown	nan	17β-estradiol,Interleukin-3,CSF1	100,10	nM,ng/mL	nan	nan	nan
23	Homo sapiens BLaER1 120 hours after the sample was treated with 100 nM 17β-estradiol, 10 ng/mL Interleukin-3, 10 ng/mL CSF1	Histone ChIP-seq	h3k4me1	1	1_2	None	ENCSR371LUA	ENCFF031CNI	https://www.encodeproject.org/files/ENCFF031CNI/@@download/ENCFF031CNI.bigWig	H3K4me1 ChIP-Seq on BLaER1 cell line after 120 h treatment with 100 nM 17β-estradiol, 10 ng/mL Interleukin-3, 10 ng/mL CSF1.	Homo sapiens	unknown	nan	17β-estradiol,Interleukin-3,CSF1	100,10	nM,ng/mL	nan	nan	nan
23	Homo sapiens BLaER1 120 hours after the sample was treated with 100 nM 17β-estradiol, 10 ng/mL Interleukin-3, 10 ng/mL CSF1	Histone ChIP-seq	h3k4me2	1	1_2	None	ENCSR250YFT	ENCFF587TIN	https://www.encodeproject.org/files/ENCFF587TIN/@@download/ENCFF587TIN.bigWig	H3K4me2 ChIP-Seq on BLaER1 cell line after 120 h treatment with 100 nM 17β-estradiol, 10 ng/mL Interleukin-3, 10 ng/mL CSF1.	Homo sapiens	unknown	nan	17β-estradiol,Interleukin-3,CSF1	100,10	nM,ng/mL	nan	nan	nan
23	Homo sapiens BLaER1 120 hours after the sample was treated with 100 nM 17β-estradiol, 10 ng/mL Interleukin-3, 10 ng/mL CSF1	Histone ChIP-seq	h3k4me3	1	1_2	None	ENCSR205SJZ	ENCFF438MZX	https://www.encodeproject.org/files/ENCFF438MZX/@@download/ENCFF438MZX.bigWig	H3K4me3 ChIP-Seq on BLaER1 cell line after 120 h treatment with 100 nM 17β-estradiol, 10 ng/mL Interleukin-3, 10 ng/mL CSF1.	Homo sapiens	unknown	nan	17β-estradiol,Interleukin-3,CSF1	100,10	nM,ng/mL	nan	nan	nan
23	Homo sapiens BLaER1 120 hours after the sample was treated with 100 nM 17β-estradiol, 10 ng/mL Interleukin-3, 10 ng/mL CSF1	Histone ChIP-seq	h3k9ac	1	1_2	None	ENCSR927XFE	ENCFF022DCC	https://www.encodeproject.org/files/ENCFF022DCC/@@download/ENCFF022DCC.bigWig	H3K9ac ChIP-Seq on BLaER1 cell line after 120 h treatment with 100 nM 17β-estradiol, 10 ng/mL Interleukin-3, 10 ng/mL CSF1.	Homo sapiens	unknown	nan	17β-estradiol,Interleukin-3,CSF1	100,10	nM,ng/mL	nan	nan	nan
23	Homo sapiens BLaER1 120 hours after the sample was treated with 100 nM 17β-estradiol, 10 ng/mL Interleukin-3, 10 ng/mL CSF1	Histone ChIP-seq	h3k9me3	1	1_2	None	ENCSR598XDA	ENCFF620ZDE	https://www.encodeproject.org/files/ENCFF620ZDE/@@download/ENCFF620ZDE.bigWig	H3K9me3 ChIP-Seq on BLaER1 cell line after 120 h treatment with 100 nM 17β-estradiol, 10 ng/mL Interleukin-3, 10 ng/mL CSF1.	Homo sapiens	unknown	nan	17β-estradiol,Interleukin-3,CSF1	100,10	nM,ng/mL	nan	nan	nan
23	Homo sapiens BLaER1 120 hours after the sample was treated with 100 nM 17β-estradiol, 10 ng/mL Interleukin-3, 10 ng/mL CSF1	polyA plus RNA-seq	input_tsv	1	1	None	ENCSR857TER	ENCFF711DDR	https://www.encodeproject.org/files/ENCFF711DDR/@@download/ENCFF711DDR.tsv	Whole cell Poly A+ RNA-Seq on BLaER1 cell line after 120 h treatment with 100 nM 17β-estradiol, 10 ng/mL Interleukin-3, 10 ng/mL CSF1.	Homo sapiens	unknown	nan	17β-estradiol,Interleukin-3,CSF1	100,10	nM,ng/mL	nan	nan	nan
23	Homo sapiens BLaER1 120 hours after the sample was treated with 100 nM 17β-estradiol, 10 ng/mL Interleukin-3, 10 ng/mL CSF1	polyA plus RNA-seq	input_tsv	1	2	None	ENCSR857TER	ENCFF193DAX	https://www.encodeproject.org/files/ENCFF193DAX/@@download/ENCFF193DAX.tsv	Whole cell Poly A+ RNA-Seq on BLaER1 cell line after 120 h treatment with 100 nM 17β-estradiol, 10 ng/mL Interleukin-3, 10 ng/mL CSF1.	Homo sapiens	unknown	nan	17β-estradiol,Interleukin-3,CSF1	100,10	nM,ng/mL	nan	nan	nan
23	Homo sapiens BLaER1 120 hours after the sample was treated with 100 nM 17β-estradiol, 10 ng/mL Interleukin-3, 10 ng/mL CSF1	polyA plus RNA-seq	rna_polya_minus	1	1	None	ENCSR857TER	ENCFF592AHM	https://www.encodeproject.org/files/ENCFF592AHM/@@download/ENCFF592AHM.bigWig	Whole cell Poly A+ RNA-Seq on BLaER1 cell line after 120 h treatment with 100 nM 17β-estradiol, 10 ng/mL Interleukin-3, 10 ng/mL CSF1.	Homo sapiens	unknown	nan	17β-estradiol,Interleukin-3,CSF1	100,10	nM,ng/mL	nan	nan	nan
23	Homo sapiens BLaER1 120 hours after the sample was treated with 100 nM 17β-estradiol, 10 ng/mL Interleukin-3, 10 ng/mL CSF1	polyA plus RNA-seq	rna_polya_minus	1	2	None	ENCSR857TER	ENCFF504TWF	https://www.encodeproject.org/files/ENCFF504TWF/@@download/ENCFF504TWF.bigWig	Whole cell Poly A+ RNA-Seq on BLaER1 cell line after 120 h treatment with 100 nM 17β-estradiol, 10 ng/mL Interleukin-3, 10 ng/mL CSF1.	Homo sapiens	unknown	nan	17β-estradiol,Interleukin-3,CSF1	100,10	nM,ng/mL	nan	nan	nan
23	Homo sapiens BLaER1 120 hours after the sample was treated with 100 nM 17β-estradiol, 10 ng/mL Interleukin-3, 10 ng/mL CSF1	polyA plus RNA-seq	rna_polya_plus	1	2	None	ENCSR857TER	ENCFF541OWV	https://www.encodeproject.org/files/ENCFF541OWV/@@download/ENCFF541OWV.bigWig	Whole cell Poly A+ RNA-Seq on BLaER1 cell line after 120 h treatment with 100 nM 17β-estradiol, 10 ng/mL Interleukin-3, 10 ng/mL CSF1.	Homo sapiens	unknown	nan	17β-estradiol,Interleukin-3,CSF1	100,10	nM,ng/mL	nan	nan	nan
23	Homo sapiens BLaER1 120 hours after the sample was treated with 100 nM 17β-estradiol, 10 ng/mL Interleukin-3, 10 ng/mL CSF1	polyA plus RNA-seq	rna_polya_plus	1	1	None	ENCSR857TER	ENCFF022UJO	https://www.encodeproject.org/files/ENCFF022UJO/@@download/ENCFF022UJO.bigWig	Whole cell Poly A+ RNA-Seq on BLaER1 cell line after 120 h treatment with 100 nM 17β-estradiol, 10 ng/mL Interleukin-3, 10 ng/mL CSF1.	Homo sapiens	unknown	nan	17β-estradiol,Interleukin-3,CSF1	100,10	nM,ng/mL	nan	nan	nan
24	Homo sapiens BLaER1 168 hours after the sample was treated with 100 nM 17β-estradiol, 10 ng/mL Interleukin-3, 10 ng/mL CSF1	Histone ChIP-seq	h3k27ac	1	1_2	None	ENCSR451WXC	ENCFF377GHQ	https://www.encodeproject.org/files/ENCFF377GHQ/@@download/ENCFF377GHQ.bigWig	H3K27ac ChIP-Seq on BLaER1 cell line after 168 h treatment with 100 nM 17β-estradiol, 10 ng/mL Interleukin-3, 10 ng/mL CSF1.	Homo sapiens	unknown	nan	17β-estradiol,Interleukin-3,CSF1	100,10	nM,ng/mL	nan	nan	nan
24	Homo sapiens BLaER1 168 hours after the sample was treated with 100 nM 17β-estradiol, 10 ng/mL Interleukin-3, 10 ng/mL CSF1	Histone ChIP-seq	h3k27me3	1	1_2	None	ENCSR337RFQ	ENCFF147RLV	https://www.encodeproject.org/files/ENCFF147RLV/@@download/ENCFF147RLV.bigWig	H3K27me3 ChIP-Seq on BLaER1 cell line after 168 h treatment with 100 nM 17β-estradiol, 10 ng/mL Interleukin-3, 10 ng/mL CSF1.	Homo sapiens	unknown	nan	17β-estradiol,Interleukin-3,CSF1	100,10	nM,ng/mL	nan	nan	nan
24	Homo sapiens BLaER1 168 hours after the sample was treated with 100 nM 17β-estradiol, 10 ng/mL Interleukin-3, 10 ng/mL CSF1	Histone ChIP-seq	h3k36me3	1	1_2	None	ENCSR687MPF	ENCFF186TQV	https://www.encodeproject.org/files/ENCFF186TQV/@@download/ENCFF186TQV.bigWig	H3K36me3 ChIP-Seq on BLaER1 cell line after 168 h treatment with 100 nM 17β-estradiol, 10 ng/mL Interleukin-3, 10 ng/mL CSF1.	Homo sapiens	unknown	nan	17β-estradiol,Interleukin-3,CSF1	100,10	nM,ng/mL	nan	nan	nan
24	Homo sapiens BLaER1 168 hours after the sample was treated with 100 nM 17β-estradiol, 10 ng/mL Interleukin-3, 10 ng/mL CSF1	Histone ChIP-seq	h3k4me1	1	1_2	None	ENCSR355XNF	ENCFF868PCH	https://www.encodeproject.org/files/ENCFF868PCH/@@download/ENCFF868PCH.bigWig	H3K4me1 ChIP-Seq on BLaER1 cell line after 168 h treatment with 100 nM 17β-estradiol, 10 ng/mL Interleukin-3, 10 ng/mL CSF1.	Homo sapiens	unknown	nan	17β-estradiol,Interleukin-3,CSF1	100,10	nM,ng/mL	nan	nan	nan
24	Homo sapiens BLaER1 168 hours after the sample was treated with 100 nM 17β-estradiol, 10 ng/mL Interleukin-3, 10 ng/mL CSF1	Histone ChIP-seq	h3k4me2	1	1_2	None	ENCSR131EHC	ENCFF128HMV	https://www.encodeproject.org/files/ENCFF128HMV/@@download/ENCFF128HMV.bigWig	H3K4me2 ChIP-Seq on BLaER1 cell line after 168 h treatment with 100 nM 17β-estradiol, 10 ng/mL Interleukin-3, 10 ng/mL CSF1.	Homo sapiens	unknown	nan	17β-estradiol,Interleukin-3,CSF1	100,10	nM,ng/mL	nan	nan	nan
24	Homo sapiens BLaER1 168 hours after the sample was treated with 100 nM 17β-estradiol, 10 ng/mL Interleukin-3, 10 ng/mL CSF1	Histone ChIP-seq	h3k4me3	1	1_2	None	ENCSR261LYD	ENCFF949EQQ	https://www.encodeproject.org/files/ENCFF949EQQ/@@download/ENCFF949EQQ.bigWig	H3K4me3 ChIP-Seq on BLaER1 cell line after 168 h treatment with 100 nM 17β-estradiol, 10 ng/mL Interleukin-3, 10 ng/mL CSF1.	Homo sapiens	unknown	nan	17β-estradiol,Interleukin-3,CSF1	100,10	nM,ng/mL	nan	nan	nan
24	Homo sapiens BLaER1 168 hours after the sample was treated with 100 nM 17β-estradiol, 10 ng/mL Interleukin-3, 10 ng/mL CSF1	Histone ChIP-seq	h3k9ac	1	1_2	None	ENCSR389TOA	ENCFF135EMG	https://www.encodeproject.org/files/ENCFF135EMG/@@download/ENCFF135EMG.bigWig	H3K9ac ChIP-Seq on BLaER1 cell line after 168 h treatment with 100 nM 17β-estradiol, 10 ng/mL Interleukin-3, 10 ng/mL CSF1.	Homo sapiens	unknown	nan	17β-estradiol,Interleukin-3,CSF1	100,10	nM,ng/mL	nan	nan	nan
24	Homo sapiens BLaER1 168 hours after the sample was treated with 100 nM 17β-estradiol, 10 ng/mL Interleukin-3, 10 ng/mL CSF1	Histone ChIP-seq	h3k9me3	1	1_2	None	ENCSR029BVT	ENCFF264KAU	https://www.encodeproject.org/files/ENCFF264KAU/@@download/ENCFF264KAU.bigWig	H3K9me3 ChIP-Seq on BLaER1 cell line after 168 h treatment with 100 nM 17β-estradiol, 10 ng/mL Interleukin-3, 10 ng/mL CSF1.	Homo sapiens	unknown	nan	17β-estradiol,Interleukin-3,CSF1	100,10	nM,ng/mL	nan	nan	nan
24	Homo sapiens BLaER1 168 hours after the sample was treated with 100 nM 17β-estradiol, 10 ng/mL Interleukin-3, 10 ng/mL CSF1	polyA plus RNA-seq	input_tsv	1	2	None	ENCSR527JGN	ENCFF113DKW	https://www.encodeproject.org/files/ENCFF113DKW/@@download/ENCFF113DKW.tsv	Whole cell Poly A+ RNA-Seq on BLaER1 cell line after 168 h treatment with 100 nM 17β-estradiol, 10 ng/mL Interleukin-3, 10 ng/mL CSF1.	Homo sapiens	unknown	nan	17β-estradiol,Interleukin-3,CSF1	100,10	nM,ng/mL	nan	nan	nan
24	Homo sapiens BLaER1 168 hours after the sample was treated with 100 nM 17β-estradiol, 10 ng/mL Interleukin-3, 10 ng/mL CSF1	polyA plus RNA-seq	input_tsv	1	1	None	ENCSR527JGN	ENCFF694UYC	https://www.encodeproject.org/files/ENCFF694UYC/@@download/ENCFF694UYC.tsv	Whole cell Poly A+ RNA-Seq on BLaER1 cell line after 168 h treatment with 100 nM 17β-estradiol, 10 ng/mL Interleukin-3, 10 ng/mL CSF1.	Homo sapiens	unknown	nan	17β-estradiol,Interleukin-3,CSF1	100,10	nM,ng/mL	nan	nan	nan
24	Homo sapiens BLaER1 168 hours after the sample was treated with 100 nM 17β-estradiol, 10 ng/mL Interleukin-3, 10 ng/mL CSF1	polyA plus RNA-seq	rna_polya_minus	1	1	None	ENCSR527JGN	ENCFF618IVQ	https://www.encodeproject.org/files/ENCFF618IVQ/@@download/ENCFF618IVQ.bigWig	Whole cell Poly A+ RNA-Seq on BLaER1 cell line after 168 h treatment with 100 nM 17β-estradiol, 10 ng/mL Interleukin-3, 10 ng/mL CSF1.	Homo sapiens	unknown	nan	17β-estradiol,Interleukin-3,CSF1	100,10	nM,ng/mL	nan	nan	nan
24	Homo sapiens BLaER1 168 hours after the sample was treated with 100 nM 17β-estradiol, 10 ng/mL Interleukin-3, 10 ng/mL CSF1	polyA plus RNA-seq	rna_polya_minus	1	2	None	ENCSR527JGN	ENCFF577HET	https://www.encodeproject.org/files/ENCFF577HET/@@download/ENCFF577HET.bigWig	Whole cell Poly A+ RNA-Seq on BLaER1 cell line after 168 h treatment with 100 nM 17β-estradiol, 10 ng/mL Interleukin-3, 10 ng/mL CSF1.	Homo sapiens	unknown	nan	17β-estradiol,Interleukin-3,CSF1	100,10	nM,ng/mL	nan	nan	nan
24	Homo sapiens BLaER1 168 hours after the sample was treated with 100 nM 17β-estradiol, 10 ng/mL Interleukin-3, 10 ng/mL CSF1	polyA plus RNA-seq	rna_polya_plus	1	2	None	ENCSR527JGN	ENCFF284LBW	https://www.encodeproject.org/files/ENCFF284LBW/@@download/ENCFF284LBW.bigWig	Whole cell Poly A+ RNA-Seq on BLaER1 cell line after 168 h treatment with 100 nM 17β-estradiol, 10 ng/mL Interleukin-3, 10 ng/mL CSF1.	Homo sapiens	unknown	nan	17β-estradiol,Interleukin-3,CSF1	100,10	nM,ng/mL	nan	nan	nan
24	Homo sapiens BLaER1 168 hours after the sample was treated with 100 nM 17β-estradiol, 10 ng/mL Interleukin-3, 10 ng/mL CSF1	polyA plus RNA-seq	rna_polya_plus	1	1	None	ENCSR527JGN	ENCFF339EHJ	https://www.encodeproject.org/files/ENCFF339EHJ/@@download/ENCFF339EHJ.bigWig	Whole cell Poly A+ RNA-Seq on BLaER1 cell line after 168 h treatment with 100 nM 17β-estradiol, 10 ng/mL Interleukin-3, 10 ng/mL CSF1.	Homo sapiens	unknown	nan	17β-estradiol,Interleukin-3,CSF1	100,10	nM,ng/mL	nan	nan	nan
25	Homo sapiens BLaER1 18 hours after the sample was treated with 100 nM 17β-estradiol, 10 ng/mL Interleukin-3, 10 ng/mL CSF1	Histone ChIP-seq	h3k27ac	1	1_2	None	ENCSR400XSW	ENCFF315OFR	https://www.encodeproject.org/files/ENCFF315OFR/@@download/ENCFF315OFR.bigWig	H3K27ac ChIP-Seq on BLaER1 cell line after 18 h treatment with 100 nM 17β-estradiol, 10 ng/mL Interleukin-3, 10 ng/mL CSF1.	Homo sapiens	unknown	nan	17β-estradiol,Interleukin-3,CSF1	100,10	nM,ng/mL	nan	nan	nan
25	Homo sapiens BLaER1 18 hours after the sample was treated with 100 nM 17β-estradiol, 10 ng/mL Interleukin-3, 10 ng/mL CSF1	Histone ChIP-seq	h3k27me3	1	1_2	None	ENCSR921OXE	ENCFF921RUE	https://www.encodeproject.org/files/ENCFF921RUE/@@download/ENCFF921RUE.bigWig	H3K27me3 ChIP-Seq on BLaER1 cell line after 18 h treatment with 100 nM 17β-estradiol, 10 ng/mL Interleukin-3, 10 ng/mL CSF1.	Homo sapiens	unknown	nan	17β-estradiol,Interleukin-3,CSF1	100,10	nM,ng/mL	nan	nan	nan
25	Homo sapiens BLaER1 18 hours after the sample was treated with 100 nM 17β-estradiol, 10 ng/mL Interleukin-3, 10 ng/mL CSF1	Histone ChIP-seq	h3k36me3	1	1_2	None	ENCSR698XRC	ENCFF529QPW	https://www.encodeproject.org/files/ENCFF529QPW/@@download/ENCFF529QPW.bigWig	H3K36me3 ChIP-Seq on BLaER1 cell line after 18 h treatment with 100 nM 17β-estradiol, 10 ng/mL Interleukin-3, 10 ng/mL CSF1.	Homo sapiens	unknown	nan	17β-estradiol,Interleukin-3,CSF1	100,10	nM,ng/mL	nan	nan	nan
25	Homo sapiens BLaER1 18 hours after the sample was treated with 100 nM 17β-estradiol, 10 ng/mL Interleukin-3, 10 ng/mL CSF1	Histone ChIP-seq	h3k4me1	1	1_2	None	ENCSR136NZR	ENCFF932MWT	https://www.encodeproject.org/files/ENCFF932MWT/@@download/ENCFF932MWT.bigWig	H3K4me1 ChIP-Seq on BLaER1 cell line after 18 h treatment with 100 nM 17β-estradiol, 10 ng/mL Interleukin-3, 10 ng/mL CSF1.	Homo sapiens	unknown	nan	17β-estradiol,Interleukin-3,CSF1	100,10	nM,ng/mL	nan	nan	nan
25	Homo sapiens BLaER1 18 hours after the sample was treated with 100 nM 17β-estradiol, 10 ng/mL Interleukin-3, 10 ng/mL CSF1	Histone ChIP-seq	h3k4me2	1	1_2	None	ENCSR048RSQ	ENCFF047TFX	https://www.encodeproject.org/files/ENCFF047TFX/@@download/ENCFF047TFX.bigWig	H3K4me2 ChIP-Seq on BLaER1 cell line after 18 h treatment with 100 nM 17β-estradiol, 10 ng/mL Interleukin-3, 10 ng/mL CSF1.	Homo sapiens	unknown	nan	17β-estradiol,Interleukin-3,CSF1	100,10	nM,ng/mL	nan	nan	nan
25	Homo sapiens BLaER1 18 hours after the sample was treated with 100 nM 17β-estradiol, 10 ng/mL Interleukin-3, 10 ng/mL CSF1	Histone ChIP-seq	h3k4me3	1	1_2	None	ENCSR056CYG	ENCFF851LVV	https://www.encodeproject.org/files/ENCFF851LVV/@@download/ENCFF851LVV.bigWig	H3K4me3 ChIP-Seq on BLaER1 cell line after 18 h treatment with 100 nM 17β-estradiol, 10 ng/mL Interleukin-3, 10 ng/mL CSF1.	Homo sapiens	unknown	nan	17β-estradiol,Interleukin-3,CSF1	100,10	nM,ng/mL	nan	nan	nan
25	Homo sapiens BLaER1 18 hours after the sample was treated with 100 nM 17β-estradiol, 10 ng/mL Interleukin-3, 10 ng/mL CSF1	Histone ChIP-seq	h3k9ac	1	1_2	None	ENCSR705USK	ENCFF488VWL	https://www.encodeproject.org/files/ENCFF488VWL/@@download/ENCFF488VWL.bigWig	H3K9ac ChIP-Seq on BLaER1 cell line after 18 h treatment with 100 nM 17β-estradiol, 10 ng/mL Interleukin-3, 10 ng/mL CSF1.	Homo sapiens	unknown	nan	17β-estradiol,Interleukin-3,CSF1	100,10	nM,ng/mL	nan	nan	nan
25	Homo sapiens BLaER1 18 hours after the sample was treated with 100 nM 17β-estradiol, 10 ng/mL Interleukin-3, 10 ng/mL CSF1	Histone ChIP-seq	h3k9me3	1	1_2	None	ENCSR638YPP	ENCFF564TRR	https://www.encodeproject.org/files/ENCFF564TRR/@@download/ENCFF564TRR.bigWig	H3K9me3 ChIP-Seq on BLaER1 cell line after 18 h treatment with 100 nM 17β-estradiol, 10 ng/mL Interleukin-3, 10 ng/mL CSF1.	Homo sapiens	unknown	nan	17β-estradiol,Interleukin-3,CSF1	100,10	nM,ng/mL	nan	nan	nan
25	Homo sapiens BLaER1 18 hours after the sample was treated with 100 nM 17β-estradiol, 10 ng/mL Interleukin-3, 10 ng/mL CSF1	polyA plus RNA-seq	input_tsv	1	1	None	ENCSR807XTG	ENCFF903WML	https://www.encodeproject.org/files/ENCFF903WML/@@download/ENCFF903WML.tsv	Whole cell Poly A+ RNA-Seq on BLaER1 cell line after 18 h treatment with 100 nM 17β-estradiol, 10 ng/mL Interleukin-3, 10 ng/mL CSF1.	Homo sapiens	unknown	nan	17β-estradiol,Interleukin-3,CSF1	100,10	nM,ng/mL	nan	nan	nan
25	Homo sapiens BLaER1 18 hours after the sample was treated with 100 nM 17β-estradiol, 10 ng/mL Interleukin-3, 10 ng/mL CSF1	polyA plus RNA-seq	input_tsv	1	2	None	ENCSR807XTG	ENCFF170TMW	https://www.encodeproject.org/files/ENCFF170TMW/@@download/ENCFF170TMW.tsv	Whole cell Poly A+ RNA-Seq on BLaER1 cell line after 18 h treatment with 100 nM 17β-estradiol, 10 ng/mL Interleukin-3, 10 ng/mL CSF1.	Homo sapiens	unknown	nan	17β-estradiol,Interleukin-3,CSF1	100,10	nM,ng/mL	nan	nan	nan
25	Homo sapiens BLaER1 18 hours after the sample was treated with 100 nM 17β-estradiol, 10 ng/mL Interleukin-3, 10 ng/mL CSF1	polyA plus RNA-seq	rna_polya_minus	1	1	None	ENCSR807XTG	ENCFF180ZZO	https://www.encodeproject.org/files/ENCFF180ZZO/@@download/ENCFF180ZZO.bigWig	Whole cell Poly A+ RNA-Seq on BLaER1 cell line after 18 h treatment with 100 nM 17β-estradiol, 10 ng/mL Interleukin-3, 10 ng/mL CSF1.	Homo sapiens	unknown	nan	17β-estradiol,Interleukin-3,CSF1	100,10	nM,ng/mL	nan	nan	nan
25	Homo sapiens BLaER1 18 hours after the sample was treated with 100 nM 17β-estradiol, 10 ng/mL Interleukin-3, 10 ng/mL CSF1	polyA plus RNA-seq	rna_polya_minus	1	2	None	ENCSR807XTG	ENCFF927TZG	https://www.encodeproject.org/files/ENCFF927TZG/@@download/ENCFF927TZG.bigWig	Whole cell Poly A+ RNA-Seq on BLaER1 cell line after 18 h treatment with 100 nM 17β-estradiol, 10 ng/mL Interleukin-3, 10 ng/mL CSF1.	Homo sapiens	unknown	nan	17β-estradiol,Interleukin-3,CSF1	100,10	nM,ng/mL	nan	nan	nan
25	Homo sapiens BLaER1 18 hours after the sample was treated with 100 nM 17β-estradiol, 10 ng/mL Interleukin-3, 10 ng/mL CSF1	polyA plus RNA-seq	rna_polya_plus	1	1	None	ENCSR807XTG	ENCFF550GYN	https://www.encodeproject.org/files/ENCFF550GYN/@@download/ENCFF550GYN.bigWig	Whole cell Poly A+ RNA-Seq on BLaER1 cell line after 18 h treatment with 100 nM 17β-estradiol, 10 ng/mL Interleukin-3, 10 ng/mL CSF1.	Homo sapiens	unknown	nan	17β-estradiol,Interleukin-3,CSF1	100,10	nM,ng/mL	nan	nan	nan
25	Homo sapiens BLaER1 18 hours after the sample was treated with 100 nM 17β-estradiol, 10 ng/mL Interleukin-3, 10 ng/mL CSF1	polyA plus RNA-seq	rna_polya_plus	1	2	None	ENCSR807XTG	ENCFF342BSN	https://www.encodeproject.org/files/ENCFF342BSN/@@download/ENCFF342BSN.bigWig	Whole cell Poly A+ RNA-Seq on BLaER1 cell line after 18 h treatment with 100 nM 17β-estradiol, 10 ng/mL Interleukin-3, 10 ng/mL CSF1.	Homo sapiens	unknown	nan	17β-estradiol,Interleukin-3,CSF1	100,10	nM,ng/mL	nan	nan	nan
26	Homo sapiens BLaER1 24 hours after the sample was treated with 100 nM 17β-estradiol, 10 ng/mL Interleukin-3, 10 ng/mL CSF1	Histone ChIP-seq	h3k27ac	1	1_2	None	ENCSR506FPQ	ENCFF118BWQ	https://www.encodeproject.org/files/ENCFF118BWQ/@@download/ENCFF118BWQ.bigWig	H3K27ac ChIP-Seq on BLaER1 cell line after 24 h treatment with 100 nM 17β-estradiol, 10 ng/mL Interleukin-3, 10 ng/mL CSF1.	Homo sapiens	unknown	nan	17β-estradiol,Interleukin-3,CSF1	100,10	nM,ng/mL	nan	nan	nan
26	Homo sapiens BLaER1 24 hours after the sample was treated with 100 nM 17β-estradiol, 10 ng/mL Interleukin-3, 10 ng/mL CSF1	Histone ChIP-seq	h3k27me3	1	1_2	None	ENCSR285PDU	ENCFF891TRZ	https://www.encodeproject.org/files/ENCFF891TRZ/@@download/ENCFF891TRZ.bigWig	H3K27me3 ChIP-Seq on BLaER1 cell line after 24 h treatment with 100 nM 17β-estradiol, 10 ng/mL Interleukin-3, 10 ng/mL CSF1.	Homo sapiens	unknown	nan	17β-estradiol,Interleukin-3,CSF1	100,10	nM,ng/mL	nan	nan	nan
26	Homo sapiens BLaER1 24 hours after the sample was treated with 100 nM 17β-estradiol, 10 ng/mL Interleukin-3, 10 ng/mL CSF1	Histone ChIP-seq	h3k36me3	1	1_2	None	ENCSR433GMU	ENCFF545BUD	https://www.encodeproject.org/files/ENCFF545BUD/@@download/ENCFF545BUD.bigWig	H3K36me3 ChIP-Seq on BLaER1 cell line after 24 h treatment with 100 nM 17β-estradiol, 10 ng/mL Interleukin-3, 10 ng/mL CSF1.	Homo sapiens	unknown	nan	17β-estradiol,Interleukin-3,CSF1	100,10	nM,ng/mL	nan	nan	nan
26	Homo sapiens BLaER1 24 hours after the sample was treated with 100 nM 17β-estradiol, 10 ng/mL Interleukin-3, 10 ng/mL CSF1	Histone ChIP-seq	h3k4me1	1	1_2	None	ENCSR452JBP	ENCFF439PMH	https://www.encodeproject.org/files/ENCFF439PMH/@@download/ENCFF439PMH.bigWig	H3K4me1 ChIP-Seq on BLaER1 cell line after 24 h treatment with 100 nM 17β-estradiol, 10 ng/mL Interleukin-3, 10 ng/mL CSF1.	Homo sapiens	unknown	nan	17β-estradiol,Interleukin-3,CSF1	100,10	nM,ng/mL	nan	nan	nan
26	Homo sapiens BLaER1 24 hours after the sample was treated with 100 nM 17β-estradiol, 10 ng/mL Interleukin-3, 10 ng/mL CSF1	Histone ChIP-seq	h3k4me2	1	1_2	None	ENCSR477ATR	ENCFF267TRR	https://www.encodeproject.org/files/ENCFF267TRR/@@download/ENCFF267TRR.bigWig	H3K4me2 ChIP-Seq on BLaER1 cell line after 24 h treatment with 100 nM 17β-estradiol, 10 ng/mL Interleukin-3, 10 ng/mL CSF1.	Homo sapiens	unknown	nan	17β-estradiol,Interleukin-3,CSF1	100,10	nM,ng/mL	nan	nan	nan
26	Homo sapiens BLaER1 24 hours after the sample was treated with 100 nM 17β-estradiol, 10 ng/mL Interleukin-3, 10 ng/mL CSF1	Histone ChIP-seq	h3k4me3	1	1_2	None	ENCSR393ZOI	ENCFF233KSI	https://www.encodeproject.org/files/ENCFF233KSI/@@download/ENCFF233KSI.bigWig	H3K4me3 ChIP-Seq on BLaER1 cell line after 24 h treatment with 100 nM 17β-estradiol, 10 ng/mL Interleukin-3, 10 ng/mL CSF1.	Homo sapiens	unknown	nan	17β-estradiol,Interleukin-3,CSF1	100,10	nM,ng/mL	nan	nan	nan
26	Homo sapiens BLaER1 24 hours after the sample was treated with 100 nM 17β-estradiol, 10 ng/mL Interleukin-3, 10 ng/mL CSF1	Histone ChIP-seq	h3k9ac	1	1_2	None	ENCSR037TSC	ENCFF177CZS	https://www.encodeproject.org/files/ENCFF177CZS/@@download/ENCFF177CZS.bigWig	H3K9ac ChIP-Seq on BLaER1 cell line after 24 h treatment with 100 nM 17β-estradiol, 10 ng/mL Interleukin-3, 10 ng/mL CSF1.	Homo sapiens	unknown	nan	17β-estradiol,Interleukin-3,CSF1	100,10	nM,ng/mL	nan	nan	nan
26	Homo sapiens BLaER1 24 hours after the sample was treated with 100 nM 17β-estradiol, 10 ng/mL Interleukin-3, 10 ng/mL CSF1	Histone ChIP-seq	h3k9me3	1	1_2	None	ENCSR039WOA	ENCFF968CHQ	https://www.encodeproject.org/files/ENCFF968CHQ/@@download/ENCFF968CHQ.bigWig	H3K9me3 ChIP-Seq on BLaER1 cell line after 24 h treatment with 100 nM 17β-estradiol, 10 ng/mL Interleukin-3, 10 ng/mL CSF1.	Homo sapiens	unknown	nan	17β-estradiol,Interleukin-3,CSF1	100,10	nM,ng/mL	nan	nan	nan
26	Homo sapiens BLaER1 24 hours after the sample was treated with 100 nM 17β-estradiol, 10 ng/mL Interleukin-3, 10 ng/mL CSF1	polyA plus RNA-seq	input_tsv	1	1	None	ENCSR425UCW	ENCFF369JXY	https://www.encodeproject.org/files/ENCFF369JXY/@@download/ENCFF369JXY.tsv	Whole cell Poly A+ RNA-Seq on BLaER1 cell line after 24 h treatment with 100 nM 17β-estradiol, 10 ng/mL Interleukin-3, 10 ng/mL CSF1.	Homo sapiens	unknown	nan	17β-estradiol,Interleukin-3,CSF1	100,10	nM,ng/mL	nan	nan	nan
26	Homo sapiens BLaER1 24 hours after the sample was treated with 100 nM 17β-estradiol, 10 ng/mL Interleukin-3, 10 ng/mL CSF1	polyA plus RNA-seq	input_tsv	1	2	None	ENCSR425UCW	ENCFF785SBR	https://www.encodeproject.org/files/ENCFF785SBR/@@download/ENCFF785SBR.tsv	Whole cell Poly A+ RNA-Seq on BLaER1 cell line after 24 h treatment with 100 nM 17β-estradiol, 10 ng/mL Interleukin-3, 10 ng/mL CSF1.	Homo sapiens	unknown	nan	17β-estradiol,Interleukin-3,CSF1	100,10	nM,ng/mL	nan	nan	nan
26	Homo sapiens BLaER1 24 hours after the sample was treated with 100 nM 17β-estradiol, 10 ng/mL Interleukin-3, 10 ng/mL CSF1	polyA plus RNA-seq	rna_polya_minus	1	2	None	ENCSR425UCW	ENCFF403QKJ	https://www.encodeproject.org/files/ENCFF403QKJ/@@download/ENCFF403QKJ.bigWig	Whole cell Poly A+ RNA-Seq on BLaER1 cell line after 24 h treatment with 100 nM 17β-estradiol, 10 ng/mL Interleukin-3, 10 ng/mL CSF1.	Homo sapiens	unknown	nan	17β-estradiol,Interleukin-3,CSF1	100,10	nM,ng/mL	nan	nan	nan
26	Homo sapiens BLaER1 24 hours after the sample was treated with 100 nM 17β-estradiol, 10 ng/mL Interleukin-3, 10 ng/mL CSF1	polyA plus RNA-seq	rna_polya_minus	1	1	None	ENCSR425UCW	ENCFF945ITN	https://www.encodeproject.org/files/ENCFF945ITN/@@download/ENCFF945ITN.bigWig	Whole cell Poly A+ RNA-Seq on BLaER1 cell line after 24 h treatment with 100 nM 17β-estradiol, 10 ng/mL Interleukin-3, 10 ng/mL CSF1.	Homo sapiens	unknown	nan	17β-estradiol,Interleukin-3,CSF1	100,10	nM,ng/mL	nan	nan	nan
26	Homo sapiens BLaER1 24 hours after the sample was treated with 100 nM 17β-estradiol, 10 ng/mL Interleukin-3, 10 ng/mL CSF1	polyA plus RNA-seq	rna_polya_plus	1	1	None	ENCSR425UCW	ENCFF557OBC	https://www.encodeproject.org/files/ENCFF557OBC/@@download/ENCFF557OBC.bigWig	Whole cell Poly A+ RNA-Seq on BLaER1 cell line after 24 h treatment with 100 nM 17β-estradiol, 10 ng/mL Interleukin-3, 10 ng/mL CSF1.	Homo sapiens	unknown	nan	17β-estradiol,Interleukin-3,CSF1	100,10	nM,ng/mL	nan	nan	nan
26	Homo sapiens BLaER1 24 hours after the sample was treated with 100 nM 17β-estradiol, 10 ng/mL Interleukin-3, 10 ng/mL CSF1	polyA plus RNA-seq	rna_polya_plus	1	2	None	ENCSR425UCW	ENCFF761ATT	https://www.encodeproject.org/files/ENCFF761ATT/@@download/ENCFF761ATT.bigWig	Whole cell Poly A+ RNA-Seq on BLaER1 cell line after 24 h treatment with 100 nM 17β-estradiol, 10 ng/mL Interleukin-3, 10 ng/mL CSF1.	Homo sapiens	unknown	nan	17β-estradiol,Interleukin-3,CSF1	100,10	nM,ng/mL	nan	nan	nan
27	Homo sapiens BLaER1 3 hours after the sample was treated with 100 nM 17β-estradiol, 10 ng/mL Interleukin-3, 10 ng/mL CSF1	Histone ChIP-seq	h3k27ac	1	1_2	None	ENCSR972GGW	ENCFF592TJW	https://www.encodeproject.org/files/ENCFF592TJW/@@download/ENCFF592TJW.bigWig	H3K27ac ChIP-Seq on BLaER1 cell line after 3 h treatment with 100 nM 17β-estradiol, 10 ng/mL Interleukin-3, 10 ng/mL CSF1.	Homo sapiens	unknown	nan	17β-estradiol,Interleukin-3,CSF1	100,10	nM,ng/mL	nan	nan	nan
27	Homo sapiens BLaER1 3 hours after the sample was treated with 100 nM 17β-estradiol, 10 ng/mL Interleukin-3, 10 ng/mL CSF1	Histone ChIP-seq	h3k27me3	1	1_2	None	ENCSR266RKE	ENCFF458JQH	https://www.encodeproject.org/files/ENCFF458JQH/@@download/ENCFF458JQH.bigWig	H3K27me3 ChIP-Seq on BLaER1 cell line after 3 h treatment with 100 nM 17β-estradiol, 10 ng/mL Interleukin-3, 10 ng/mL CSF1.	Homo sapiens	unknown	nan	17β-estradiol,Interleukin-3,CSF1	100,10	nM,ng/mL	nan	nan	nan
27	Homo sapiens BLaER1 3 hours after the sample was treated with 100 nM 17β-estradiol, 10 ng/mL Interleukin-3, 10 ng/mL CSF1	Histone ChIP-seq	h3k36me3	1	1_2	None	ENCSR174YDU	ENCFF676YZZ	https://www.encodeproject.org/files/ENCFF676YZZ/@@download/ENCFF676YZZ.bigWig	H3K36me3 ChIP-Seq on BLaER1 cell line after 3 h treatment with 100 nM 17β-estradiol, 10 ng/mL Interleukin-3, 10 ng/mL CSF1.	Homo sapiens	unknown	nan	17β-estradiol,Interleukin-3,CSF1	100,10	nM,ng/mL	nan	nan	nan
27	Homo sapiens BLaER1 3 hours after the sample was treated with 100 nM 17β-estradiol, 10 ng/mL Interleukin-3, 10 ng/mL CSF1	Histone ChIP-seq	h3k4me1	1	1_2	None	ENCSR837LWL	ENCFF908VWV	https://www.encodeproject.org/files/ENCFF908VWV/@@download/ENCFF908VWV.bigWig	H3K4me1 ChIP-Seq on BLaER1 cell line after 3 h treatment with 100 nM 17β-estradiol, 10 ng/mL Interleukin-3, 10 ng/mL CSF1.	Homo sapiens	unknown	nan	17β-estradiol,Interleukin-3,CSF1	100,10	nM,ng/mL	nan	nan	nan
27	Homo sapiens BLaER1 3 hours after the sample was treated with 100 nM 17β-estradiol, 10 ng/mL Interleukin-3, 10 ng/mL CSF1	Histone ChIP-seq	h3k4me2	1	1_2	None	ENCSR598CRA	ENCFF610XIF	https://www.encodeproject.org/files/ENCFF610XIF/@@download/ENCFF610XIF.bigWig	H3K4me2 ChIP-Seq on BLaER1 cell line after 3 h treatment with 100 nM 17β-estradiol, 10 ng/mL Interleukin-3, 10 ng/mL CSF1.	Homo sapiens	unknown	nan	17β-estradiol,Interleukin-3,CSF1	100,10	nM,ng/mL	nan	nan	nan
27	Homo sapiens BLaER1 3 hours after the sample was treated with 100 nM 17β-estradiol, 10 ng/mL Interleukin-3, 10 ng/mL CSF1	Histone ChIP-seq	h3k4me3	1	1_2	None	ENCSR632VNI	ENCFF959ACK	https://www.encodeproject.org/files/ENCFF959ACK/@@download/ENCFF959ACK.bigWig	H3K4me3 ChIP-Seq on BLaER1 cell line after 3 h treatment with 100 nM 17β-estradiol, 10 ng/mL Interleukin-3, 10 ng/mL CSF1.	Homo sapiens	unknown	nan	17β-estradiol,Interleukin-3,CSF1	100,10	nM,ng/mL	nan	nan	nan
27	Homo sapiens BLaER1 3 hours after the sample was treated with 100 nM 17β-estradiol, 10 ng/mL Interleukin-3, 10 ng/mL CSF1	Histone ChIP-seq	h3k9ac	1	1_2	None	ENCSR192IRQ	ENCFF392QTU	https://www.encodeproject.org/files/ENCFF392QTU/@@download/ENCFF392QTU.bigWig	H3K9ac ChIP-Seq on BLaER1 cell line after 3 h treatment with 100 nM 17β-estradiol, 10 ng/mL Interleukin-3, 10 ng/mL CSF1.	Homo sapiens	unknown	nan	17β-estradiol,Interleukin-3,CSF1	100,10	nM,ng/mL	nan	nan	nan
27	Homo sapiens BLaER1 3 hours after the sample was treated with 100 nM 17β-estradiol, 10 ng/mL Interleukin-3, 10 ng/mL CSF1	Histone ChIP-seq	h3k9me3	1	1_2	None	ENCSR422YCP	ENCFF052COS	https://www.encodeproject.org/files/ENCFF052COS/@@download/ENCFF052COS.bigWig	H3K9me3 ChIP-Seq on BLaER1 cell line after 3 h treatment with 100 nM 17β-estradiol, 10 ng/mL Interleukin-3, 10 ng/mL CSF1.	Homo sapiens	unknown	nan	17β-estradiol,Interleukin-3,CSF1	100,10	nM,ng/mL	nan	nan	nan
27	Homo sapiens BLaER1 3 hours after the sample was treated with 100 nM 17β-estradiol, 10 ng/mL Interleukin-3, 10 ng/mL CSF1	polyA plus RNA-seq	input_tsv	1	2	None	ENCSR170KKZ	ENCFF981RAR	https://www.encodeproject.org/files/ENCFF981RAR/@@download/ENCFF981RAR.tsv	Whole cell Poly A+ RNA-Seq on BLaER1 cell line after 3 h treatment with 100 nM 17β-estradiol, 10 ng/mL Interleukin-3, 10 ng/mL CSF1.	Homo sapiens	unknown	nan	17β-estradiol,Interleukin-3,CSF1	100,10	nM,ng/mL	nan	nan	nan
27	Homo sapiens BLaER1 3 hours after the sample was treated with 100 nM 17β-estradiol, 10 ng/mL Interleukin-3, 10 ng/mL CSF1	polyA plus RNA-seq	input_tsv	1	1	None	ENCSR170KKZ	ENCFF334LHT	https://www.encodeproject.org/files/ENCFF334LHT/@@download/ENCFF334LHT.tsv	Whole cell Poly A+ RNA-Seq on BLaER1 cell line after 3 h treatment with 100 nM 17β-estradiol, 10 ng/mL Interleukin-3, 10 ng/mL CSF1.	Homo sapiens	unknown	nan	17β-estradiol,Interleukin-3,CSF1	100,10	nM,ng/mL	nan	nan	nan
27	Homo sapiens BLaER1 3 hours after the sample was treated with 100 nM 17β-estradiol, 10 ng/mL Interleukin-3, 10 ng/mL CSF1	polyA plus RNA-seq	rna_polya_minus	1	1	None	ENCSR170KKZ	ENCFF772AIM	https://www.encodeproject.org/files/ENCFF772AIM/@@download/ENCFF772AIM.bigWig	Whole cell Poly A+ RNA-Seq on BLaER1 cell line after 3 h treatment with 100 nM 17β-estradiol, 10 ng/mL Interleukin-3, 10 ng/mL CSF1.	Homo sapiens	unknown	nan	17β-estradiol,Interleukin-3,CSF1	100,10	nM,ng/mL	nan	nan	nan
27	Homo sapiens BLaER1 3 hours after the sample was treated with 100 nM 17β-estradiol, 10 ng/mL Interleukin-3, 10 ng/mL CSF1	polyA plus RNA-seq	rna_polya_minus	1	2	None	ENCSR170KKZ	ENCFF246BKE	https://www.encodeproject.org/files/ENCFF246BKE/@@download/ENCFF246BKE.bigWig	Whole cell Poly A+ RNA-Seq on BLaER1 cell line after 3 h treatment with 100 nM 17β-estradiol, 10 ng/mL Interleukin-3, 10 ng/mL CSF1.	Homo sapiens	unknown	nan	17β-estradiol,Interleukin-3,CSF1	100,10	nM,ng/mL	nan	nan	nan
27	Homo sapiens BLaER1 3 hours after the sample was treated with 100 nM 17β-estradiol, 10 ng/mL Interleukin-3, 10 ng/mL CSF1	polyA plus RNA-seq	rna_polya_plus	1	1	None	ENCSR170KKZ	ENCFF317YKH	https://www.encodeproject.org/files/ENCFF317YKH/@@download/ENCFF317YKH.bigWig	Whole cell Poly A+ RNA-Seq on BLaER1 cell line after 3 h treatment with 100 nM 17β-estradiol, 10 ng/mL Interleukin-3, 10 ng/mL CSF1.	Homo sapiens	unknown	nan	17β-estradiol,Interleukin-3,CSF1	100,10	nM,ng/mL	nan	nan	nan
27	Homo sapiens BLaER1 3 hours after the sample was treated with 100 nM 17β-estradiol, 10 ng/mL Interleukin-3, 10 ng/mL CSF1	polyA plus RNA-seq	rna_polya_plus	1	2	None	ENCSR170KKZ	ENCFF008BOJ	https://www.encodeproject.org/files/ENCFF008BOJ/@@download/ENCFF008BOJ.bigWig	Whole cell Poly A+ RNA-Seq on BLaER1 cell line after 3 h treatment with 100 nM 17β-estradiol, 10 ng/mL Interleukin-3, 10 ng/mL CSF1.	Homo sapiens	unknown	nan	17β-estradiol,Interleukin-3,CSF1	100,10	nM,ng/mL	nan	nan	nan
28	Homo sapiens BLaER1 36 hours after the sample was treated with 100 nM 17β-estradiol, 10 ng/mL Interleukin-3, 10 ng/mL CSF1	Histone ChIP-seq	h3k27ac	1	1_2	None	ENCSR285NFQ	ENCFF726JYP	https://www.encodeproject.org/files/ENCFF726JYP/@@download/ENCFF726JYP.bigWig	H3K27ac ChIP-Seq on BLaER1 cell line after 36 h treatment with 100 nM 17β-estradiol, 10 ng/mL Interleukin-3, 10 ng/mL CSF1.	Homo sapiens	unknown	nan	17β-estradiol,Interleukin-3,CSF1	100,10	nM,ng/mL	nan	nan	nan
28	Homo sapiens BLaER1 36 hours after the sample was treated with 100 nM 17β-estradiol, 10 ng/mL Interleukin-3, 10 ng/mL CSF1	Histone ChIP-seq	h3k27me3	1	1_2	None	ENCSR380KTU	ENCFF640LRR	https://www.encodeproject.org/files/ENCFF640LRR/@@download/ENCFF640LRR.bigWig	H3K27me3 ChIP-Seq on BLaER1 cell line after 36 h treatment with 100 nM 17β-estradiol, 10 ng/mL Interleukin-3, 10 ng/mL CSF1.	Homo sapiens	unknown	nan	17β-estradiol,Interleukin-3,CSF1	100,10	nM,ng/mL	nan	nan	nan
28	Homo sapiens BLaER1 36 hours after the sample was treated with 100 nM 17β-estradiol, 10 ng/mL Interleukin-3, 10 ng/mL CSF1	Histone ChIP-seq	h3k36me3	1	1_2	None	ENCSR239WVI	ENCFF239EEN	https://www.encodeproject.org/files/ENCFF239EEN/@@download/ENCFF239EEN.bigWig	H3K36me3 ChIP-Seq on BLaER1 cell line after 36 h treatment with 100 nM 17β-estradiol, 10 ng/mL Interleukin-3, 10 ng/mL CSF1.	Homo sapiens	unknown	nan	17β-estradiol,Interleukin-3,CSF1	100,10	nM,ng/mL	nan	nan	nan
28	Homo sapiens BLaER1 36 hours after the sample was treated with 100 nM 17β-estradiol, 10 ng/mL Interleukin-3, 10 ng/mL CSF1	Histone ChIP-seq	h3k4me1	1	1_2	None	ENCSR580GOD	ENCFF393DHF	https://www.encodeproject.org/files/ENCFF393DHF/@@download/ENCFF393DHF.bigWig	H3K4me1 ChIP-Seq on BLaER1 cell line after 36 h treatment with 100 nM 17β-estradiol, 10 ng/mL Interleukin-3, 10 ng/mL CSF1.	Homo sapiens	unknown	nan	17β-estradiol,Interleukin-3,CSF1	100,10	nM,ng/mL	nan	nan	nan
28	Homo sapiens BLaER1 36 hours after the sample was treated with 100 nM 17β-estradiol, 10 ng/mL Interleukin-3, 10 ng/mL CSF1	Histone ChIP-seq	h3k4me2	1	1_2	None	ENCSR251DKX	ENCFF038EHN	https://www.encodeproject.org/files/ENCFF038EHN/@@download/ENCFF038EHN.bigWig	H3K4me2 ChIP-Seq on BLaER1 cell line after 36 h treatment with 100 nM 17β-estradiol, 10 ng/mL Interleukin-3, 10 ng/mL CSF1.	Homo sapiens	unknown	nan	17β-estradiol,Interleukin-3,CSF1	100,10	nM,ng/mL	nan	nan	nan
28	Homo sapiens BLaER1 36 hours after the sample was treated with 100 nM 17β-estradiol, 10 ng/mL Interleukin-3, 10 ng/mL CSF1	Histone ChIP-seq	h3k4me3	1	1_2	None	ENCSR105FGG	ENCFF431AVY	https://www.encodeproject.org/files/ENCFF431AVY/@@download/ENCFF431AVY.bigWig	H3K4me3 ChIP-Seq on BLaER1 cell line after 36 h treatment with 100 nM 17β-estradiol, 10 ng/mL Interleukin-3, 10 ng/mL CSF1.	Homo sapiens	unknown	nan	17β-estradiol,Interleukin-3,CSF1	100,10	nM,ng/mL	nan	nan	nan
28	Homo sapiens BLaER1 36 hours after the sample was treated with 100 nM 17β-estradiol, 10 ng/mL Interleukin-3, 10 ng/mL CSF1	Histone ChIP-seq	h3k9ac	1	1_2	None	ENCSR351OAC	ENCFF336LAZ	https://www.encodeproject.org/files/ENCFF336LAZ/@@download/ENCFF336LAZ.bigWig	H3K9ac ChIP-Seq on BLaER1 cell line after 36 h treatment with 100 nM 17β-estradiol, 10 ng/mL Interleukin-3, 10 ng/mL CSF1.	Homo sapiens	unknown	nan	17β-estradiol,Interleukin-3,CSF1	100,10	nM,ng/mL	nan	nan	nan
28	Homo sapiens BLaER1 36 hours after the sample was treated with 100 nM 17β-estradiol, 10 ng/mL Interleukin-3, 10 ng/mL CSF1	Histone ChIP-seq	h3k9me3	1	1_2	None	ENCSR595IZX	ENCFF059RPA	https://www.encodeproject.org/files/ENCFF059RPA/@@download/ENCFF059RPA.bigWig	H3K9me3 ChIP-Seq on BLaER1 cell line after 36 h treatment with 100 nM 17β-estradiol, 10 ng/mL Interleukin-3, 10 ng/mL CSF1.	Homo sapiens	unknown	nan	17β-estradiol,Interleukin-3,CSF1	100,10	nM,ng/mL	nan	nan	nan
28	Homo sapiens BLaER1 36 hours after the sample was treated with 100 nM 17β-estradiol, 10 ng/mL Interleukin-3, 10 ng/mL CSF1	polyA plus RNA-seq	input_tsv	1	1	None	ENCSR405AFZ	ENCFF147BDF	https://www.encodeproject.org/files/ENCFF147BDF/@@download/ENCFF147BDF.tsv	Whole cell Poly A+ RNA-Seq on BLaER1 cell line after 36 h treatment with 100 nM 17β-estradiol, 10 ng/mL Interleukin-3, 10 ng/mL CSF1.	Homo sapiens	unknown	nan	17β-estradiol,Interleukin-3,CSF1	100,10	nM,ng/mL	nan	nan	nan
28	Homo sapiens BLaER1 36 hours after the sample was treated with 100 nM 17β-estradiol, 10 ng/mL Interleukin-3, 10 ng/mL CSF1	polyA plus RNA-seq	input_tsv	1	2	None	ENCSR405AFZ	ENCFF625FGA	https://www.encodeproject.org/files/ENCFF625FGA/@@download/ENCFF625FGA.tsv	Whole cell Poly A+ RNA-Seq on BLaER1 cell line after 36 h treatment with 100 nM 17β-estradiol, 10 ng/mL Interleukin-3, 10 ng/mL CSF1.	Homo sapiens	unknown	nan	17β-estradiol,Interleukin-3,CSF1	100,10	nM,ng/mL	nan	nan	nan
28	Homo sapiens BLaER1 36 hours after the sample was treated with 100 nM 17β-estradiol, 10 ng/mL Interleukin-3, 10 ng/mL CSF1	polyA plus RNA-seq	rna_polya_minus	1	1	None	ENCSR405AFZ	ENCFF665LOX	https://www.encodeproject.org/files/ENCFF665LOX/@@download/ENCFF665LOX.bigWig	Whole cell Poly A+ RNA-Seq on BLaER1 cell line after 36 h treatment with 100 nM 17β-estradiol, 10 ng/mL Interleukin-3, 10 ng/mL CSF1.	Homo sapiens	unknown	nan	17β-estradiol,Interleukin-3,CSF1	100,10	nM,ng/mL	nan	nan	nan
28	Homo sapiens BLaER1 36 hours after the sample was treated with 100 nM 17β-estradiol, 10 ng/mL Interleukin-3, 10 ng/mL CSF1	polyA plus RNA-seq	rna_polya_minus	1	2	None	ENCSR405AFZ	ENCFF596SZP	https://www.encodeproject.org/files/ENCFF596SZP/@@download/ENCFF596SZP.bigWig	Whole cell Poly A+ RNA-Seq on BLaER1 cell line after 36 h treatment with 100 nM 17β-estradiol, 10 ng/mL Interleukin-3, 10 ng/mL CSF1.	Homo sapiens	unknown	nan	17β-estradiol,Interleukin-3,CSF1	100,10	nM,ng/mL	nan	nan	nan
28	Homo sapiens BLaER1 36 hours after the sample was treated with 100 nM 17β-estradiol, 10 ng/mL Interleukin-3, 10 ng/mL CSF1	polyA plus RNA-seq	rna_polya_plus	1	1	None	ENCSR405AFZ	ENCFF435TKK	https://www.encodeproject.org/files/ENCFF435TKK/@@download/ENCFF435TKK.bigWig	Whole cell Poly A+ RNA-Seq on BLaER1 cell line after 36 h treatment with 100 nM 17β-estradiol, 10 ng/mL Interleukin-3, 10 ng/mL CSF1.	Homo sapiens	unknown	nan	17β-estradiol,Interleukin-3,CSF1	100,10	nM,ng/mL	nan	nan	nan
28	Homo sapiens BLaER1 36 hours after the sample was treated with 100 nM 17β-estradiol, 10 ng/mL Interleukin-3, 10 ng/mL CSF1	polyA plus RNA-seq	rna_polya_plus	1	2	None	ENCSR405AFZ	ENCFF423TIZ	https://www.encodeproject.org/files/ENCFF423TIZ/@@download/ENCFF423TIZ.bigWig	Whole cell Poly A+ RNA-Seq on BLaER1 cell line after 36 h treatment with 100 nM 17β-estradiol, 10 ng/mL Interleukin-3, 10 ng/mL CSF1.	Homo sapiens	unknown	nan	17β-estradiol,Interleukin-3,CSF1	100,10	nM,ng/mL	nan	nan	nan
29	Homo sapiens BLaER1 48 hours after the sample was treated with 100 nM 17β-estradiol, 10 ng/mL Interleukin-3, 10 ng/mL CSF1	Histone ChIP-seq	h3k27ac	1	1_2	None	ENCSR217SDT	ENCFF078KLH	https://www.encodeproject.org/files/ENCFF078KLH/@@download/ENCFF078KLH.bigWig	H3K27ac ChIP-Seq on BLaER1 cell line after 48 h treatment with 100 nM 17β-estradiol, 10 ng/mL Interleukin-3, 10 ng/mL CSF1.	Homo sapiens	unknown	nan	17β-estradiol,Interleukin-3,CSF1	100,10	nM,ng/mL	nan	nan	nan
29	Homo sapiens BLaER1 48 hours after the sample was treated with 100 nM 17β-estradiol, 10 ng/mL Interleukin-3, 10 ng/mL CSF1	Histone ChIP-seq	h3k27me3	1	1_2	None	ENCSR597XRK	ENCFF557TIH	https://www.encodeproject.org/files/ENCFF557TIH/@@download/ENCFF557TIH.bigWig	H3K27me3 ChIP-Seq on BLaER1 cell line after 48 h treatment with 100 nM 17β-estradiol, 10 ng/mL Interleukin-3, 10 ng/mL CSF1.	Homo sapiens	unknown	nan	17β-estradiol,Interleukin-3,CSF1	100,10	nM,ng/mL	nan	nan	nan
29	Homo sapiens BLaER1 48 hours after the sample was treated with 100 nM 17β-estradiol, 10 ng/mL Interleukin-3, 10 ng/mL CSF1	Histone ChIP-seq	h3k36me3	1	1_2	None	ENCSR797ELD	ENCFF024NCZ	https://www.encodeproject.org/files/ENCFF024NCZ/@@download/ENCFF024NCZ.bigWig	H3K36me3 ChIP-Seq on BLaER1 cell line after 48 h treatment with 100 nM 17β-estradiol, 10 ng/mL Interleukin-3, 10 ng/mL CSF1.	Homo sapiens	unknown	nan	17β-estradiol,Interleukin-3,CSF1	100,10	nM,ng/mL	nan	nan	nan
29	Homo sapiens BLaER1 48 hours after the sample was treated with 100 nM 17β-estradiol, 10 ng/mL Interleukin-3, 10 ng/mL CSF1	Histone ChIP-seq	h3k4me1	1	1_2	None	ENCSR011IBZ	ENCFF142FQH	https://www.encodeproject.org/files/ENCFF142FQH/@@download/ENCFF142FQH.bigWig	H3K4me1 ChIP-Seq on BLaER1 cell line after 48 h treatment with 100 nM 17β-estradiol, 10 ng/mL Interleukin-3, 10 ng/mL CSF1.	Homo sapiens	unknown	nan	17β-estradiol,Interleukin-3,CSF1	100,10	nM,ng/mL	nan	nan	nan
29	Homo sapiens BLaER1 48 hours after the sample was treated with 100 nM 17β-estradiol, 10 ng/mL Interleukin-3, 10 ng/mL CSF1	Histone ChIP-seq	h3k4me2	1	1_2	None	ENCSR911ONC	ENCFF188NHG	https://www.encodeproject.org/files/ENCFF188NHG/@@download/ENCFF188NHG.bigWig	H3K4me2 ChIP-Seq on BLaER1 cell line after 48 h treatment with 100 nM 17β-estradiol, 10 ng/mL Interleukin-3, 10 ng/mL CSF1.	Homo sapiens	unknown	nan	17β-estradiol,Interleukin-3,CSF1	100,10	nM,ng/mL	nan	nan	nan
29	Homo sapiens BLaER1 48 hours after the sample was treated with 100 nM 17β-estradiol, 10 ng/mL Interleukin-3, 10 ng/mL CSF1	Histone ChIP-seq	h3k4me3	1	1_2	None	ENCSR122IWP	ENCFF360DRO	https://www.encodeproject.org/files/ENCFF360DRO/@@download/ENCFF360DRO.bigWig	H3K4me3 ChIP-Seq on BLaER1 cell line after 48 h treatment with 100 nM 17β-estradiol, 10 ng/mL Interleukin-3, 10 ng/mL CSF1.	Homo sapiens	unknown	nan	17β-estradiol,Interleukin-3,CSF1	100,10	nM,ng/mL	nan	nan	nan
29	Homo sapiens BLaER1 48 hours after the sample was treated with 100 nM 17β-estradiol, 10 ng/mL Interleukin-3, 10 ng/mL CSF1	Histone ChIP-seq	h3k9ac	1	1_2	None	ENCSR763VEJ	ENCFF095ENJ	https://www.encodeproject.org/files/ENCFF095ENJ/@@download/ENCFF095ENJ.bigWig	H3K9ac ChIP-Seq on BLaER1 cell line after 48 h treatment with 100 nM 17β-estradiol, 10 ng/mL Interleukin-3, 10 ng/mL CSF1.	Homo sapiens	unknown	nan	17β-estradiol,Interleukin-3,CSF1	100,10	nM,ng/mL	nan	nan	nan
29	Homo sapiens BLaER1 48 hours after the sample was treated with 100 nM 17β-estradiol, 10 ng/mL Interleukin-3, 10 ng/mL CSF1	Histone ChIP-seq	h3k9me3	1	1_2	None	ENCSR999HNE	ENCFF485RQF	https://www.encodeproject.org/files/ENCFF485RQF/@@download/ENCFF485RQF.bigWig	H3K9me3 ChIP-Seq on BLaER1 cell line after 48 h treatment with 100 nM 17β-estradiol, 10 ng/mL Interleukin-3, 10 ng/mL CSF1.	Homo sapiens	unknown	nan	17β-estradiol,Interleukin-3,CSF1	100,10	nM,ng/mL	nan	nan	nan
29	Homo sapiens BLaER1 48 hours after the sample was treated with 100 nM 17β-estradiol, 10 ng/mL Interleukin-3, 10 ng/mL CSF1	polyA plus RNA-seq	input_tsv	1	1	None	ENCSR565EWX	ENCFF571WSM	https://www.encodeproject.org/files/ENCFF571WSM/@@download/ENCFF571WSM.tsv	Whole cell Poly A+ RNA-Seq on BLaER1 cell line after 48 h treatment with 100 nM 17β-estradiol, 10 ng/mL Interleukin-3, 10 ng/mL CSF1.	Homo sapiens	unknown	nan	17β-estradiol,Interleukin-3,CSF1	100,10	nM,ng/mL	nan	nan	nan
29	Homo sapiens BLaER1 48 hours after the sample was treated with 100 nM 17β-estradiol, 10 ng/mL Interleukin-3, 10 ng/mL CSF1	polyA plus RNA-seq	input_tsv	1	2	None	ENCSR565EWX	ENCFF913WCV	https://www.encodeproject.org/files/ENCFF913WCV/@@download/ENCFF913WCV.tsv	Whole cell Poly A+ RNA-Seq on BLaER1 cell line after 48 h treatment with 100 nM 17β-estradiol, 10 ng/mL Interleukin-3, 10 ng/mL CSF1.	Homo sapiens	unknown	nan	17β-estradiol,Interleukin-3,CSF1	100,10	nM,ng/mL	nan	nan	nan
29	Homo sapiens BLaER1 48 hours after the sample was treated with 100 nM 17β-estradiol, 10 ng/mL Interleukin-3, 10 ng/mL CSF1	polyA plus RNA-seq	rna_polya_minus	1	1	None	ENCSR565EWX	ENCFF371REC	https://www.encodeproject.org/files/ENCFF371REC/@@download/ENCFF371REC.bigWig	Whole cell Poly A+ RNA-Seq on BLaER1 cell line after 48 h treatment with 100 nM 17β-estradiol, 10 ng/mL Interleukin-3, 10 ng/mL CSF1.	Homo sapiens	unknown	nan	17β-estradiol,Interleukin-3,CSF1	100,10	nM,ng/mL	nan	nan	nan
29	Homo sapiens BLaER1 48 hours after the sample was treated with 100 nM 17β-estradiol, 10 ng/mL Interleukin-3, 10 ng/mL CSF1	polyA plus RNA-seq	rna_polya_minus	1	2	None	ENCSR565EWX	ENCFF673GBT	https://www.encodeproject.org/files/ENCFF673GBT/@@download/ENCFF673GBT.bigWig	Whole cell Poly A+ RNA-Seq on BLaER1 cell line after 48 h treatment with 100 nM 17β-estradiol, 10 ng/mL Interleukin-3, 10 ng/mL CSF1.	Homo sapiens	unknown	nan	17β-estradiol,Interleukin-3,CSF1	100,10	nM,ng/mL	nan	nan	nan
29	Homo sapiens BLaER1 48 hours after the sample was treated with 100 nM 17β-estradiol, 10 ng/mL Interleukin-3, 10 ng/mL CSF1	polyA plus RNA-seq	rna_polya_plus	1	1	None	ENCSR565EWX	ENCFF969WOV	https://www.encodeproject.org/files/ENCFF969WOV/@@download/ENCFF969WOV.bigWig	Whole cell Poly A+ RNA-Seq on BLaER1 cell line after 48 h treatment with 100 nM 17β-estradiol, 10 ng/mL Interleukin-3, 10 ng/mL CSF1.	Homo sapiens	unknown	nan	17β-estradiol,Interleukin-3,CSF1	100,10	nM,ng/mL	nan	nan	nan
29	Homo sapiens BLaER1 48 hours after the sample was treated with 100 nM 17β-estradiol, 10 ng/mL Interleukin-3, 10 ng/mL CSF1	polyA plus RNA-seq	rna_polya_plus	1	2	None	ENCSR565EWX	ENCFF757QVU	https://www.encodeproject.org/files/ENCFF757QVU/@@download/ENCFF757QVU.bigWig	Whole cell Poly A+ RNA-Seq on BLaER1 cell line after 48 h treatment with 100 nM 17β-estradiol, 10 ng/mL Interleukin-3, 10 ng/mL CSF1.	Homo sapiens	unknown	nan	17β-estradiol,Interleukin-3,CSF1	100,10	nM,ng/mL	nan	nan	nan
30	Homo sapiens BLaER1 6 hours after the sample was treated with 100 nM 17β-estradiol, 10 ng/mL Interleukin-3, 10 ng/mL CSF1	Histone ChIP-seq	h3k27ac	1	1_2	None	ENCSR039AHR	ENCFF924ICZ	https://www.encodeproject.org/files/ENCFF924ICZ/@@download/ENCFF924ICZ.bigWig	H3K27ac ChIP-Seq on BLaER1 cell line after 6 h treatment with 100 nM 17β-estradiol, 10 ng/mL Interleukin-3, 10 ng/mL CSF1.	Homo sapiens	unknown	nan	17β-estradiol,Interleukin-3,CSF1	100,10	nM,ng/mL	nan	nan	nan
30	Homo sapiens BLaER1 6 hours after the sample was treated with 100 nM 17β-estradiol, 10 ng/mL Interleukin-3, 10 ng/mL CSF1	Histone ChIP-seq	h3k27me3	1	1_2	None	ENCSR992WXP	ENCFF546FIJ	https://www.encodeproject.org/files/ENCFF546FIJ/@@download/ENCFF546FIJ.bigWig	H3K27me3 ChIP-Seq on BLaER1 cell line after 6 h treatment with 100 nM 17β-estradiol, 10 ng/mL Interleukin-3, 10 ng/mL CSF1.	Homo sapiens	unknown	nan	17β-estradiol,Interleukin-3,CSF1	100,10	nM,ng/mL	nan	nan	nan
30	Homo sapiens BLaER1 6 hours after the sample was treated with 100 nM 17β-estradiol, 10 ng/mL Interleukin-3, 10 ng/mL CSF1	Histone ChIP-seq	h3k36me3	1	1_2	None	ENCSR612WDG	ENCFF017FNO	https://www.encodeproject.org/files/ENCFF017FNO/@@download/ENCFF017FNO.bigWig	H3K36me3 ChIP-Seq on BLaER1 cell line after 6 h treatment with 100 nM 17β-estradiol, 10 ng/mL Interleukin-3, 10 ng/mL CSF1.	Homo sapiens	unknown	nan	17β-estradiol,Interleukin-3,CSF1	100,10	nM,ng/mL	nan	nan	nan
30	Homo sapiens BLaER1 6 hours after the sample was treated with 100 nM 17β-estradiol, 10 ng/mL Interleukin-3, 10 ng/mL CSF1	Histone ChIP-seq	h3k4me1	1	1_2	None	ENCSR747ZAI	ENCFF819UEN	https://www.encodeproject.org/files/ENCFF819UEN/@@download/ENCFF819UEN.bigWig	H3K4me1 ChIP-Seq on BLaER1 cell line after 6 h treatment with 100 nM 17β-estradiol, 10 ng/mL Interleukin-3, 10 ng/mL CSF1.	Homo sapiens	unknown	nan	17β-estradiol,Interleukin-3,CSF1	100,10	nM,ng/mL	nan	nan	nan
30	Homo sapiens BLaER1 6 hours after the sample was treated with 100 nM 17β-estradiol, 10 ng/mL Interleukin-3, 10 ng/mL CSF1	Histone ChIP-seq	h3k4me2	1	1_2	None	ENCSR256YSL	ENCFF393WFT	https://www.encodeproject.org/files/ENCFF393WFT/@@download/ENCFF393WFT.bigWig	H3K4me2 ChIP-Seq on BLaER1 cell line after 6 h treatment with 100 nM 17β-estradiol, 10 ng/mL Interleukin-3, 10 ng/mL CSF1.	Homo sapiens	unknown	nan	17β-estradiol,Interleukin-3,CSF1	100,10	nM,ng/mL	nan	nan	nan
30	Homo sapiens BLaER1 6 hours after the sample was treated with 100 nM 17β-estradiol, 10 ng/mL Interleukin-3, 10 ng/mL CSF1	Histone ChIP-seq	h3k4me3	1	1_2	None	ENCSR808DPZ	ENCFF958MKM	https://www.encodeproject.org/files/ENCFF958MKM/@@download/ENCFF958MKM.bigWig	H3K4me3 ChIP-Seq on BLaER1 cell line after 6 h treatment with 100 nM 17β-estradiol, 10 ng/mL Interleukin-3, 10 ng/mL CSF1.	Homo sapiens	unknown	nan	17β-estradiol,Interleukin-3,CSF1	100,10	nM,ng/mL	nan	nan	nan
30	Homo sapiens BLaER1 6 hours after the sample was treated with 100 nM 17β-estradiol, 10 ng/mL Interleukin-3, 10 ng/mL CSF1	Histone ChIP-seq	h3k9ac	1	1_2	None	ENCSR506IRD	ENCFF262IMT	https://www.encodeproject.org/files/ENCFF262IMT/@@download/ENCFF262IMT.bigWig	H3K9ac ChIP-Seq on BLaER1 cell line after 6 h treatment with 100 nM 17β-estradiol, 10 ng/mL Interleukin-3, 10 ng/mL CSF1.	Homo sapiens	unknown	nan	17β-estradiol,Interleukin-3,CSF1	100,10	nM,ng/mL	nan	nan	nan
30	Homo sapiens BLaER1 6 hours after the sample was treated with 100 nM 17β-estradiol, 10 ng/mL Interleukin-3, 10 ng/mL CSF1	Histone ChIP-seq	h3k9me3	1	1_2	None	ENCSR939VQF	ENCFF252KXG	https://www.encodeproject.org/files/ENCFF252KXG/@@download/ENCFF252KXG.bigWig	H3K9me3 ChIP-Seq on BLaER1 cell line after 6 h treatment with 100 nM 17β-estradiol, 10 ng/mL Interleukin-3, 10 ng/mL CSF1.	Homo sapiens	unknown	nan	17β-estradiol,Interleukin-3,CSF1	100,10	nM,ng/mL	nan	nan	nan
30	Homo sapiens BLaER1 6 hours after the sample was treated with 100 nM 17β-estradiol, 10 ng/mL Interleukin-3, 10 ng/mL CSF1	polyA plus RNA-seq	input_tsv	1	2	None	ENCSR774TLU	ENCFF319MQK	https://www.encodeproject.org/files/ENCFF319MQK/@@download/ENCFF319MQK.tsv	Whole cell Poly A+ RNA-Seq on BLaER1 cell line after 6 h treatment with 100 nM 17β-estradiol, 10 ng/mL Interleukin-3, 10 ng/mL CSF1.	Homo sapiens	unknown	nan	17β-estradiol,Interleukin-3,CSF1	100,10	nM,ng/mL	nan	nan	nan
30	Homo sapiens BLaER1 6 hours after the sample was treated with 100 nM 17β-estradiol, 10 ng/mL Interleukin-3, 10 ng/mL CSF1	polyA plus RNA-seq	input_tsv	1	1	None	ENCSR774TLU	ENCFF500YDG	https://www.encodeproject.org/files/ENCFF500YDG/@@download/ENCFF500YDG.tsv	Whole cell Poly A+ RNA-Seq on BLaER1 cell line after 6 h treatment with 100 nM 17β-estradiol, 10 ng/mL Interleukin-3, 10 ng/mL CSF1.	Homo sapiens	unknown	nan	17β-estradiol,Interleukin-3,CSF1	100,10	nM,ng/mL	nan	nan	nan
30	Homo sapiens BLaER1 6 hours after the sample was treated with 100 nM 17β-estradiol, 10 ng/mL Interleukin-3, 10 ng/mL CSF1	polyA plus RNA-seq	rna_polya_minus	1	1	None	ENCSR774TLU	ENCFF205JJP	https://www.encodeproject.org/files/ENCFF205JJP/@@download/ENCFF205JJP.bigWig	Whole cell Poly A+ RNA-Seq on BLaER1 cell line after 6 h treatment with 100 nM 17β-estradiol, 10 ng/mL Interleukin-3, 10 ng/mL CSF1.	Homo sapiens	unknown	nan	17β-estradiol,Interleukin-3,CSF1	100,10	nM,ng/mL	nan	nan	nan
30	Homo sapiens BLaER1 6 hours after the sample was treated with 100 nM 17β-estradiol, 10 ng/mL Interleukin-3, 10 ng/mL CSF1	polyA plus RNA-seq	rna_polya_minus	1	2	None	ENCSR774TLU	ENCFF867JZH	https://www.encodeproject.org/files/ENCFF867JZH/@@download/ENCFF867JZH.bigWig	Whole cell Poly A+ RNA-Seq on BLaER1 cell line after 6 h treatment with 100 nM 17β-estradiol, 10 ng/mL Interleukin-3, 10 ng/mL CSF1.	Homo sapiens	unknown	nan	17β-estradiol,Interleukin-3,CSF1	100,10	nM,ng/mL	nan	nan	nan
30	Homo sapiens BLaER1 6 hours after the sample was treated with 100 nM 17β-estradiol, 10 ng/mL Interleukin-3, 10 ng/mL CSF1	polyA plus RNA-seq	rna_polya_plus	1	1	None	ENCSR774TLU	ENCFF088XKD	https://www.encodeproject.org/files/ENCFF088XKD/@@download/ENCFF088XKD.bigWig	Whole cell Poly A+ RNA-Seq on BLaER1 cell line after 6 h treatment with 100 nM 17β-estradiol, 10 ng/mL Interleukin-3, 10 ng/mL CSF1.	Homo sapiens	unknown	nan	17β-estradiol,Interleukin-3,CSF1	100,10	nM,ng/mL	nan	nan	nan
30	Homo sapiens BLaER1 6 hours after the sample was treated with 100 nM 17β-estradiol, 10 ng/mL Interleukin-3, 10 ng/mL CSF1	polyA plus RNA-seq	rna_polya_plus	1	2	None	ENCSR774TLU	ENCFF003BZN	https://www.encodeproject.org/files/ENCFF003BZN/@@download/ENCFF003BZN.bigWig	Whole cell Poly A+ RNA-Seq on BLaER1 cell line after 6 h treatment with 100 nM 17β-estradiol, 10 ng/mL Interleukin-3, 10 ng/mL CSF1.	Homo sapiens	unknown	nan	17β-estradiol,Interleukin-3,CSF1	100,10	nM,ng/mL	nan	nan	nan
31	Homo sapiens BLaER1 72 hours after the sample was treated with 100 nM 17β-estradiol, 10 ng/mL Interleukin-3, 10 ng/mL CSF1	Histone ChIP-seq	h3k27ac	1	1_2	None	ENCSR010OVI	ENCFF515FJU	https://www.encodeproject.org/files/ENCFF515FJU/@@download/ENCFF515FJU.bigWig	H3K27ac ChIP-Seq on BLaER1 cell line after 72 h treatment with 100 nM 17β-estradiol, 10 ng/mL Interleukin-3, 10 ng/mL CSF1.	Homo sapiens	unknown	nan	17β-estradiol,Interleukin-3,CSF1	100,10	nM,ng/mL	nan	nan	nan
31	Homo sapiens BLaER1 72 hours after the sample was treated with 100 nM 17β-estradiol, 10 ng/mL Interleukin-3, 10 ng/mL CSF1	Histone ChIP-seq	h3k27me3	1	1_2	None	ENCSR197KBA	ENCFF719VJT	https://www.encodeproject.org/files/ENCFF719VJT/@@download/ENCFF719VJT.bigWig	H3K27me3 ChIP-Seq on BLaER1 cell line after 72 h treatment with 100 nM 17β-estradiol, 10 ng/mL Interleukin-3, 10 ng/mL CSF1.	Homo sapiens	unknown	nan	17β-estradiol,Interleukin-3,CSF1	100,10	nM,ng/mL	nan	nan	nan
31	Homo sapiens BLaER1 72 hours after the sample was treated with 100 nM 17β-estradiol, 10 ng/mL Interleukin-3, 10 ng/mL CSF1	Histone ChIP-seq	h3k36me3	1	1_2	None	ENCSR420KZB	ENCFF254AGM	https://www.encodeproject.org/files/ENCFF254AGM/@@download/ENCFF254AGM.bigWig	H3K36me3 ChIP-Seq on BLaER1 cell line after 72 h treatment with 100 nM 17β-estradiol, 10 ng/mL Interleukin-3, 10 ng/mL CSF1.	Homo sapiens	unknown	nan	17β-estradiol,Interleukin-3,CSF1	100,10	nM,ng/mL	nan	nan	nan
31	Homo sapiens BLaER1 72 hours after the sample was treated with 100 nM 17β-estradiol, 10 ng/mL Interleukin-3, 10 ng/mL CSF1	Histone ChIP-seq	h3k4me1	1	1_2	None	ENCSR716KBL	ENCFF927API	https://www.encodeproject.org/files/ENCFF927API/@@download/ENCFF927API.bigWig	H3K4me1 ChIP-Seq on BLaER1 cell line after 72 h treatment with 100 nM 17β-estradiol, 10 ng/mL Interleukin-3, 10 ng/mL CSF1.	Homo sapiens	unknown	nan	17β-estradiol,Interleukin-3,CSF1	100,10	nM,ng/mL	nan	nan	nan
31	Homo sapiens BLaER1 72 hours after the sample was treated with 100 nM 17β-estradiol, 10 ng/mL Interleukin-3, 10 ng/mL CSF1	Histone ChIP-seq	h3k4me2	1	1_2	None	ENCSR311RXD	ENCFF515VYV	https://www.encodeproject.org/files/ENCFF515VYV/@@download/ENCFF515VYV.bigWig	H3K4me2 ChIP-Seq on BLaER1 cell line after 72 h treatment with 100 nM 17β-estradiol, 10 ng/mL Interleukin-3, 10 ng/mL CSF1.	Homo sapiens	unknown	nan	17β-estradiol,Interleukin-3,CSF1	100,10	nM,ng/mL	nan	nan	nan
31	Homo sapiens BLaER1 72 hours after the sample was treated with 100 nM 17β-estradiol, 10 ng/mL Interleukin-3, 10 ng/mL CSF1	Histone ChIP-seq	h3k4me3	1	1_2	None	ENCSR706VZI	ENCFF878HJU	https://www.encodeproject.org/files/ENCFF878HJU/@@download/ENCFF878HJU.bigWig	H3K4me3 ChIP-Seq on BLaER1 cell line after 72 h treatment with 100 nM 17β-estradiol, 10 ng/mL Interleukin-3, 10 ng/mL CSF1.	Homo sapiens	unknown	nan	17β-estradiol,Interleukin-3,CSF1	100,10	nM,ng/mL	nan	nan	nan
31	Homo sapiens BLaER1 72 hours after the sample was treated with 100 nM 17β-estradiol, 10 ng/mL Interleukin-3, 10 ng/mL CSF1	Histone ChIP-seq	h3k9ac	1	1_2	None	ENCSR415ACV	ENCFF295MXA	https://www.encodeproject.org/files/ENCFF295MXA/@@download/ENCFF295MXA.bigWig	H3K9ac ChIP-Seq on BLaER1 cell line after 72 h treatment with 100 nM 17β-estradiol, 10 ng/mL Interleukin-3, 10 ng/mL CSF1.	Homo sapiens	unknown	nan	17β-estradiol,Interleukin-3,CSF1	100,10	nM,ng/mL	nan	nan	nan
31	Homo sapiens BLaER1 72 hours after the sample was treated with 100 nM 17β-estradiol, 10 ng/mL Interleukin-3, 10 ng/mL CSF1	Histone ChIP-seq	h3k9me3	1	1_2	None	ENCSR265LGX	ENCFF135PRG	https://www.encodeproject.org/files/ENCFF135PRG/@@download/ENCFF135PRG.bigWig	H3K9me3 ChIP-Seq on BLaER1 cell line after 72 h treatment with 100 nM 17β-estradiol, 10 ng/mL Interleukin-3, 10 ng/mL CSF1.	Homo sapiens	unknown	nan	17β-estradiol,Interleukin-3,CSF1	100,10	nM,ng/mL	nan	nan	nan
31	Homo sapiens BLaER1 72 hours after the sample was treated with 100 nM 17β-estradiol, 10 ng/mL Interleukin-3, 10 ng/mL CSF1	polyA plus RNA-seq	input_tsv	1	1	None	ENCSR203UYT	ENCFF711MSI	https://www.encodeproject.org/files/ENCFF711MSI/@@download/ENCFF711MSI.tsv	Whole cell Poly A+ RNA-Seq on BLaER1 cell line after 72 h treatment with 100 nM 17β-estradiol, 10 ng/mL Interleukin-3, 10 ng/mL CSF1.	Homo sapiens	unknown	nan	17β-estradiol,Interleukin-3,CSF1	100,10	nM,ng/mL	nan	nan	nan
31	Homo sapiens BLaER1 72 hours after the sample was treated with 100 nM 17β-estradiol, 10 ng/mL Interleukin-3, 10 ng/mL CSF1	polyA plus RNA-seq	input_tsv	1	2	None	ENCSR203UYT	ENCFF888KFL	https://www.encodeproject.org/files/ENCFF888KFL/@@download/ENCFF888KFL.tsv	Whole cell Poly A+ RNA-Seq on BLaER1 cell line after 72 h treatment with 100 nM 17β-estradiol, 10 ng/mL Interleukin-3, 10 ng/mL CSF1.	Homo sapiens	unknown	nan	17β-estradiol,Interleukin-3,CSF1	100,10	nM,ng/mL	nan	nan	nan
31	Homo sapiens BLaER1 72 hours after the sample was treated with 100 nM 17β-estradiol, 10 ng/mL Interleukin-3, 10 ng/mL CSF1	polyA plus RNA-seq	rna_polya_minus	1	1	None	ENCSR203UYT	ENCFF945AVL	https://www.encodeproject.org/files/ENCFF945AVL/@@download/ENCFF945AVL.bigWig	Whole cell Poly A+ RNA-Seq on BLaER1 cell line after 72 h treatment with 100 nM 17β-estradiol, 10 ng/mL Interleukin-3, 10 ng/mL CSF1.	Homo sapiens	unknown	nan	17β-estradiol,Interleukin-3,CSF1	100,10	nM,ng/mL	nan	nan	nan
31	Homo sapiens BLaER1 72 hours after the sample was treated with 100 nM 17β-estradiol, 10 ng/mL Interleukin-3, 10 ng/mL CSF1	polyA plus RNA-seq	rna_polya_minus	1	2	None	ENCSR203UYT	ENCFF974NYM	https://www.encodeproject.org/files/ENCFF974NYM/@@download/ENCFF974NYM.bigWig	Whole cell Poly A+ RNA-Seq on BLaER1 cell line after 72 h treatment with 100 nM 17β-estradiol, 10 ng/mL Interleukin-3, 10 ng/mL CSF1.	Homo sapiens	unknown	nan	17β-estradiol,Interleukin-3,CSF1	100,10	nM,ng/mL	nan	nan	nan
31	Homo sapiens BLaER1 72 hours after the sample was treated with 100 nM 17β-estradiol, 10 ng/mL Interleukin-3, 10 ng/mL CSF1	polyA plus RNA-seq	rna_polya_plus	1	1	None	ENCSR203UYT	ENCFF699DLE	https://www.encodeproject.org/files/ENCFF699DLE/@@download/ENCFF699DLE.bigWig	Whole cell Poly A+ RNA-Seq on BLaER1 cell line after 72 h treatment with 100 nM 17β-estradiol, 10 ng/mL Interleukin-3, 10 ng/mL CSF1.	Homo sapiens	unknown	nan	17β-estradiol,Interleukin-3,CSF1	100,10	nM,ng/mL	nan	nan	nan
31	Homo sapiens BLaER1 72 hours after the sample was treated with 100 nM 17β-estradiol, 10 ng/mL Interleukin-3, 10 ng/mL CSF1	polyA plus RNA-seq	rna_polya_plus	1	2	None	ENCSR203UYT	ENCFF156JXA	https://www.encodeproject.org/files/ENCFF156JXA/@@download/ENCFF156JXA.bigWig	Whole cell Poly A+ RNA-Seq on BLaER1 cell line after 72 h treatment with 100 nM 17β-estradiol, 10 ng/mL Interleukin-3, 10 ng/mL CSF1.	Homo sapiens	unknown	nan	17β-estradiol,Interleukin-3,CSF1	100,10	nM,ng/mL	nan	nan	nan
32	Homo sapiens BLaER1 9 hours after the sample was treated with 100 nM 17β-estradiol, 10 ng/mL Interleukin-3, 10 ng/mL CSF1	Histone ChIP-seq	h3k27ac	1	1_2	None	ENCSR938FQG	ENCFF791GEX	https://www.encodeproject.org/files/ENCFF791GEX/@@download/ENCFF791GEX.bigWig	H3K27ac ChIP-Seq on BLaER1 cell line after 9 h treatment with 100 nM 17β-estradiol, 10 ng/mL Interleukin-3, 10 ng/mL CSF1.	Homo sapiens	unknown	nan	17β-estradiol,Interleukin-3,CSF1	100,10	nM,ng/mL	nan	nan	nan
32	Homo sapiens BLaER1 9 hours after the sample was treated with 100 nM 17β-estradiol, 10 ng/mL Interleukin-3, 10 ng/mL CSF1	Histone ChIP-seq	h3k27me3	1	1_2	None	ENCSR374JBS	ENCFF585FVG	https://www.encodeproject.org/files/ENCFF585FVG/@@download/ENCFF585FVG.bigWig	H3K27me3 ChIP-Seq on BLaER1 cell line after 9 h treatment with 100 nM 17β-estradiol, 10 ng/mL Interleukin-3, 10 ng/mL CSF1.	Homo sapiens	unknown	nan	17β-estradiol,Interleukin-3,CSF1	100,10	nM,ng/mL	nan	nan	nan
32	Homo sapiens BLaER1 9 hours after the sample was treated with 100 nM 17β-estradiol, 10 ng/mL Interleukin-3, 10 ng/mL CSF1	Histone ChIP-seq	h3k36me3	1	1_2	None	ENCSR472CMR	ENCFF489PQP	https://www.encodeproject.org/files/ENCFF489PQP/@@download/ENCFF489PQP.bigWig	H3K36me3 ChIP-Seq on BLaER1 cell line after 9 h treatment with 100 nM 17β-estradiol, 10 ng/mL Interleukin-3, 10 ng/mL CSF1.	Homo sapiens	unknown	nan	17β-estradiol,Interleukin-3,CSF1	100,10	nM,ng/mL	nan	nan	nan
32	Homo sapiens BLaER1 9 hours after the sample was treated with 100 nM 17β-estradiol, 10 ng/mL Interleukin-3, 10 ng/mL CSF1	Histone ChIP-seq	h3k4me1	1	1_2	None	ENCSR421CEE	ENCFF257RIC	https://www.encodeproject.org/files/ENCFF257RIC/@@download/ENCFF257RIC.bigWig	H3K4me1 ChIP-Seq on BLaER1 cell line after 9 h treatment with 100 nM 17β-estradiol, 10 ng/mL Interleukin-3, 10 ng/mL CSF1.	Homo sapiens	unknown	nan	17β-estradiol,Interleukin-3,CSF1	100,10	nM,ng/mL	nan	nan	nan
32	Homo sapiens BLaER1 9 hours after the sample was treated with 100 nM 17β-estradiol, 10 ng/mL Interleukin-3, 10 ng/mL CSF1	Histone ChIP-seq	h3k4me2	1	1_2	None	ENCSR714QUE	ENCFF645VUM	https://www.encodeproject.org/files/ENCFF645VUM/@@download/ENCFF645VUM.bigWig	H3K4me2 ChIP-Seq on BLaER1 cell line after 9 h treatment with 100 nM 17β-estradiol, 10 ng/mL Interleukin-3, 10 ng/mL CSF1.	Homo sapiens	unknown	nan	17β-estradiol,Interleukin-3,CSF1	100,10	nM,ng/mL	nan	nan	nan
32	Homo sapiens BLaER1 9 hours after the sample was treated with 100 nM 17β-estradiol, 10 ng/mL Interleukin-3, 10 ng/mL CSF1	Histone ChIP-seq	h3k4me3	1	1_2	None	ENCSR642PBI	ENCFF271VQZ	https://www.encodeproject.org/files/ENCFF271VQZ/@@download/ENCFF271VQZ.bigWig	H3K4me3 ChIP-Seq on BLaER1 cell line after 9 h treatment with 100 nM 17β-estradiol, 10 ng/mL Interleukin-3, 10 ng/mL CSF1.	Homo sapiens	unknown	nan	17β-estradiol,Interleukin-3,CSF1	100,10	nM,ng/mL	nan	nan	nan
32	Homo sapiens BLaER1 9 hours after the sample was treated with 100 nM 17β-estradiol, 10 ng/mL Interleukin-3, 10 ng/mL CSF1	Histone ChIP-seq	h3k9ac	1	1_2	None	ENCSR056PCC	ENCFF988ZQK	https://www.encodeproject.org/files/ENCFF988ZQK/@@download/ENCFF988ZQK.bigWig	H3K9ac ChIP-Seq on BLaER1 cell line after 9 h treatment with 100 nM 17β-estradiol, 10 ng/mL Interleukin-3, 10 ng/mL CSF1.	Homo sapiens	unknown	nan	17β-estradiol,Interleukin-3,CSF1	100,10	nM,ng/mL	nan	nan	nan
32	Homo sapiens BLaER1 9 hours after the sample was treated with 100 nM 17β-estradiol, 10 ng/mL Interleukin-3, 10 ng/mL CSF1	Histone ChIP-seq	h3k9me3	1	1_2	None	ENCSR168QMC	ENCFF111MFR	https://www.encodeproject.org/files/ENCFF111MFR/@@download/ENCFF111MFR.bigWig	H3K9me3 ChIP-Seq on BLaER1 cell line after 9 h treatment with 100 nM 17β-estradiol, 10 ng/mL Interleukin-3, 10 ng/mL CSF1.	Homo sapiens	unknown	nan	17β-estradiol,Interleukin-3,CSF1	100,10	nM,ng/mL	nan	nan	nan
32	Homo sapiens BLaER1 9 hours after the sample was treated with 100 nM 17β-estradiol, 10 ng/mL Interleukin-3, 10 ng/mL CSF1	polyA plus RNA-seq	input_tsv	1	1	None	ENCSR584YAG	ENCFF767NSO	https://www.encodeproject.org/files/ENCFF767NSO/@@download/ENCFF767NSO.tsv	Whole cell Poly A+ RNA-Seq on BLaER1 cell line after 9 h treatment with 100 nM 17β-estradiol, 10 ng/mL Interleukin-3, 10 ng/mL CSF1.	Homo sapiens	unknown	nan	17β-estradiol,Interleukin-3,CSF1	100,10	nM,ng/mL	nan	nan	nan
32	Homo sapiens BLaER1 9 hours after the sample was treated with 100 nM 17β-estradiol, 10 ng/mL Interleukin-3, 10 ng/mL CSF1	polyA plus RNA-seq	input_tsv	1	2	None	ENCSR584YAG	ENCFF878MPB	https://www.encodeproject.org/files/ENCFF878MPB/@@download/ENCFF878MPB.tsv	Whole cell Poly A+ RNA-Seq on BLaER1 cell line after 9 h treatment with 100 nM 17β-estradiol, 10 ng/mL Interleukin-3, 10 ng/mL CSF1.	Homo sapiens	unknown	nan	17β-estradiol,Interleukin-3,CSF1	100,10	nM,ng/mL	nan	nan	nan
32	Homo sapiens BLaER1 9 hours after the sample was treated with 100 nM 17β-estradiol, 10 ng/mL Interleukin-3, 10 ng/mL CSF1	polyA plus RNA-seq	rna_polya_minus	1	1	None	ENCSR584YAG	ENCFF694CAP	https://www.encodeproject.org/files/ENCFF694CAP/@@download/ENCFF694CAP.bigWig	Whole cell Poly A+ RNA-Seq on BLaER1 cell line after 9 h treatment with 100 nM 17β-estradiol, 10 ng/mL Interleukin-3, 10 ng/mL CSF1.	Homo sapiens	unknown	nan	17β-estradiol,Interleukin-3,CSF1	100,10	nM,ng/mL	nan	nan	nan
32	Homo sapiens BLaER1 9 hours after the sample was treated with 100 nM 17β-estradiol, 10 ng/mL Interleukin-3, 10 ng/mL CSF1	polyA plus RNA-seq	rna_polya_minus	1	2	None	ENCSR584YAG	ENCFF346NXQ	https://www.encodeproject.org/files/ENCFF346NXQ/@@download/ENCFF346NXQ.bigWig	Whole cell Poly A+ RNA-Seq on BLaER1 cell line after 9 h treatment with 100 nM 17β-estradiol, 10 ng/mL Interleukin-3, 10 ng/mL CSF1.	Homo sapiens	unknown	nan	17β-estradiol,Interleukin-3,CSF1	100,10	nM,ng/mL	nan	nan	nan
32	Homo sapiens BLaER1 9 hours after the sample was treated with 100 nM 17β-estradiol, 10 ng/mL Interleukin-3, 10 ng/mL CSF1	polyA plus RNA-seq	rna_polya_plus	1	2	None	ENCSR584YAG	ENCFF652HDC	https://www.encodeproject.org/files/ENCFF652HDC/@@download/ENCFF652HDC.bigWig	Whole cell Poly A+ RNA-Seq on BLaER1 cell line after 9 h treatment with 100 nM 17β-estradiol, 10 ng/mL Interleukin-3, 10 ng/mL CSF1.	Homo sapiens	unknown	nan	17β-estradiol,Interleukin-3,CSF1	100,10	nM,ng/mL	nan	nan	nan
32	Homo sapiens BLaER1 9 hours after the sample was treated with 100 nM 17β-estradiol, 10 ng/mL Interleukin-3, 10 ng/mL CSF1	polyA plus RNA-seq	rna_polya_plus	1	1	None	ENCSR584YAG	ENCFF924GMN	https://www.encodeproject.org/files/ENCFF924GMN/@@download/ENCFF924GMN.bigWig	Whole cell Poly A+ RNA-Seq on BLaER1 cell line after 9 h treatment with 100 nM 17β-estradiol, 10 ng/mL Interleukin-3, 10 ng/mL CSF1.	Homo sapiens	unknown	nan	17β-estradiol,Interleukin-3,CSF1	100,10	nM,ng/mL	nan	nan	nan
33	Homo sapiens CD14-positive monocyte female	CAGE	cage_minus	1	1	None	ENCSR000CKW	ENCFF112DUU	https://www.encodeproject.org/files/ENCFF112DUU/@@download/ENCFF112DUU.bigWig	CAGE on human Monocytes-CD14+ cellular long polyadenylated RNA	Homo sapiens	unknown	nan	nan	nan	nan	nan	nan	nan
33	Homo sapiens CD14-positive monocyte female	CAGE	cage_minus	1	2	None	ENCSR000CKW	ENCFF239WFT	https://www.encodeproject.org/files/ENCFF239WFT/@@download/ENCFF239WFT.bigWig	CAGE on human Monocytes-CD14+ cellular long polyadenylated RNA	Homo sapiens	unknown	nan	nan	nan	nan	nan	nan	nan
33	Homo sapiens CD14-positive monocyte female	CAGE	cage_plus	1	1	None	ENCSR000CKW	ENCFF961HIY	https://www.encodeproject.org/files/ENCFF961HIY/@@download/ENCFF961HIY.bigWig	CAGE on human Monocytes-CD14+ cellular long polyadenylated RNA	Homo sapiens	unknown	nan	nan	nan	nan	nan	nan	nan
33	Homo sapiens CD14-positive monocyte female	CAGE	cage_plus	1	2	None	ENCSR000CKW	ENCFF939GEU	https://www.encodeproject.org/files/ENCFF939GEU/@@download/ENCFF939GEU.bigWig	CAGE on human Monocytes-CD14+ cellular long polyadenylated RNA	Homo sapiens	unknown	nan	nan	nan	nan	nan	nan	nan
33	Homo sapiens CD14-positive monocyte female	TF ChIP-seq	ctcf	1	1_2	not_compliant	ENCSR000ATN	ENCFF496PSJ	https://www.encodeproject.org/files/ENCFF496PSJ/@@download/ENCFF496PSJ.bigWig	CTCF ChIP-seq on human Monocytes-CD14+ (RO01746)	Homo sapiens	unknown	nan	nan	nan	nan	nan	nan	nan
33	Homo sapiens CD14-positive monocyte female	DNase-seq	dnase	2	2	None	ENCSR000EPK	ENCFF389PZY	https://www.encodeproject.org/files/ENCFF389PZY/@@download/ENCFF389PZY.bigWig	DNase-seq on human Monocytes CD14+ (RO01746)	Homo sapiens	unknown	nan	nan	nan	nan	nan	nan	nan
33	Homo sapiens CD14-positive monocyte female	Histone ChIP-seq	h3k27ac	1	1_2	None	ENCSR000ASJ	ENCFF184NWF	https://www.encodeproject.org/files/ENCFF184NWF/@@download/ENCFF184NWF.bigWig	H3K36me3 ChIP-seq on human monocytes CD14+ (RO01746)	Homo sapiens	unknown	nan	nan	nan	nan	nan	nan	nan
33	Homo sapiens CD14-positive monocyte female	Histone ChIP-seq	h3k27me3	1	1	not_compliant	ENCSR000DWM	ENCFF273ELI	https://www.encodeproject.org/files/ENCFF273ELI/@@download/ENCFF273ELI.bigWig	H3K27me3 ChIP-seq on human Monocytes-CD14+ (RO01746)	Homo sapiens	unknown	nan	nan	nan	nan	nan	nan	nan
33	Homo sapiens CD14-positive monocyte female	Histone ChIP-seq	h3k27me3	2	1_2	not_compliant	ENCSR000ASK	ENCFF759NGN	https://www.encodeproject.org/files/ENCFF759NGN/@@download/ENCFF759NGN.bigWig	H3K27me3 ChIP-seq on human monocytes CD14+ (RO01746)	Homo sapiens	unknown	nan	nan	nan	nan	nan	nan	nan
33	Homo sapiens CD14-positive monocyte female	Histone ChIP-seq	h3k36me3	1	1_2	not_compliant	ENCSR000ASL	ENCFF557VDY	https://www.encodeproject.org/files/ENCFF557VDY/@@download/ENCFF557VDY.bigWig	H3K36me3 ChIP-seq on human monocytes CD14+ (RO01746)	Homo sapiens	unknown	nan	nan	nan	nan	nan	nan	nan
33	Homo sapiens CD14-positive monocyte female	Histone ChIP-seq	h3k4me1	1	1_2	not_compliant	ENCSR000ASM	ENCFF070MLY	https://www.encodeproject.org/files/ENCFF070MLY/@@download/ENCFF070MLY.bigWig	H3K4me1 ChIP-seq on human Monocytes CD14+ (RO01746)	Homo sapiens	unknown	nan	nan	nan	nan	nan	nan	nan
33	Homo sapiens CD14-positive monocyte female	Histone ChIP-seq	h3k4me3	1	1_2	None	ENCSR000ASN	ENCFF032QOM	https://www.encodeproject.org/files/ENCFF032QOM/@@download/ENCFF032QOM.bigWig	H3K4me3 ChIP-seq on human monocytes CD14+ (RO01746)	Homo sapiens	unknown	nan	nan	nan	nan	nan	nan	nan
33	Homo sapiens CD14-positive monocyte female	Histone ChIP-seq	h3k4me3	2	1	None	ENCSR000DWL	ENCFF510BSJ	https://www.encodeproject.org/files/ENCFF510BSJ/@@download/ENCFF510BSJ.bigWig	H3K4me3 ChIP-seq on human Monocytes-CD14+ (RO01746)	Homo sapiens	unknown	nan	nan	nan	nan	nan	nan	nan
33	Homo sapiens CD14-positive monocyte female	Histone ChIP-seq	h3k79me2	1	1_2	not_compliant	ENCSR000ASO	ENCFF868WKU	https://www.encodeproject.org/files/ENCFF868WKU/@@download/ENCFF868WKU.bigWig	H3K79me2 ChIP-seq on human monocytes CD14+ (RO01746)	Homo sapiens	unknown	nan	nan	nan	nan	nan	nan	nan
33	Homo sapiens CD14-positive monocyte female	Histone ChIP-seq	h3k9ac	1	1_2	not_compliant	ENCSR000ATF	ENCFF217BUN	https://www.encodeproject.org/files/ENCFF217BUN/@@download/ENCFF217BUN.bigWig	H3K9ac ChIP-seq on human Monocytes-CD14+ (RO01746)	Homo sapiens	unknown	nan	nan	nan	nan	nan	nan	nan
33	Homo sapiens CD14-positive monocyte female	Histone ChIP-seq	h3k9me3	1	1_2	not_compliant	ENCSR000ASP	ENCFF392COD	https://www.encodeproject.org/files/ENCFF392COD/@@download/ENCFF392COD.bigWig	H3K9me3 ChIP-seq on human Monocytes CD14+ (RO01746)	Homo sapiens	unknown	nan	nan	nan	nan	nan	nan	nan
33	Homo sapiens CD14-positive monocyte female	polyA plus RNA-seq	input_tsv	1	1	None	ENCSR000CUC	ENCFF492OTB	https://www.encodeproject.org/files/ENCFF492OTB/@@download/ENCFF492OTB.tsv	The libraries contained in this experiment come from the whole cell fraction of independent isolates of mobilized CD14+ monocytes. They are stranded PE101 Illumina Hi-Seq RNA-Seq libraries from rRNA-depleted Poly-A+ RNA > 200 nucleotides in size.	Homo sapiens	unknown	nan	nan	nan	nan	nan	nan	nan
33	Homo sapiens CD14-positive monocyte female	polyA plus RNA-seq	input_tsv	1	2	None	ENCSR000CUC	ENCFF806MNX	https://www.encodeproject.org/files/ENCFF806MNX/@@download/ENCFF806MNX.tsv	The libraries contained in this experiment come from the whole cell fraction of independent isolates of mobilized CD14+ monocytes. They are stranded PE101 Illumina Hi-Seq RNA-Seq libraries from rRNA-depleted Poly-A+ RNA > 200 nucleotides in size.	Homo sapiens	unknown	nan	nan	nan	nan	nan	nan	nan
33	Homo sapiens CD14-positive monocyte female	polyA plus RNA-seq	rna_polya_minus	1	1	None	ENCSR000CUC	ENCFF252OES	https://www.encodeproject.org/files/ENCFF252OES/@@download/ENCFF252OES.bigWig	The libraries contained in this experiment come from the whole cell fraction of independent isolates of mobilized CD14+ monocytes. They are stranded PE101 Illumina Hi-Seq RNA-Seq libraries from rRNA-depleted Poly-A+ RNA > 200 nucleotides in size.	Homo sapiens	unknown	nan	nan	nan	nan	nan	nan	nan
33	Homo sapiens CD14-positive monocyte female	polyA plus RNA-seq	rna_polya_minus	1	2	None	ENCSR000CUC	ENCFF557YNQ	https://www.encodeproject.org/files/ENCFF557YNQ/@@download/ENCFF557YNQ.bigWig	The libraries contained in this experiment come from the whole cell fraction of independent isolates of mobilized CD14+ monocytes. They are stranded PE101 Illumina Hi-Seq RNA-Seq libraries from rRNA-depleted Poly-A+ RNA > 200 nucleotides in size.	Homo sapiens	unknown	nan	nan	nan	nan	nan	nan	nan
33	Homo sapiens CD14-positive monocyte female	polyA plus RNA-seq	rna_polya_plus	1	1	None	ENCSR000CUC	ENCFF023YXV	https://www.encodeproject.org/files/ENCFF023YXV/@@download/ENCFF023YXV.bigWig	The libraries contained in this experiment come from the whole cell fraction of independent isolates of mobilized CD14+ monocytes. They are stranded PE101 Illumina Hi-Seq RNA-Seq libraries from rRNA-depleted Poly-A+ RNA > 200 nucleotides in size.	Homo sapiens	unknown	nan	nan	nan	nan	nan	nan	nan
33	Homo sapiens CD14-positive monocyte female	polyA plus RNA-seq	rna_polya_plus	1	2	None	ENCSR000CUC	ENCFF699QNH	https://www.encodeproject.org/files/ENCFF699QNH/@@download/ENCFF699QNH.bigWig	The libraries contained in this experiment come from the whole cell fraction of independent isolates of mobilized CD14+ monocytes. They are stranded PE101 Illumina Hi-Seq RNA-Seq libraries from rRNA-depleted Poly-A+ RNA > 200 nucleotides in size.	Homo sapiens	unknown	nan	nan	nan	nan	nan	nan	nan
34	Homo sapiens CD14-positive monocyte male adult (21 years)	DNase-seq	dnase	1	1	None	ENCSR452DCM	ENCFF459WKU	https://www.encodeproject.org/files/ENCFF459WKU/@@download/ENCFF459WKU.bigWig	nan	Homo sapiens	adult	21 years	nan	nan	nan	nan	nan	nan
34	Homo sapiens CD14-positive monocyte male adult (21 years)	DNase-seq	dnase	2	2	None	ENCSR464ETX	ENCFF544SIY	https://www.encodeproject.org/files/ENCFF544SIY/@@download/ENCFF544SIY.bigWig	nan	Homo sapiens	adult	21 years	nan	nan	nan	nan	nan	nan
34	Homo sapiens CD14-positive monocyte male adult (21 years)	Histone ChIP-seq	h3k27ac	1	1	None	ENCSR012PII	ENCFF116NCG	https://www.encodeproject.org/files/ENCFF116NCG/@@download/ENCFF116NCG.bigWig	nan	Homo sapiens	adult	21 years	nan	nan	nan	nan	nan	nan
34	Homo sapiens CD14-positive monocyte male adult (21 years)	Histone ChIP-seq	h3k27me3	1	1	not_compliant	ENCSR080XUB	ENCFF394PKR	https://www.encodeproject.org/files/ENCFF394PKR/@@download/ENCFF394PKR.bigWig	nan	Homo sapiens	adult	21 years	nan	nan	nan	nan	nan	nan
34	Homo sapiens CD14-positive monocyte male adult (21 years)	Histone ChIP-seq	h3k36me3	1	1	not_compliant	ENCSR244XWL	ENCFF132TOW	https://www.encodeproject.org/files/ENCFF132TOW/@@download/ENCFF132TOW.bigWig	nan	Homo sapiens	adult	21 years	nan	nan	nan	nan	nan	nan
34	Homo sapiens CD14-positive monocyte male adult (21 years)	Histone ChIP-seq	h3k4me1	1	1	not_compliant	ENCSR400VWA	ENCFF135CCA	https://www.encodeproject.org/files/ENCFF135CCA/@@download/ENCFF135CCA.bigWig	nan	Homo sapiens	adult	21 years	nan	nan	nan	nan	nan	nan
34	Homo sapiens CD14-positive monocyte male adult (21 years)	Histone ChIP-seq	h3k4me3	1	1	None	ENCSR796FCS	ENCFF739LQS	https://www.encodeproject.org/files/ENCFF739LQS/@@download/ENCFF739LQS.bigWig	nan	Homo sapiens	adult	37 years	nan	nan	nan	nan	nan	nan
34	Homo sapiens CD14-positive monocyte male adult (21 years)	Histone ChIP-seq	h3k9me3	1	1	not_compliant	ENCSR236JVK	ENCFF377AUR	https://www.encodeproject.org/files/ENCFF377AUR/@@download/ENCFF377AUR.bigWig	nan	Homo sapiens	adult	21 years	nan	nan	nan	nan	nan	nan
34	Homo sapiens CD14-positive monocyte male adult (21 years)	polyA plus RNA-seq	input_tsv	1	1	None	ENCSR905LVO	ENCFF408GAO	https://www.encodeproject.org/files/ENCFF408GAO/@@download/ENCFF408GAO.tsv	nan	Homo sapiens	adult	37 years	nan	nan	nan	nan	nan	nan
34	Homo sapiens CD14-positive monocyte male adult (21 years)	polyA plus RNA-seq	rna_polya_minus	1	1	None	ENCSR905LVO	ENCFF533DHJ	https://www.encodeproject.org/files/ENCFF533DHJ/@@download/ENCFF533DHJ.bigWig	nan	Homo sapiens	adult	37 years	nan	nan	nan	nan	nan	nan
34	Homo sapiens CD14-positive monocyte male adult (21 years)	polyA plus RNA-seq	rna_polya_plus	1	1	None	ENCSR905LVO	ENCFF445VCH	https://www.encodeproject.org/files/ENCFF445VCH/@@download/ENCFF445VCH.bigWig	nan	Homo sapiens	adult	37 years	nan	nan	nan	nan	nan	nan
34	Homo sapiens CD14-positive monocyte male adult (21 years)	WGBS	wgbs	1	1	not_compliant	ENCSR017BUL	ENCFF034DRC	https://www.encodeproject.org/files/ENCFF034DRC/@@download/ENCFF034DRC.bigWig	nan	Homo sapiens	adult	37 years	nan	nan	nan	nan	nan	nan
35	Homo sapiens CD4-positive, CD25-positive, alpha-beta regulatory T cell	Histone ChIP-seq	h3k27ac	1	1	not_compliant	ENCSR577GVS	ENCFF604ZNJ	https://www.encodeproject.org/files/ENCFF604ZNJ/@@download/ENCFF604ZNJ.bigWig	nan	Homo sapiens	unknown	nan	nan	nan	nan	nan	nan	nan
35	Homo sapiens CD4-positive, CD25-positive, alpha-beta regulatory T cell	Histone ChIP-seq	h3k27me3	1	1_2	not_compliant	ENCSR203GEP	ENCFF153HFI	https://www.encodeproject.org/files/ENCFF153HFI/@@download/ENCFF153HFI.bigWig	nan	Homo sapiens	unknown	nan	nan	nan	nan	nan	nan	nan
35	Homo sapiens CD4-positive, CD25-positive, alpha-beta regulatory T cell	Histone ChIP-seq	h3k36me3	1	1_2	not_compliant	ENCSR435WPP	ENCFF230HMS	https://www.encodeproject.org/files/ENCFF230HMS/@@download/ENCFF230HMS.bigWig	nan	Homo sapiens	unknown	nan	nan	nan	nan	nan	nan	nan
35	Homo sapiens CD4-positive, CD25-positive, alpha-beta regulatory T cell	Histone ChIP-seq	h3k4me1	1	1_2	not_compliant	ENCSR523BMU	ENCFF399WIC	https://www.encodeproject.org/files/ENCFF399WIC/@@download/ENCFF399WIC.bigWig	nan	Homo sapiens	unknown	nan	nan	nan	nan	nan	nan	nan
35	Homo sapiens CD4-positive, CD25-positive, alpha-beta regulatory T cell	Histone ChIP-seq	h3k4me3	1	1_2	not_compliant	ENCSR579DZQ	ENCFF520TNH	https://www.encodeproject.org/files/ENCFF520TNH/@@download/ENCFF520TNH.bigWig	nan	Homo sapiens	unknown	nan	nan	nan	nan	nan	nan	nan
35	Homo sapiens CD4-positive, CD25-positive, alpha-beta regulatory T cell	Histone ChIP-seq	h3k9me3	1	1_2	not_compliant	ENCSR860MYX	ENCFF511HXC	https://www.encodeproject.org/files/ENCFF511HXC/@@download/ENCFF511HXC.bigWig	nan	Homo sapiens	unknown	nan	nan	nan	nan	nan	nan	nan
35	Homo sapiens CD4-positive, CD25-positive, alpha-beta regulatory T cell	polyA plus RNA-seq	input_tsv	1	1	None	ENCSR667OPL	ENCFF949KEF	https://www.encodeproject.org/files/ENCFF949KEF/@@download/ENCFF949KEF.tsv	polyA plus RNA-seq of CD4-positive, CD25-positive, alpha-beta regulatory T cell.	Homo sapiens	unknown	nan	nan	nan	nan	nan	nan	nan
35	Homo sapiens CD4-positive, CD25-positive, alpha-beta regulatory T cell	polyA plus RNA-seq	input_tsv	2	1	None	ENCSR214NBT	ENCFF008SZI	https://www.encodeproject.org/files/ENCFF008SZI/@@download/ENCFF008SZI.tsv	polyA plus RNA-seq of CD4-positive, CD25-positive, alpha-beta regulatory T cell.	Homo sapiens	unknown	nan	nan	nan	nan	nan	nan	nan
35	Homo sapiens CD4-positive, CD25-positive, alpha-beta regulatory T cell	polyA plus RNA-seq	input_tsv	3	1	not_compliant	ENCSR816TAY	ENCFF204ZPB	https://www.encodeproject.org/files/ENCFF204ZPB/@@download/ENCFF204ZPB.tsv	polyA plus RNA-seq of CD4-positive, CD25-positive, alpha-beta regulatory T cell.	Homo sapiens	unknown	nan	nan	nan	nan	nan	nan	nan
36	Homo sapiens CD4-positive, alpha-beta T cell male adult (21 years)	DNase-seq	dnase	1	1	None	ENCSR683QJJ	ENCFF363IZB	https://www.encodeproject.org/files/ENCFF363IZB/@@download/ENCFF363IZB.bigWig	nan	Homo sapiens	adult	21 years	nan	nan	nan	nan	nan	nan
36	Homo sapiens CD4-positive, alpha-beta T cell male adult (21 years)	Histone ChIP-seq	h3k27ac	1	1	None	ENCSR561KOM	ENCFF256WHR	https://www.encodeproject.org/files/ENCFF256WHR/@@download/ENCFF256WHR.bigWig	nan	Homo sapiens	adult	21 years	nan	nan	nan	nan	nan	nan
36	Homo sapiens CD4-positive, alpha-beta T cell male adult (21 years)	Histone ChIP-seq	h3k27me3	1	1	not_compliant	ENCSR733QOZ	ENCFF193MIZ	https://www.encodeproject.org/files/ENCFF193MIZ/@@download/ENCFF193MIZ.bigWig	nan	Homo sapiens	adult	21 years	nan	nan	nan	nan	nan	nan
36	Homo sapiens CD4-positive, alpha-beta T cell male adult (21 years)	Histone ChIP-seq	h3k4me3	1	1	None	ENCSR852FRR	ENCFF591RWC	https://www.encodeproject.org/files/ENCFF591RWC/@@download/ENCFF591RWC.bigWig	nan	Homo sapiens	adult	21 years	nan	nan	nan	nan	nan	nan
36	Homo sapiens CD4-positive, alpha-beta T cell male adult (21 years)	polyA plus RNA-seq	input_tsv	1	1	None	ENCSR545MEZ	ENCFF361FER	https://www.encodeproject.org/files/ENCFF361FER/@@download/ENCFF361FER.tsv	nan	Homo sapiens	adult	21 years	nan	nan	nan	nan	nan	nan
37	Homo sapiens CD4-positive, alpha-beta T cell male adult (37 years)	DNase-seq	dnase	1	1	None	ENCSR167JFX	ENCFF980OLF	https://www.encodeproject.org/files/ENCFF980OLF/@@download/ENCFF980OLF.bigWig	nan	Homo sapiens	adult	37 years	nan	nan	nan	nan	nan	nan
37	Homo sapiens CD4-positive, alpha-beta T cell male adult (37 years)	Histone ChIP-seq	h3k36me3	1	1	not_compliant	ENCSR774OKQ	ENCFF087SNY	https://www.encodeproject.org/files/ENCFF087SNY/@@download/ENCFF087SNY.bigWig	nan	Homo sapiens	adult	37 years	nan	nan	nan	nan	nan	nan
37	Homo sapiens CD4-positive, alpha-beta T cell male adult (37 years)	Histone ChIP-seq	h3k4me1	1	1	not_compliant	ENCSR466XPN	ENCFF088KUT	https://www.encodeproject.org/files/ENCFF088KUT/@@download/ENCFF088KUT.bigWig	nan	Homo sapiens	adult	37 years	nan	nan	nan	nan	nan	nan
37	Homo sapiens CD4-positive, alpha-beta T cell male adult (37 years)	Histone ChIP-seq	h3k9me3	1	1	not_compliant	ENCSR787WLV	ENCFF884OMU	https://www.encodeproject.org/files/ENCFF884OMU/@@download/ENCFF884OMU.bigWig	nan	Homo sapiens	adult	37 years	nan	nan	nan	nan	nan	nan
37	Homo sapiens CD4-positive, alpha-beta T cell male adult (37 years)	polyA plus RNA-seq	input_tsv	1	1	None	ENCSR463JBR	ENCFF953YMY	https://www.encodeproject.org/files/ENCFF953YMY/@@download/ENCFF953YMY.tsv	nan	Homo sapiens	adult	37 years	nan	nan	nan	nan	nan	nan
38	Homo sapiens CD4-positive, alpha-beta memory T cell	DNase-seq	dnase	1	1	None	ENCSR526TFD	ENCFF879QTR	https://www.encodeproject.org/files/ENCFF879QTR/@@download/ENCFF879QTR.bigWig	nan	Homo sapiens	unknown	nan	nan	nan	nan	nan	nan	nan
38	Homo sapiens CD4-positive, alpha-beta memory T cell	DNase-seq	dnase	2	1	None	ENCSR862ZDV	ENCFF797CNF	https://www.encodeproject.org/files/ENCFF797CNF/@@download/ENCFF797CNF.bigWig	nan	Homo sapiens	unknown	nan	nan	nan	nan	nan	nan	nan
38	Homo sapiens CD4-positive, alpha-beta memory T cell	Histone ChIP-seq	h3k27ac	1	1	None	ENCSR314BEX	ENCFF373LYP	https://www.encodeproject.org/files/ENCFF373LYP/@@download/ENCFF373LYP.bigWig	nan	Homo sapiens	unknown	nan	nan	nan	nan	nan	nan	nan
38	Homo sapiens CD4-positive, alpha-beta memory T cell	Histone ChIP-seq	h3k27ac	2	1_2	not_compliant	ENCSR724GUS	ENCFF653TLI	https://www.encodeproject.org/files/ENCFF653TLI/@@download/ENCFF653TLI.bigWig	nan	Homo sapiens	unknown	nan	nan	nan	nan	nan	nan	nan
38	Homo sapiens CD4-positive, alpha-beta memory T cell	Histone ChIP-seq	h3k27me3	1	1_2	not_compliant	ENCSR012KUR	ENCFF765HYA	https://www.encodeproject.org/files/ENCFF765HYA/@@download/ENCFF765HYA.bigWig	nan	Homo sapiens	unknown	nan	nan	nan	nan	nan	nan	nan
38	Homo sapiens CD4-positive, alpha-beta memory T cell	Histone ChIP-seq	h3k27me3	2	1_2	not_compliant	ENCSR702RZM	ENCFF402DAY	https://www.encodeproject.org/files/ENCFF402DAY/@@download/ENCFF402DAY.bigWig	nan	Homo sapiens	unknown	nan	nan	nan	nan	nan	nan	nan
38	Homo sapiens CD4-positive, alpha-beta memory T cell	Histone ChIP-seq	h3k36me3	1	1_2	not_compliant	ENCSR580WRV	ENCFF190AJB	https://www.encodeproject.org/files/ENCFF190AJB/@@download/ENCFF190AJB.bigWig	nan	Homo sapiens	unknown	nan	nan	nan	nan	nan	nan	nan
38	Homo sapiens CD4-positive, alpha-beta memory T cell	Histone ChIP-seq	h3k4me1	1	1_2	not_compliant	ENCSR887ESB	ENCFF061JOB	https://www.encodeproject.org/files/ENCFF061JOB/@@download/ENCFF061JOB.bigWig	nan	Homo sapiens	unknown	nan	nan	nan	nan	nan	nan	nan
38	Homo sapiens CD4-positive, alpha-beta memory T cell	Histone ChIP-seq	h3k4me1	2	1_2	not_compliant	ENCSR660WQO	ENCFF959DIS	https://www.encodeproject.org/files/ENCFF959DIS/@@download/ENCFF959DIS.bigWig	nan	Homo sapiens	unknown	nan	nan	nan	nan	nan	nan	nan
38	Homo sapiens CD4-positive, alpha-beta memory T cell	Histone ChIP-seq	h3k4me3	1	1	None	ENCSR077FZT	ENCFF175MGD	https://www.encodeproject.org/files/ENCFF175MGD/@@download/ENCFF175MGD.bigWig	nan	Homo sapiens	unknown	nan	nan	nan	nan	nan	nan	nan
38	Homo sapiens CD4-positive, alpha-beta memory T cell	Histone ChIP-seq	h3k4me3	2	1	None	ENCSR223APP	ENCFF158WCY	https://www.encodeproject.org/files/ENCFF158WCY/@@download/ENCFF158WCY.bigWig	nan	Homo sapiens	unknown	nan	nan	nan	nan	nan	nan	nan
38	Homo sapiens CD4-positive, alpha-beta memory T cell	Histone ChIP-seq	h3k9me3	1	1	not_compliant	ENCSR333VFQ	ENCFF926KDG	https://www.encodeproject.org/files/ENCFF926KDG/@@download/ENCFF926KDG.bigWig	nan	Homo sapiens	unknown	nan	nan	nan	nan	nan	nan	nan
38	Homo sapiens CD4-positive, alpha-beta memory T cell	Histone ChIP-seq	h3k9me3	2	1_2	not_compliant	ENCSR117IQD	ENCFF301EPC	https://www.encodeproject.org/files/ENCFF301EPC/@@download/ENCFF301EPC.bigWig	nan	Homo sapiens	unknown	nan	nan	nan	nan	nan	nan	nan
38	Homo sapiens CD4-positive, alpha-beta memory T cell	Histone ChIP-seq	h3k9me3	3	1	None	ENCSR239SNR	ENCFF537CQL	https://www.encodeproject.org/files/ENCFF537CQL/@@download/ENCFF537CQL.bigWig	nan	Homo sapiens	unknown	nan	nan	nan	nan	nan	nan	nan
38	Homo sapiens CD4-positive, alpha-beta memory T cell	polyA plus RNA-seq	input_tsv	1	1	None	ENCSR296LJV	ENCFF251VNE	https://www.encodeproject.org/files/ENCFF251VNE/@@download/ENCFF251VNE.tsv	polyA plus RNA-seq of CD4-positive, alpha-beta memory T cell.	Homo sapiens	unknown	nan	nan	nan	nan	nan	nan	nan
38	Homo sapiens CD4-positive, alpha-beta memory T cell	polyA plus RNA-seq	input_tsv	2	1	None	ENCSR266LHQ	ENCFF171CVM	https://www.encodeproject.org/files/ENCFF171CVM/@@download/ENCFF171CVM.tsv	polyA plus RNA-seq of CD4-positive, alpha-beta memory T cell	Homo sapiens	unknown	nan	nan	nan	nan	nan	nan	nan
38	Homo sapiens CD4-positive, alpha-beta memory T cell	polyA plus RNA-seq	input_tsv	3	1	None	ENCSR588TSF	ENCFF840KJP	https://www.encodeproject.org/files/ENCFF840KJP/@@download/ENCFF840KJP.tsv	polyA plus RNA-seq of CD4-positive, alpha-beta memory T cell.	Homo sapiens	unknown	nan	nan	nan	nan	nan	nan	nan
39	Homo sapiens CD8-positive, alpha-beta T cell male adult (21 years)	ATAC-seq	atac	1	1	None	ENCSR476VJY	ENCFF308HXP	https://www.encodeproject.org/files/ENCFF308HXP/@@download/ENCFF308HXP.bigWig	nan	Homo sapiens	adult	21 years	nan	nan	nan	nan	nan	nan
39	Homo sapiens CD8-positive, alpha-beta T cell male adult (21 years)	TF ChIP-seq	ctcf	1	1	None	ENCSR116AKQ	ENCFF610YCP	https://www.encodeproject.org/files/ENCFF610YCP/@@download/ENCFF610YCP.bigWig	nan	Homo sapiens	adult	21 years	nan	nan	nan	nan	nan	nan
39	Homo sapiens CD8-positive, alpha-beta T cell male adult (21 years)	DNase-seq	dnase	1	1	None	ENCSR363BTB	ENCFF641UWX	https://www.encodeproject.org/files/ENCFF641UWX/@@download/ENCFF641UWX.bigWig	nan	Homo sapiens	adult	21 years	nan	nan	nan	nan	nan	nan
39	Homo sapiens CD8-positive, alpha-beta T cell male adult (21 years)	DNase-seq	dnase	2	1	None	ENCSR020LUD	ENCFF800AIM	https://www.encodeproject.org/files/ENCFF800AIM/@@download/ENCFF800AIM.bigWig	nan	Homo sapiens	adult	21 years	nan	nan	nan	nan	nan	nan
39	Homo sapiens CD8-positive, alpha-beta T cell male adult (21 years)	Histone ChIP-seq	h3k27ac	1	1	None	ENCSR007HLH	ENCFF526VJO	https://www.encodeproject.org/files/ENCFF526VJO/@@download/ENCFF526VJO.bigWig	nan	Homo sapiens	adult	21 years	nan	nan	nan	nan	nan	nan
39	Homo sapiens CD8-positive, alpha-beta T cell male adult (21 years)	Histone ChIP-seq	h3k27me3	1	1	not_compliant	ENCSR639HVJ	ENCFF637YHM	https://www.encodeproject.org/files/ENCFF637YHM/@@download/ENCFF637YHM.bigWig	nan	Homo sapiens	adult	21 years	nan	nan	nan	nan	nan	nan
39	Homo sapiens CD8-positive, alpha-beta T cell male adult (21 years)	Histone ChIP-seq	h3k36me3	1	1	not_compliant	ENCSR681OSD	ENCFF979VKE	https://www.encodeproject.org/files/ENCFF979VKE/@@download/ENCFF979VKE.bigWig	nan	Homo sapiens	adult	21 years	nan	nan	nan	nan	nan	nan
39	Homo sapiens CD8-positive, alpha-beta T cell male adult (21 years)	Histone ChIP-seq	h3k4me1	1	1	not_compliant	ENCSR422LQX	ENCFF217MWA	https://www.encodeproject.org/files/ENCFF217MWA/@@download/ENCFF217MWA.bigWig	nan	Homo sapiens	adult	21 years	nan	nan	nan	nan	nan	nan
39	Homo sapiens CD8-positive, alpha-beta T cell male adult (21 years)	Histone ChIP-seq	h3k4me3	1	1	None	ENCSR796CSH	ENCFF039MOH	https://www.encodeproject.org/files/ENCFF039MOH/@@download/ENCFF039MOH.bigWig	nan	Homo sapiens	adult	21 years	nan	nan	nan	nan	nan	nan
39	Homo sapiens CD8-positive, alpha-beta T cell male adult (21 years)	Histone ChIP-seq	h3k4me3	2	1	not_compliant	ENCSR660KHZ	ENCFF523KXW	https://www.encodeproject.org/files/ENCFF523KXW/@@download/ENCFF523KXW.bigWig	nan	Homo sapiens	adult	21 years	nan	nan	nan	nan	nan	nan
39	Homo sapiens CD8-positive, alpha-beta T cell male adult (21 years)	Histone ChIP-seq	h3k9ac	1	1	None	ENCSR348UWU	ENCFF264QTV	https://www.encodeproject.org/files/ENCFF264QTV/@@download/ENCFF264QTV.bigWig	nan	Homo sapiens	adult	21 years	nan	nan	nan	nan	nan	nan
39	Homo sapiens CD8-positive, alpha-beta T cell male adult (21 years)	Histone ChIP-seq	h3k9me3	1	1	None	ENCSR815PSO	ENCFF014CKV	https://www.encodeproject.org/files/ENCFF014CKV/@@download/ENCFF014CKV.bigWig	nan	Homo sapiens	adult	21 years	nan	nan	nan	nan	nan	nan
39	Homo sapiens CD8-positive, alpha-beta T cell male adult (21 years)	total RNA-seq	input_tsv	1	1	None	ENCSR501DTN	ENCFF677IBW	https://www.encodeproject.org/files/ENCFF677IBW/@@download/ENCFF677IBW.tsv	CD8+ T cells (CD3+CD8+)	Homo sapiens	adult	21 years	nan	nan	nan	nan	nan	nan
39	Homo sapiens CD8-positive, alpha-beta T cell male adult (21 years)	polyA plus RNA-seq	input_tsv	1	1	None	ENCSR944FLL	ENCFF039JPL	https://www.encodeproject.org/files/ENCFF039JPL/@@download/ENCFF039JPL.tsv	nan	Homo sapiens	adult	21 years	nan	nan	nan	nan	nan	nan
39	Homo sapiens CD8-positive, alpha-beta T cell male adult (21 years)	total RNA-seq	input_tsv	2	1	None	ENCSR151FXS	ENCFF494PJN	https://www.encodeproject.org/files/ENCFF494PJN/@@download/ENCFF494PJN.tsv	CD8+ T cells (CD3+CD8+)	Homo sapiens	adult	21 years	nan	nan	nan	nan	nan	nan
39	Homo sapiens CD8-positive, alpha-beta T cell male adult (21 years)	total RNA-seq	rna_total_minus	1	1	None	ENCSR501DTN	ENCFF381LRT	https://www.encodeproject.org/files/ENCFF381LRT/@@download/ENCFF381LRT.bigWig	CD8+ T cells (CD3+CD8+)	Homo sapiens	adult	21 years	nan	nan	nan	nan	nan	nan
39	Homo sapiens CD8-positive, alpha-beta T cell male adult (21 years)	total RNA-seq	rna_total_minus	2	1	None	ENCSR151FXS	ENCFF071JET	https://www.encodeproject.org/files/ENCFF071JET/@@download/ENCFF071JET.bigWig	CD8+ T cells (CD3+CD8+)	Homo sapiens	adult	21 years	nan	nan	nan	nan	nan	nan
39	Homo sapiens CD8-positive, alpha-beta T cell male adult (21 years)	total RNA-seq	rna_total_plus	1	1	None	ENCSR501DTN	ENCFF845DJW	https://www.encodeproject.org/files/ENCFF845DJW/@@download/ENCFF845DJW.bigWig	CD8+ T cells (CD3+CD8+)	Homo sapiens	adult	21 years	nan	nan	nan	nan	nan	nan
39	Homo sapiens CD8-positive, alpha-beta T cell male adult (21 years)	total RNA-seq	rna_total_plus	2	1	None	ENCSR151FXS	ENCFF535NFF	https://www.encodeproject.org/files/ENCFF535NFF/@@download/ENCFF535NFF.bigWig	CD8+ T cells (CD3+CD8+)	Homo sapiens	adult	21 years	nan	nan	nan	nan	nan	nan
40	Homo sapiens CD8-positive, alpha-beta T cell male adult (37 years)	DNase-seq	dnase	1	1	None	ENCSR316UDN	ENCFF938MFJ	https://www.encodeproject.org/files/ENCFF938MFJ/@@download/ENCFF938MFJ.bigWig	nan	Homo sapiens	adult	37 years	nan	nan	nan	nan	nan	nan
40	Homo sapiens CD8-positive, alpha-beta T cell male adult (37 years)	Histone ChIP-seq	h3k27me3	1	1	not_compliant	ENCSR103GGR	ENCFF020CWJ	https://www.encodeproject.org/files/ENCFF020CWJ/@@download/ENCFF020CWJ.bigWig	nan	Homo sapiens	adult	37 years	nan	nan	nan	nan	nan	nan
40	Homo sapiens CD8-positive, alpha-beta T cell male adult (37 years)	Histone ChIP-seq	h3k36me3	1	1	not_compliant	ENCSR782NOO	ENCFF826PFD	https://www.encodeproject.org/files/ENCFF826PFD/@@download/ENCFF826PFD.bigWig	nan	Homo sapiens	adult	37 years	nan	nan	nan	nan	nan	nan
40	Homo sapiens CD8-positive, alpha-beta T cell male adult (37 years)	Histone ChIP-seq	h3k9me3	1	1	not_compliant	ENCSR824PXG	ENCFF786OUD	https://www.encodeproject.org/files/ENCFF786OUD/@@download/ENCFF786OUD.bigWig	nan	Homo sapiens	adult	37 years	nan	nan	nan	nan	nan	nan
40	Homo sapiens CD8-positive, alpha-beta T cell male adult (37 years)	polyA plus RNA-seq	input_tsv	1	1	None	ENCSR861QKF	ENCFF343HHX	https://www.encodeproject.org/files/ENCFF343HHX/@@download/ENCFF343HHX.tsv	nan	Homo sapiens	adult	37 years	nan	nan	nan	nan	nan	nan
41	Homo sapiens CD8-positive, alpha-beta memory T cell	DNase-seq	dnase	1	1	None	ENCSR295UXT	ENCFF606BET	https://www.encodeproject.org/files/ENCFF606BET/@@download/ENCFF606BET.bigWig	nan	Homo sapiens	unknown	nan	nan	nan	nan	nan	nan	nan
41	Homo sapiens CD8-positive, alpha-beta memory T cell	Histone ChIP-seq	h3k27ac	1	1	None	ENCSR810EPZ	ENCFF611GRL	https://www.encodeproject.org/files/ENCFF611GRL/@@download/ENCFF611GRL.bigWig	nan	Homo sapiens	unknown	nan	nan	nan	nan	nan	nan	nan
41	Homo sapiens CD8-positive, alpha-beta memory T cell	Histone ChIP-seq	h3k27me3	1	1_2	not_compliant	ENCSR517SMA	ENCFF842JLZ	https://www.encodeproject.org/files/ENCFF842JLZ/@@download/ENCFF842JLZ.bigWig	nan	Homo sapiens	unknown	nan	nan	nan	nan	nan	nan	nan
41	Homo sapiens CD8-positive, alpha-beta memory T cell	Histone ChIP-seq	h3k36me3	1	1_2	not_compliant	ENCSR944RKI	ENCFF915NYP	https://www.encodeproject.org/files/ENCFF915NYP/@@download/ENCFF915NYP.bigWig	nan	Homo sapiens	unknown	nan	nan	nan	nan	nan	nan	nan
41	Homo sapiens CD8-positive, alpha-beta memory T cell	Histone ChIP-seq	h3k4me1	1	1_2	not_compliant	ENCSR372MTE	ENCFF880BEJ	https://www.encodeproject.org/files/ENCFF880BEJ/@@download/ENCFF880BEJ.bigWig	nan	Homo sapiens	unknown	nan	nan	nan	nan	nan	nan	nan
41	Homo sapiens CD8-positive, alpha-beta memory T cell	Histone ChIP-seq	h3k4me3	1	1_2	None	ENCSR962AKF	ENCFF652KLR	https://www.encodeproject.org/files/ENCFF652KLR/@@download/ENCFF652KLR.bigWig	nan	Homo sapiens	unknown	nan	nan	nan	nan	nan	nan	nan
41	Homo sapiens CD8-positive, alpha-beta memory T cell	Histone ChIP-seq	h3k9me3	1	1_2	None	ENCSR043SJS	ENCFF997TCF	https://www.encodeproject.org/files/ENCFF997TCF/@@download/ENCFF997TCF.bigWig	nan	Homo sapiens	unknown	nan	nan	nan	nan	nan	nan	nan
41	Homo sapiens CD8-positive, alpha-beta memory T cell	polyA plus RNA-seq	input_tsv	1	1	None	ENCSR338WIW	ENCFF461MFQ	https://www.encodeproject.org/files/ENCFF461MFQ/@@download/ENCFF461MFQ.tsv	polyA plus RNA-seq of CD8-positive, alpha-beta memory T cell.	Homo sapiens	unknown	nan	nan	nan	nan	nan	nan	nan
41	Homo sapiens CD8-positive, alpha-beta memory T cell	polyA plus RNA-seq	input_tsv	2	1	None	ENCSR279VNR	ENCFF694FXV	https://www.encodeproject.org/files/ENCFF694FXV/@@download/ENCFF694FXV.tsv	polyA plus RNA-seq of CD8-positive, alpha-beta memory T cell.	Homo sapiens	unknown	nan	nan	nan	nan	nan	nan	nan
41	Homo sapiens CD8-positive, alpha-beta memory T cell	polyA plus RNA-seq	input_tsv	3	1	None	ENCSR007OKF	ENCFF810CIO	https://www.encodeproject.org/files/ENCFF810CIO/@@download/ENCFF810CIO.tsv	polyA plus RNA-seq of CD8-positive, alpha-beta memory T cell.	Homo sapiens	unknown	nan	nan	nan	nan	nan	nan	nan
42	Homo sapiens Caco-2	TF ChIP-seq	ctcf	1	1	not_compliant	ENCSR961IOA	ENCFF299FHD	https://www.encodeproject.org/files/ENCFF299FHD/@@download/ENCFF299FHD.bigWig	nan	Homo sapiens	adult	72 years	nan	nan	nan	nan	nan	nan
42	Homo sapiens Caco-2	TF ChIP-seq	ctcf	2	1_2	not_compliant	ENCSR000DQN	ENCFF227NGR	https://www.encodeproject.org/files/ENCFF227NGR/@@download/ENCFF227NGR.bigWig	CTCF ChIP-seq on human Caco-2	Homo sapiens	adult	72 years	nan	nan	nan	nan	nan	nan
42	Homo sapiens Caco-2	DNase-seq	dnase	1	1	None	ENCSR255STJ	ENCFF695QYJ	https://www.encodeproject.org/files/ENCFF695QYJ/@@download/ENCFF695QYJ.bigWig	nan	Homo sapiens	adult	72 years	nan	nan	nan	nan	nan	nan
42	Homo sapiens Caco-2	DNase-seq	dnase	1	2	None	ENCSR255STJ	ENCFF530BKH	https://www.encodeproject.org/files/ENCFF530BKH/@@download/ENCFF530BKH.bigWig	nan	Homo sapiens	adult	72 years	nan	nan	nan	nan	nan	nan
42	Homo sapiens Caco-2	DNase-seq	dnase	2	1	None	ENCSR030HFV	ENCFF978IHV	https://www.encodeproject.org/files/ENCFF978IHV/@@download/ENCFF978IHV.bigWig	nan	Homo sapiens	adult	72 years	nan	nan	nan	nan	nan	nan
42	Homo sapiens Caco-2	DNase-seq	dnase	2	2	None	ENCSR030HFV	ENCFF851AFU	https://www.encodeproject.org/files/ENCFF851AFU/@@download/ENCFF851AFU.bigWig	nan	Homo sapiens	adult	72 years	nan	nan	nan	nan	nan	nan
42	Homo sapiens Caco-2	DNase-seq	dnase	3	1	None	ENCSR000EMI	ENCFF472DRE	https://www.encodeproject.org/files/ENCFF472DRE/@@download/ENCFF472DRE.bigWig	DNase-seq on human Caco-2	Homo sapiens	adult	72 years	nan	nan	nan	nan	nan	nan
42	Homo sapiens Caco-2	DNase-seq	dnase	3	2	None	ENCSR000EMI	ENCFF668GFW	https://www.encodeproject.org/files/ENCFF668GFW/@@download/ENCFF668GFW.bigWig	DNase-seq on human Caco-2	Homo sapiens	adult	72 years	nan	nan	nan	nan	nan	nan
42	Homo sapiens Caco-2	Histone ChIP-seq	h3k27me3	1	1_2	not_compliant	ENCSR000DQL	ENCFF120MMZ	https://www.encodeproject.org/files/ENCFF120MMZ/@@download/ENCFF120MMZ.bigWig	H3K27me3 ChIP-seq on human Caco-2	Homo sapiens	adult	72 years	nan	nan	nan	nan	nan	nan
42	Homo sapiens Caco-2	Histone ChIP-seq	h3k36me3	1	1_2	not_compliant	ENCSR000DQK	ENCFF920MFN	https://www.encodeproject.org/files/ENCFF920MFN/@@download/ENCFF920MFN.bigWig	H3K36me3 ChIP-seq on human Caco-2	Homo sapiens	adult	72 years	nan	nan	nan	nan	nan	nan
42	Homo sapiens Caco-2	Histone ChIP-seq	h3k4me1	1	1_2	None	ENCSR061UOM	ENCFF135XXE	https://www.encodeproject.org/files/ENCFF135XXE/@@download/ENCFF135XXE.bigWig	H3K4me1 ChIP-seq on human Caco-2	Homo sapiens	adult	72 years	nan	nan	nan	nan	nan	nan
42	Homo sapiens Caco-2	Histone ChIP-seq	h3k4me3	1	1_2	None	ENCSR000DQM	ENCFF027JAD	https://www.encodeproject.org/files/ENCFF027JAD/@@download/ENCFF027JAD.bigWig	H3K4me3 ChIP-seq on human Caco-2	Homo sapiens	adult	72 years	nan	nan	nan	nan	nan	nan
42	Homo sapiens Caco-2	Histone ChIP-seq	h3k9me3	1	1_2	None	ENCSR401WUV	ENCFF904AUC	https://www.encodeproject.org/files/ENCFF904AUC/@@download/ENCFF904AUC.bigWig	H3K9me3 ChIP-seq on human Caco-2	Homo sapiens	adult	72 years	nan	nan	nan	nan	nan	nan
42	Homo sapiens Caco-2	total RNA-seq	input_tsv	1	2	None	ENCSR469WPG	ENCFF810HIG	https://www.encodeproject.org/files/ENCFF810HIG/@@download/ENCFF810HIG.tsv	Caco-2 for bru-seq comparison	Homo sapiens	adult	72 years	nan	nan	nan	nan	nan	nan
42	Homo sapiens Caco-2	total RNA-seq	input_tsv	1	1	None	ENCSR469WPG	ENCFF351WNJ	https://www.encodeproject.org/files/ENCFF351WNJ/@@download/ENCFF351WNJ.tsv	Caco-2 for bru-seq comparison	Homo sapiens	adult	72 years	nan	nan	nan	nan	nan	nan
42	Homo sapiens Caco-2	total RNA-seq	rna_total_minus	1	2	None	ENCSR469WPG	ENCFF834VQS	https://www.encodeproject.org/files/ENCFF834VQS/@@download/ENCFF834VQS.bigWig	Caco-2 for bru-seq comparison	Homo sapiens	adult	72 years	nan	nan	nan	nan	nan	nan
42	Homo sapiens Caco-2	total RNA-seq	rna_total_minus	1	1	None	ENCSR469WPG	ENCFF147TAN	https://www.encodeproject.org/files/ENCFF147TAN/@@download/ENCFF147TAN.bigWig	Caco-2 for bru-seq comparison	Homo sapiens	adult	72 years	nan	nan	nan	nan	nan	nan
42	Homo sapiens Caco-2	total RNA-seq	rna_total_plus	1	2	None	ENCSR469WPG	ENCFF483TRX	https://www.encodeproject.org/files/ENCFF483TRX/@@download/ENCFF483TRX.bigWig	Caco-2 for bru-seq comparison	Homo sapiens	adult	72 years	nan	nan	nan	nan	nan	nan
42	Homo sapiens Caco-2	total RNA-seq	rna_total_plus	1	1	None	ENCSR469WPG	ENCFF144BNP	https://www.encodeproject.org/files/ENCFF144BNP/@@download/ENCFF144BNP.bigWig	Caco-2 for bru-seq comparison	Homo sapiens	adult	72 years	nan	nan	nan	nan	nan	nan
43	Homo sapiens Daoy	DNase-seq	dnase	1	1	None	ENCSR346IHH	ENCFF119HYJ	https://www.encodeproject.org/files/ENCFF119HYJ/@@download/ENCFF119HYJ.bigWig	DNase-seq on cell line Daoy (polygonal cell from 4 year old male human cerebellum, desmoplastic cerebellar medulloblastoma)	Homo sapiens	child	4 years	nan	nan	nan	nan	nan	nan
43	Homo sapiens Daoy	DNase-seq	dnase	1	2	None	ENCSR346IHH	ENCFF527PKK	https://www.encodeproject.org/files/ENCFF527PKK/@@download/ENCFF527PKK.bigWig	DNase-seq on cell line Daoy (polygonal cell from 4 year old male human cerebellum, desmoplastic cerebellar medulloblastoma)	Homo sapiens	child	4 years	nan	nan	nan	nan	nan	nan
43	Homo sapiens Daoy	total RNA-seq	input_tsv	1	2	None	ENCSR254JJM	ENCFF467ISV	https://www.encodeproject.org/files/ENCFF467ISV/@@download/ENCFF467ISV.tsv	The libraries contained in this experiment come from the whole cell fraction of independent growths of cell line Daoy. They are stranded PE101 Illumina Hi-Seq RNA-Seq libraries from rRNA-depleted Total RNA > 200 nucleotides in size.	Homo sapiens	child	4 years	nan	nan	nan	nan	nan	nan
43	Homo sapiens Daoy	total RNA-seq	input_tsv	1	1	None	ENCSR254JJM	ENCFF975LIT	https://www.encodeproject.org/files/ENCFF975LIT/@@download/ENCFF975LIT.tsv	The libraries contained in this experiment come from the whole cell fraction of independent growths of cell line Daoy. They are stranded PE101 Illumina Hi-Seq RNA-Seq libraries from rRNA-depleted Total RNA > 200 nucleotides in size.	Homo sapiens	child	4 years	nan	nan	nan	nan	nan	nan
43	Homo sapiens Daoy	RAMPAGE	rampage_minus	1	2	None	ENCSR700NMZ	ENCFF279QTL	https://www.encodeproject.org/files/ENCFF279QTL/@@download/ENCFF279QTL.bigWig	The libraries contained in this experiment come from independent growths of cell line Daoy isolated from the cerebellar region of a 4 year old caucasian male with desmoplastic cerebellar medulloblastoma. They are stranded PE101 Illumina Hi-Seq RAMPAGE libraries from rRNA-depleted Total RNA > 200 nucleotides in size.	Homo sapiens	child	4 years	nan	nan	nan	nan	nan	nan
43	Homo sapiens Daoy	RAMPAGE	rampage_minus	1	1	None	ENCSR700NMZ	ENCFF717VMX	https://www.encodeproject.org/files/ENCFF717VMX/@@download/ENCFF717VMX.bigWig	The libraries contained in this experiment come from independent growths of cell line Daoy isolated from the cerebellar region of a 4 year old caucasian male with desmoplastic cerebellar medulloblastoma. They are stranded PE101 Illumina Hi-Seq RAMPAGE libraries from rRNA-depleted Total RNA > 200 nucleotides in size.	Homo sapiens	child	4 years	nan	nan	nan	nan	nan	nan
43	Homo sapiens Daoy	RAMPAGE	rampage_plus	1	1	None	ENCSR700NMZ	ENCFF222ERE	https://www.encodeproject.org/files/ENCFF222ERE/@@download/ENCFF222ERE.bigWig	The libraries contained in this experiment come from independent growths of cell line Daoy isolated from the cerebellar region of a 4 year old caucasian male with desmoplastic cerebellar medulloblastoma. They are stranded PE101 Illumina Hi-Seq RAMPAGE libraries from rRNA-depleted Total RNA > 200 nucleotides in size.	Homo sapiens	child	4 years	nan	nan	nan	nan	nan	nan
43	Homo sapiens Daoy	RAMPAGE	rampage_plus	1	2	None	ENCSR700NMZ	ENCFF745TZA	https://www.encodeproject.org/files/ENCFF745TZA/@@download/ENCFF745TZA.bigWig	The libraries contained in this experiment come from independent growths of cell line Daoy isolated from the cerebellar region of a 4 year old caucasian male with desmoplastic cerebellar medulloblastoma. They are stranded PE101 Illumina Hi-Seq RAMPAGE libraries from rRNA-depleted Total RNA > 200 nucleotides in size.	Homo sapiens	child	4 years	nan	nan	nan	nan	nan	nan
43	Homo sapiens Daoy	total RNA-seq	rna_total_minus	1	1	None	ENCSR254JJM	ENCFF162VSV	https://www.encodeproject.org/files/ENCFF162VSV/@@download/ENCFF162VSV.bigWig	The libraries contained in this experiment come from the whole cell fraction of independent growths of cell line Daoy. They are stranded PE101 Illumina Hi-Seq RNA-Seq libraries from rRNA-depleted Total RNA > 200 nucleotides in size.	Homo sapiens	child	4 years	nan	nan	nan	nan	nan	nan
43	Homo sapiens Daoy	total RNA-seq	rna_total_minus	1	2	None	ENCSR254JJM	ENCFF603NZP	https://www.encodeproject.org/files/ENCFF603NZP/@@download/ENCFF603NZP.bigWig	The libraries contained in this experiment come from the whole cell fraction of independent growths of cell line Daoy. They are stranded PE101 Illumina Hi-Seq RNA-Seq libraries from rRNA-depleted Total RNA > 200 nucleotides in size.	Homo sapiens	child	4 years	nan	nan	nan	nan	nan	nan
43	Homo sapiens Daoy	total RNA-seq	rna_total_plus	1	1	None	ENCSR254JJM	ENCFF196LHX	https://www.encodeproject.org/files/ENCFF196LHX/@@download/ENCFF196LHX.bigWig	The libraries contained in this experiment come from the whole cell fraction of independent growths of cell line Daoy. They are stranded PE101 Illumina Hi-Seq RNA-Seq libraries from rRNA-depleted Total RNA > 200 nucleotides in size.	Homo sapiens	child	4 years	nan	nan	nan	nan	nan	nan
43	Homo sapiens Daoy	total RNA-seq	rna_total_plus	1	2	None	ENCSR254JJM	ENCFF003RPR	https://www.encodeproject.org/files/ENCFF003RPR/@@download/ENCFF003RPR.bigWig	The libraries contained in this experiment come from the whole cell fraction of independent growths of cell line Daoy. They are stranded PE101 Illumina Hi-Seq RNA-Seq libraries from rRNA-depleted Total RNA > 200 nucleotides in size.	Homo sapiens	child	4 years	nan	nan	nan	nan	nan	nan
44	Homo sapiens GM12878	ATAC-seq	atac	1	1_2	None	ENCSR095QNB	ENCFF487LOB	https://www.encodeproject.org/files/ENCFF487LOB/@@download/ENCFF487LOB.bigWig	nan	Homo sapiens	adult	nan	nan	nan	nan	nan	nan	nan
44	Homo sapiens GM12878	ATAC-seq	atac	2	1_2_3	None	ENCSR637XSC	ENCFF603BJO	https://www.encodeproject.org/files/ENCFF603BJO/@@download/ENCFF603BJO.bigWig	ATAC-seq on human cell line GM12878	Homo sapiens	adult	nan	nan	nan	nan	nan	nan	nan
44	Homo sapiens GM12878	CAGE	cage_minus	1	1	None	ENCSR000CKA	ENCFF066XYB	https://www.encodeproject.org/files/ENCFF066XYB/@@download/ENCFF066XYB.bigWig	CAGE on human GM12878 cellular long polyadenylated RNA	Homo sapiens	adult	nan	nan	nan	nan	nan	nan	nan
44	Homo sapiens GM12878	CAGE	cage_minus	1	2	None	ENCSR000CKA	ENCFF887UWF	https://www.encodeproject.org/files/ENCFF887UWF/@@download/ENCFF887UWF.bigWig	CAGE on human GM12878 cellular long polyadenylated RNA	Homo sapiens	adult	nan	nan	nan	nan	nan	nan	nan
44	Homo sapiens GM12878	CAGE	cage_plus	1	1	None	ENCSR000CKA	ENCFF510HFP	https://www.encodeproject.org/files/ENCFF510HFP/@@download/ENCFF510HFP.bigWig	CAGE on human GM12878 cellular long polyadenylated RNA	Homo sapiens	adult	nan	nan	nan	nan	nan	nan	nan
44	Homo sapiens GM12878	CAGE	cage_plus	1	2	None	ENCSR000CKA	ENCFF919KDK	https://www.encodeproject.org/files/ENCFF919KDK/@@download/ENCFF919KDK.bigWig	CAGE on human GM12878 cellular long polyadenylated RNA	Homo sapiens	adult	nan	nan	nan	nan	nan	nan	nan
44	Homo sapiens GM12878	TF ChIP-seq	ctcf	1	1_2_3	not_compliant	ENCSR000DKV	ENCFF800WUV	https://www.encodeproject.org/files/ENCFF800WUV/@@download/ENCFF800WUV.bigWig	CTCF ChIP-seq on human GM12878	Homo sapiens	adult	nan	nan	nan	nan	nan	nan	nan
44	Homo sapiens GM12878	TF ChIP-seq	ctcf	2	1_2	not_compliant	ENCSR000AKB	ENCFF734CUT	https://www.encodeproject.org/files/ENCFF734CUT/@@download/ENCFF734CUT.bigWig	CTCF ChIP-seq on human GM12878	Homo sapiens	adult	nan	nan	nan	nan	nan	nan	nan
44	Homo sapiens GM12878	TF ChIP-seq	ctcf	4	1_2	not_compliant	ENCSR000DZN	ENCFF485CGE	https://www.encodeproject.org/files/ENCFF485CGE/@@download/ENCFF485CGE.bigWig	CTCF ChIP-seq on human GM12878	Homo sapiens	adult	nan	nan	nan	nan	nan	nan	nan
44	Homo sapiens GM12878	DNase-seq	dnase	1	1	None	ENCSR000EMT	ENCFF428XFI	https://www.encodeproject.org/files/ENCFF428XFI/@@download/ENCFF428XFI.bigWig	DNase-seq on human GM12878	Homo sapiens	adult	nan	nan	nan	nan	nan	nan	nan
44	Homo sapiens GM12878	DNase-seq	dnase	1	2	None	ENCSR000EMT	ENCFF960FMM	https://www.encodeproject.org/files/ENCFF960FMM/@@download/ENCFF960FMM.bigWig	DNase-seq on human GM12878	Homo sapiens	adult	nan	nan	nan	nan	nan	nan	nan
44	Homo sapiens GM12878	Histone ChIP-seq	h3k27ac	1	1_2	not_compliant	ENCSR000AKC	ENCFF340JIF	https://www.encodeproject.org/files/ENCFF340JIF/@@download/ENCFF340JIF.bigWig	H3K27ac ChIP-seq on human GM12878	Homo sapiens	adult	nan	nan	nan	nan	nan	nan	nan
44	Homo sapiens GM12878	Histone ChIP-seq	h3k27me3	1	1_2	not_compliant	ENCSR000AKD	ENCFF919DOR	https://www.encodeproject.org/files/ENCFF919DOR/@@download/ENCFF919DOR.bigWig	H3K27me3 ChIP-seq on human GM12878	Homo sapiens	adult	nan	nan	nan	nan	nan	nan	nan
44	Homo sapiens GM12878	Histone ChIP-seq	h3k27me3	2	1_2	not_compliant	ENCSR000DRX	ENCFF486WAD	https://www.encodeproject.org/files/ENCFF486WAD/@@download/ENCFF486WAD.bigWig	H3K27me3 ChIP-seq on human GM12878	Homo sapiens	adult	nan	nan	nan	nan	nan	nan	nan
44	Homo sapiens GM12878	Histone ChIP-seq	h3k36me3	1	1_2	not_compliant	ENCSR000DRW	ENCFF380LZI	https://www.encodeproject.org/files/ENCFF380LZI/@@download/ENCFF380LZI.bigWig	H3K36me3 ChIP-seq on human GM12878	Homo sapiens	adult	nan	nan	nan	nan	nan	nan	nan
44	Homo sapiens GM12878	Histone ChIP-seq	h3k36me3	2	1_2	not_compliant	ENCSR000AKE	ENCFF831WJT	https://www.encodeproject.org/files/ENCFF831WJT/@@download/ENCFF831WJT.bigWig	H3K36me3 ChIP-seq on human GM12878	Homo sapiens	adult	nan	nan	nan	nan	nan	nan	nan
44	Homo sapiens GM12878	Histone ChIP-seq	h3k4me1	1	1_2	not_compliant	ENCSR000AKF	ENCFF564KBE	https://www.encodeproject.org/files/ENCFF564KBE/@@download/ENCFF564KBE.bigWig	H3K4me1 ChIP-seq on human GM12878	Homo sapiens	adult	nan	nan	nan	nan	nan	nan	nan
44	Homo sapiens GM12878	Histone ChIP-seq	h3k4me2	1	1_2	not_compliant	ENCSR000AKG	ENCFF627OKN	https://www.encodeproject.org/files/ENCFF627OKN/@@download/ENCFF627OKN.bigWig	H3K4me2 ChIP-seq on human GM12878	Homo sapiens	adult	nan	nan	nan	nan	nan	nan	nan
44	Homo sapiens GM12878	Histone ChIP-seq	h3k4me3	1	1_2	not_compliant	ENCSR000AKA	ENCFF927KAJ	https://www.encodeproject.org/files/ENCFF927KAJ/@@download/ENCFF927KAJ.bigWig	H3K4me3 ChIP-seq on human GM12878	Homo sapiens	adult	nan	nan	nan	nan	nan	nan	nan
44	Homo sapiens GM12878	Histone ChIP-seq	h3k4me3	2	1_2	None	ENCSR000DRY	ENCFF583MDQ	https://www.encodeproject.org/files/ENCFF583MDQ/@@download/ENCFF583MDQ.bigWig	H3K4me3 ChIP-seq on human GM12878	Homo sapiens	adult	nan	nan	nan	nan	nan	nan	nan
44	Homo sapiens GM12878	Histone ChIP-seq	h3k4me3	3	1_2	None	ENCSR057BWO	ENCFF287HAO	https://www.encodeproject.org/files/ENCFF287HAO/@@download/ENCFF287HAO.bigWig	nan	Homo sapiens	adult	nan	nan	nan	nan	nan	nan	nan
44	Homo sapiens GM12878	Histone ChIP-seq	h3k79me2	1	1_2	not_compliant	ENCSR000AOW	ENCFF931USZ	https://www.encodeproject.org/files/ENCFF931USZ/@@download/ENCFF931USZ.bigWig	H3K79me2 ChIP-seq on human GM12878	Homo sapiens	adult	nan	nan	nan	nan	nan	nan	nan
44	Homo sapiens GM12878	Histone ChIP-seq	h3k9ac	1	1_2	not_compliant	ENCSR000AKH	ENCFF599TRR	https://www.encodeproject.org/files/ENCFF599TRR/@@download/ENCFF599TRR.bigWig	H3K9ac ChIP-seq on human GM12878	Homo sapiens	adult	nan	nan	nan	nan	nan	nan	nan
44	Homo sapiens GM12878	Histone ChIP-seq	h3k9me3	1	1_2_3	not_compliant	ENCSR000AOX	ENCFF683HCZ	https://www.encodeproject.org/files/ENCFF683HCZ/@@download/ENCFF683HCZ.bigWig	H3K9me3 ChIP-seq on human GM12878	Homo sapiens	adult	nan	nan	nan	nan	nan	nan	nan
44	Homo sapiens GM12878	polyA plus RNA-seq	input_tsv	1	1	None	ENCSR000AEF	ENCFF866QJL	https://www.encodeproject.org/files/ENCFF866QJL/@@download/ENCFF866QJL.tsv	RNA Evaluation Gm12878 Long Poly-A+ from Graveley	Homo sapiens	adult	nan	nan	nan	nan	nan	nan	nan
44	Homo sapiens GM12878	polyA plus RNA-seq	input_tsv	1	2	None	ENCSR000AEF	ENCFF431UBR	https://www.encodeproject.org/files/ENCFF431UBR/@@download/ENCFF431UBR.tsv	RNA Evaluation Gm12878 Long Poly-A+ from Graveley	Homo sapiens	adult	nan	nan	nan	nan	nan	nan	nan
44	Homo sapiens GM12878	polyA plus RNA-seq	input_tsv	2	2	None	ENCSR000EYN	ENCFF322YHR	https://www.encodeproject.org/files/ENCFF322YHR/@@download/ENCFF322YHR.tsv	RNA-seq on human GM12878 (paired-ended)	Homo sapiens	adult	nan	nan	nan	nan	nan	nan	nan
44	Homo sapiens GM12878	polyA plus RNA-seq	input_tsv	2	1	None	ENCSR000EYN	ENCFF513IPT	https://www.encodeproject.org/files/ENCFF513IPT/@@download/ENCFF513IPT.tsv	RNA-seq on human GM12878 (paired-ended)	Homo sapiens	adult	nan	nan	nan	nan	nan	nan	nan
44	Homo sapiens GM12878	total RNA-seq	input_tsv	1	1	None	ENCSR000AEC	ENCFF910XWA	https://www.encodeproject.org/files/ENCFF910XWA/@@download/ENCFF910XWA.tsv	The libraries contained in this experiment come from independent growths of cell line GM12878. They are stranded PE101 Illumina Hi-Seq RNA-Seq libraries from rRNA-depleted Total RNA > 200 nucleotides in size. These data were collected as part of the RNA Evaluation Study.	Homo sapiens	adult	nan	nan	nan	nan	nan	nan	nan
44	Homo sapiens GM12878	total RNA-seq	input_tsv	1	2	None	ENCSR000AEC	ENCFF413MYB	https://www.encodeproject.org/files/ENCFF413MYB/@@download/ENCFF413MYB.tsv	The libraries contained in this experiment come from independent growths of cell line GM12878. They are stranded PE101 Illumina Hi-Seq RNA-Seq libraries from rRNA-depleted Total RNA > 200 nucleotides in size. These data were collected as part of the RNA Evaluation Study.	Homo sapiens	adult	nan	nan	nan	nan	nan	nan	nan
44	Homo sapiens GM12878	polyA plus RNA-seq	input_tsv	3	2	None	ENCSR843RJV	ENCFF935TRK	https://www.encodeproject.org/files/ENCFF935TRK/@@download/ENCFF935TRK.tsv	PolyA RNA-Seq from oligo-dT primed Total RNA on bulk prep (100 pg) from the GM12878 cell line	Homo sapiens	adult	nan	nan	nan	nan	nan	nan	nan
44	Homo sapiens GM12878	polyA plus RNA-seq	input_tsv	3	1	None	ENCSR843RJV	ENCFF700JWD	https://www.encodeproject.org/files/ENCFF700JWD/@@download/ENCFF700JWD.tsv	PolyA RNA-Seq from oligo-dT primed Total RNA on bulk prep (100 pg) from the GM12878 cell line	Homo sapiens	adult	nan	nan	nan	nan	nan	nan	nan
44	Homo sapiens GM12878	total RNA-seq	input_tsv	2	2	None	ENCSR820PHH	ENCFF345SHY	https://www.encodeproject.org/files/ENCFF345SHY/@@download/ENCFF345SHY.tsv	GM12878	Homo sapiens	adult	nan	nan	nan	nan	nan	nan	nan
44	Homo sapiens GM12878	total RNA-seq	input_tsv	2	1	None	ENCSR820PHH	ENCFF873VWU	https://www.encodeproject.org/files/ENCFF873VWU/@@download/ENCFF873VWU.tsv	GM12878	Homo sapiens	adult	nan	nan	nan	nan	nan	nan	nan
44	Homo sapiens GM12878	polyA plus RNA-seq	input_tsv	4	1	None	ENCSR000AEH	ENCFF886ZXZ	https://www.encodeproject.org/files/ENCFF886ZXZ/@@download/ENCFF886ZXZ.tsv	RNA Evaluation Gm12878 Long Poly-A+ RNA-seq from Wold	Homo sapiens	adult	nan	nan	nan	nan	nan	nan	nan
44	Homo sapiens GM12878	polyA plus RNA-seq	input_tsv	4	2	None	ENCSR000AEH	ENCFF367CLO	https://www.encodeproject.org/files/ENCFF367CLO/@@download/ENCFF367CLO.tsv	RNA Evaluation Gm12878 Long Poly-A+ RNA-seq from Wold	Homo sapiens	adult	nan	nan	nan	nan	nan	nan	nan
44	Homo sapiens GM12878	polyA plus RNA-seq	input_tsv	5	2	None	ENCSR077AZT	ENCFF559LBM	https://www.encodeproject.org/files/ENCFF559LBM/@@download/ENCFF559LBM.tsv	RNA-seq on human GM12878 (paired-ended, insert length is 400)	Homo sapiens	adult	nan	nan	nan	nan	nan	nan	nan
44	Homo sapiens GM12878	polyA plus RNA-seq	input_tsv	6	2	None	ENCSR000AEG	ENCFF170TZG	https://www.encodeproject.org/files/ENCFF170TZG/@@download/ENCFF170TZG.tsv	PolyA RNA-Seq from oligo-dT primed Total RNA on the GM12878 cell line	Homo sapiens	adult	nan	nan	nan	nan	nan	nan	nan
44	Homo sapiens GM12878	polyA plus RNA-seq	input_tsv	6	1	None	ENCSR000AEG	ENCFF477OQB	https://www.encodeproject.org/files/ENCFF477OQB/@@download/ENCFF477OQB.tsv	PolyA RNA-Seq from oligo-dT primed Total RNA on the GM12878 cell line	Homo sapiens	adult	nan	nan	nan	nan	nan	nan	nan
44	Homo sapiens GM12878	total RNA-seq	input_tsv	3	1	not_compliant	ENCSR151NGC	ENCFF084FUG	https://www.encodeproject.org/files/ENCFF084FUG/@@download/ENCFF084FUG.tsv	GM12878_rep2	Homo sapiens	adult	nan	nan	nan	nan	nan	nan	nan
44	Homo sapiens GM12878	polyA plus RNA-seq	input_tsv	7	2	not_compliant	ENCSR297UBP	ENCFF796OZN	https://www.encodeproject.org/files/ENCFF796OZN/@@download/ENCFF796OZN.tsv	RNA-seq on human GM12878 (single end)	Homo sapiens	adult	nan	nan	nan	nan	nan	nan	nan
44	Homo sapiens GM12878	polyA plus RNA-seq	input_tsv	7	1	not_compliant	ENCSR297UBP	ENCFF547TND	https://www.encodeproject.org/files/ENCFF547TND/@@download/ENCFF547TND.tsv	RNA-seq on human GM12878 (single end)	Homo sapiens	adult	nan	nan	nan	nan	nan	nan	nan
44	Homo sapiens GM12878	polyA plus RNA-seq	input_tsv	8	1	None	ENCSR889TRN	ENCFF480HNH	https://www.encodeproject.org/files/ENCFF480HNH/@@download/ENCFF480HNH.tsv	PolyA RNA-Seq from oligo-dT primed Total RNA on bulk prep (10 pg) from the GM12878 cell line	Homo sapiens	adult	nan	nan	nan	nan	nan	nan	nan
44	Homo sapiens GM12878	polyA plus RNA-seq	input_tsv	8	2	None	ENCSR889TRN	ENCFF978HIY	https://www.encodeproject.org/files/ENCFF978HIY/@@download/ENCFF978HIY.tsv	PolyA RNA-Seq from oligo-dT primed Total RNA on bulk prep (10 pg) from the GM12878 cell line	Homo sapiens	adult	nan	nan	nan	nan	nan	nan	nan
44	Homo sapiens GM12878	polyA plus RNA-seq	input_tsv	9	1	None	ENCSR000COQ	ENCFF678BLG	https://www.encodeproject.org/files/ENCFF678BLG/@@download/ENCFF678BLG.tsv	The libraries contained in this experiment come from the whole cell fraction of independent growths of cell line GM12878. They are stranded PE76 Illumina GAIIx RNA-Seq libraries from rRNA-depleted Poly-A+ RNA > 200 nucleotides in size.	Homo sapiens	adult	nan	nan	nan	nan	nan	nan	nan
44	Homo sapiens GM12878	polyA plus RNA-seq	input_tsv	9	2	None	ENCSR000COQ	ENCFF897XES	https://www.encodeproject.org/files/ENCFF897XES/@@download/ENCFF897XES.tsv	The libraries contained in this experiment come from the whole cell fraction of independent growths of cell line GM12878. They are stranded PE76 Illumina GAIIx RNA-Seq libraries from rRNA-depleted Poly-A+ RNA > 200 nucleotides in size.	Homo sapiens	adult	nan	nan	nan	nan	nan	nan	nan
44	Homo sapiens GM12878	total RNA-seq	input_tsv	4	2	None	ENCSR000AEE	ENCFF362RMV	https://www.encodeproject.org/files/ENCFF362RMV/@@download/ENCFF362RMV.tsv	RNA Evaluation Gm12878 Long Total from Graveley	Homo sapiens	adult	nan	nan	nan	nan	nan	nan	nan
44	Homo sapiens GM12878	total RNA-seq	input_tsv	4	1	None	ENCSR000AEE	ENCFF723ICA	https://www.encodeproject.org/files/ENCFF723ICA/@@download/ENCFF723ICA.tsv	RNA Evaluation Gm12878 Long Total from Graveley	Homo sapiens	adult	nan	nan	nan	nan	nan	nan	nan
44	Homo sapiens GM12878	polyA plus RNA-seq	input_tsv	10	1	None	ENCSR000AED	ENCFF791MED	https://www.encodeproject.org/files/ENCFF791MED/@@download/ENCFF791MED.tsv	The libraries contained in this experiment come from independent growths of cell line GM12878. They are stranded PE101 Illumina Hi-Seq RNA-Seq libraries from rRNA-depleted Poly-A+ RNA > 200 nucleotides in size. These data were collected as part of the RNA Evaluation Study.	Homo sapiens	adult	nan	nan	nan	nan	nan	nan	nan
44	Homo sapiens GM12878	polyA plus RNA-seq	input_tsv	10	2	None	ENCSR000AED	ENCFF473KMX	https://www.encodeproject.org/files/ENCFF473KMX/@@download/ENCFF473KMX.tsv	The libraries contained in this experiment come from independent growths of cell line GM12878. They are stranded PE101 Illumina Hi-Seq RNA-Seq libraries from rRNA-depleted Poly-A+ RNA > 200 nucleotides in size. These data were collected as part of the RNA Evaluation Study.	Homo sapiens	adult	nan	nan	nan	nan	nan	nan	nan
44	Homo sapiens GM12878	RAMPAGE	rampage_minus	1	2	None	ENCSR000AEI	ENCFF354OFJ	https://www.encodeproject.org/files/ENCFF354OFJ/@@download/ENCFF354OFJ.bigWig	The libraries contained in this experiment come from independent growths of cell line GM12878. They are stranded PE101 Illumina Hi-Seq RAMPAGE libraries from rRNA-depleted Total RNA > 200 nucleotides in size. These data were collected as part of the RNA Evaluation Study.	Homo sapiens	adult	nan	nan	nan	nan	nan	nan	nan
44	Homo sapiens GM12878	RAMPAGE	rampage_minus	1	1	None	ENCSR000AEI	ENCFF143FSY	https://www.encodeproject.org/files/ENCFF143FSY/@@download/ENCFF143FSY.bigWig	The libraries contained in this experiment come from independent growths of cell line GM12878. They are stranded PE101 Illumina Hi-Seq RAMPAGE libraries from rRNA-depleted Total RNA > 200 nucleotides in size. These data were collected as part of the RNA Evaluation Study.	Homo sapiens	adult	nan	nan	nan	nan	nan	nan	nan
44	Homo sapiens GM12878	RAMPAGE	rampage_plus	1	2	None	ENCSR000AEI	ENCFF707RLJ	https://www.encodeproject.org/files/ENCFF707RLJ/@@download/ENCFF707RLJ.bigWig	The libraries contained in this experiment come from independent growths of cell line GM12878. They are stranded PE101 Illumina Hi-Seq RAMPAGE libraries from rRNA-depleted Total RNA > 200 nucleotides in size. These data were collected as part of the RNA Evaluation Study.	Homo sapiens	adult	nan	nan	nan	nan	nan	nan	nan
44	Homo sapiens GM12878	RAMPAGE	rampage_plus	1	1	None	ENCSR000AEI	ENCFF039WHT	https://www.encodeproject.org/files/ENCFF039WHT/@@download/ENCFF039WHT.bigWig	The libraries contained in this experiment come from independent growths of cell line GM12878. They are stranded PE101 Illumina Hi-Seq RAMPAGE libraries from rRNA-depleted Total RNA > 200 nucleotides in size. These data were collected as part of the RNA Evaluation Study.	Homo sapiens	adult	nan	nan	nan	nan	nan	nan	nan
44	Homo sapiens GM12878	polyA plus RNA-seq	rna_polya_minus	1	1	None	ENCSR000AEF	ENCFF786IQR	https://www.encodeproject.org/files/ENCFF786IQR/@@download/ENCFF786IQR.bigWig	RNA Evaluation Gm12878 Long Poly-A+ from Graveley	Homo sapiens	adult	nan	nan	nan	nan	nan	nan	nan
44	Homo sapiens GM12878	polyA plus RNA-seq	rna_polya_minus	1	2	None	ENCSR000AEF	ENCFF763UJG	https://www.encodeproject.org/files/ENCFF763UJG/@@download/ENCFF763UJG.bigWig	RNA Evaluation Gm12878 Long Poly-A+ from Graveley	Homo sapiens	adult	nan	nan	nan	nan	nan	nan	nan
44	Homo sapiens GM12878	polyA plus RNA-seq	rna_polya_minus	7	1	not_compliant	ENCSR297UBP	ENCFF866YMH	https://www.encodeproject.org/files/ENCFF866YMH/@@download/ENCFF866YMH.bigWig	RNA-seq on human GM12878 (single end)	Homo sapiens	adult	nan	nan	nan	nan	nan	nan	nan
44	Homo sapiens GM12878	polyA plus RNA-seq	rna_polya_minus	7	2	not_compliant	ENCSR297UBP	ENCFF368MED	https://www.encodeproject.org/files/ENCFF368MED/@@download/ENCFF368MED.bigWig	RNA-seq on human GM12878 (single end)	Homo sapiens	adult	nan	nan	nan	nan	nan	nan	nan
44	Homo sapiens GM12878	polyA plus RNA-seq	rna_polya_minus	9	1	None	ENCSR000COQ	ENCFF413LOR	https://www.encodeproject.org/files/ENCFF413LOR/@@download/ENCFF413LOR.bigWig	The libraries contained in this experiment come from the whole cell fraction of independent growths of cell line GM12878. They are stranded PE76 Illumina GAIIx RNA-Seq libraries from rRNA-depleted Poly-A+ RNA > 200 nucleotides in size.	Homo sapiens	adult	nan	nan	nan	nan	nan	nan	nan
44	Homo sapiens GM12878	polyA plus RNA-seq	rna_polya_minus	9	2	None	ENCSR000COQ	ENCFF626CNH	https://www.encodeproject.org/files/ENCFF626CNH/@@download/ENCFF626CNH.bigWig	The libraries contained in this experiment come from the whole cell fraction of independent growths of cell line GM12878. They are stranded PE76 Illumina GAIIx RNA-Seq libraries from rRNA-depleted Poly-A+ RNA > 200 nucleotides in size.	Homo sapiens	adult	nan	nan	nan	nan	nan	nan	nan
44	Homo sapiens GM12878	polyA plus RNA-seq	rna_polya_minus	10	2	None	ENCSR000AED	ENCFF170QXJ	https://www.encodeproject.org/files/ENCFF170QXJ/@@download/ENCFF170QXJ.bigWig	The libraries contained in this experiment come from independent growths of cell line GM12878. They are stranded PE101 Illumina Hi-Seq RNA-Seq libraries from rRNA-depleted Poly-A+ RNA > 200 nucleotides in size. These data were collected as part of the RNA Evaluation Study.	Homo sapiens	adult	nan	nan	nan	nan	nan	nan	nan
44	Homo sapiens GM12878	polyA plus RNA-seq	rna_polya_minus	10	1	None	ENCSR000AED	ENCFF216ZVT	https://www.encodeproject.org/files/ENCFF216ZVT/@@download/ENCFF216ZVT.bigWig	The libraries contained in this experiment come from independent growths of cell line GM12878. They are stranded PE101 Illumina Hi-Seq RNA-Seq libraries from rRNA-depleted Poly-A+ RNA > 200 nucleotides in size. These data were collected as part of the RNA Evaluation Study.	Homo sapiens	adult	nan	nan	nan	nan	nan	nan	nan
44	Homo sapiens GM12878	polyA plus RNA-seq	rna_polya_plus	1	1	None	ENCSR000AEF	ENCFF678ITA	https://www.encodeproject.org/files/ENCFF678ITA/@@download/ENCFF678ITA.bigWig	RNA Evaluation Gm12878 Long Poly-A+ from Graveley	Homo sapiens	adult	nan	nan	nan	nan	nan	nan	nan
44	Homo sapiens GM12878	polyA plus RNA-seq	rna_polya_plus	1	2	None	ENCSR000AEF	ENCFF243ECE	https://www.encodeproject.org/files/ENCFF243ECE/@@download/ENCFF243ECE.bigWig	RNA Evaluation Gm12878 Long Poly-A+ from Graveley	Homo sapiens	adult	nan	nan	nan	nan	nan	nan	nan
44	Homo sapiens GM12878	polyA plus RNA-seq	rna_polya_plus	7	1	not_compliant	ENCSR297UBP	ENCFF047KOP	https://www.encodeproject.org/files/ENCFF047KOP/@@download/ENCFF047KOP.bigWig	RNA-seq on human GM12878 (single end)	Homo sapiens	adult	nan	nan	nan	nan	nan	nan	nan
44	Homo sapiens GM12878	polyA plus RNA-seq	rna_polya_plus	7	2	not_compliant	ENCSR297UBP	ENCFF299JKJ	https://www.encodeproject.org/files/ENCFF299JKJ/@@download/ENCFF299JKJ.bigWig	RNA-seq on human GM12878 (single end)	Homo sapiens	adult	nan	nan	nan	nan	nan	nan	nan
44	Homo sapiens GM12878	polyA plus RNA-seq	rna_polya_plus	9	2	None	ENCSR000COQ	ENCFF033GEA	https://www.encodeproject.org/files/ENCFF033GEA/@@download/ENCFF033GEA.bigWig	The libraries contained in this experiment come from the whole cell fraction of independent growths of cell line GM12878. They are stranded PE76 Illumina GAIIx RNA-Seq libraries from rRNA-depleted Poly-A+ RNA > 200 nucleotides in size.	Homo sapiens	adult	nan	nan	nan	nan	nan	nan	nan
44	Homo sapiens GM12878	polyA plus RNA-seq	rna_polya_plus	9	1	None	ENCSR000COQ	ENCFF914IXY	https://www.encodeproject.org/files/ENCFF914IXY/@@download/ENCFF914IXY.bigWig	The libraries contained in this experiment come from the whole cell fraction of independent growths of cell line GM12878. They are stranded PE76 Illumina GAIIx RNA-Seq libraries from rRNA-depleted Poly-A+ RNA > 200 nucleotides in size.	Homo sapiens	adult	nan	nan	nan	nan	nan	nan	nan
44	Homo sapiens GM12878	polyA plus RNA-seq	rna_polya_plus	10	2	None	ENCSR000AED	ENCFF741GVL	https://www.encodeproject.org/files/ENCFF741GVL/@@download/ENCFF741GVL.bigWig	The libraries contained in this experiment come from independent growths of cell line GM12878. They are stranded PE101 Illumina Hi-Seq RNA-Seq libraries from rRNA-depleted Poly-A+ RNA > 200 nucleotides in size. These data were collected as part of the RNA Evaluation Study.	Homo sapiens	adult	nan	nan	nan	nan	nan	nan	nan
44	Homo sapiens GM12878	polyA plus RNA-seq	rna_polya_plus	10	1	None	ENCSR000AED	ENCFF617ZDV	https://www.encodeproject.org/files/ENCFF617ZDV/@@download/ENCFF617ZDV.bigWig	The libraries contained in this experiment come from independent growths of cell line GM12878. They are stranded PE101 Illumina Hi-Seq RNA-Seq libraries from rRNA-depleted Poly-A+ RNA > 200 nucleotides in size. These data were collected as part of the RNA Evaluation Study.	Homo sapiens	adult	nan	nan	nan	nan	nan	nan	nan
44	Homo sapiens GM12878	total RNA-seq	rna_total_minus	1	2	None	ENCSR000AEC	ENCFF652SQC	https://www.encodeproject.org/files/ENCFF652SQC/@@download/ENCFF652SQC.bigWig	The libraries contained in this experiment come from independent growths of cell line GM12878. They are stranded PE101 Illumina Hi-Seq RNA-Seq libraries from rRNA-depleted Total RNA > 200 nucleotides in size. These data were collected as part of the RNA Evaluation Study.	Homo sapiens	adult	nan	nan	nan	nan	nan	nan	nan
44	Homo sapiens GM12878	total RNA-seq	rna_total_minus	1	1	None	ENCSR000AEC	ENCFF830QII	https://www.encodeproject.org/files/ENCFF830QII/@@download/ENCFF830QII.bigWig	The libraries contained in this experiment come from independent growths of cell line GM12878. They are stranded PE101 Illumina Hi-Seq RNA-Seq libraries from rRNA-depleted Total RNA > 200 nucleotides in size. These data were collected as part of the RNA Evaluation Study.	Homo sapiens	adult	nan	nan	nan	nan	nan	nan	nan
44	Homo sapiens GM12878	total RNA-seq	rna_total_minus	2	1	None	ENCSR820PHH	ENCFF045ITU	https://www.encodeproject.org/files/ENCFF045ITU/@@download/ENCFF045ITU.bigWig	GM12878	Homo sapiens	adult	nan	nan	nan	nan	nan	nan	nan
44	Homo sapiens GM12878	total RNA-seq	rna_total_minus	2	2	None	ENCSR820PHH	ENCFF965VYA	https://www.encodeproject.org/files/ENCFF965VYA/@@download/ENCFF965VYA.bigWig	GM12878	Homo sapiens	adult	nan	nan	nan	nan	nan	nan	nan
44	Homo sapiens GM12878	total RNA-seq	rna_total_minus	3	1	not_compliant	ENCSR151NGC	ENCFF700SCB	https://www.encodeproject.org/files/ENCFF700SCB/@@download/ENCFF700SCB.bigWig	GM12878_rep2	Homo sapiens	adult	nan	nan	nan	nan	nan	nan	nan
44	Homo sapiens GM12878	total RNA-seq	rna_total_minus	4	1	None	ENCSR000AEE	ENCFF869TMT	https://www.encodeproject.org/files/ENCFF869TMT/@@download/ENCFF869TMT.bigWig	RNA Evaluation Gm12878 Long Total from Graveley	Homo sapiens	adult	nan	nan	nan	nan	nan	nan	nan
44	Homo sapiens GM12878	total RNA-seq	rna_total_minus	4	2	None	ENCSR000AEE	ENCFF936ZZD	https://www.encodeproject.org/files/ENCFF936ZZD/@@download/ENCFF936ZZD.bigWig	RNA Evaluation Gm12878 Long Total from Graveley	Homo sapiens	adult	nan	nan	nan	nan	nan	nan	nan
44	Homo sapiens GM12878	total RNA-seq	rna_total_plus	1	2	None	ENCSR000AEC	ENCFF551IAP	https://www.encodeproject.org/files/ENCFF551IAP/@@download/ENCFF551IAP.bigWig	The libraries contained in this experiment come from independent growths of cell line GM12878. They are stranded PE101 Illumina Hi-Seq RNA-Seq libraries from rRNA-depleted Total RNA > 200 nucleotides in size. These data were collected as part of the RNA Evaluation Study.	Homo sapiens	adult	nan	nan	nan	nan	nan	nan	nan
44	Homo sapiens GM12878	total RNA-seq	rna_total_plus	1	1	None	ENCSR000AEC	ENCFF470BSF	https://www.encodeproject.org/files/ENCFF470BSF/@@download/ENCFF470BSF.bigWig	The libraries contained in this experiment come from independent growths of cell line GM12878. They are stranded PE101 Illumina Hi-Seq RNA-Seq libraries from rRNA-depleted Total RNA > 200 nucleotides in size. These data were collected as part of the RNA Evaluation Study.	Homo sapiens	adult	nan	nan	nan	nan	nan	nan	nan
44	Homo sapiens GM12878	total RNA-seq	rna_total_plus	2	1	None	ENCSR820PHH	ENCFF509KPQ	https://www.encodeproject.org/files/ENCFF509KPQ/@@download/ENCFF509KPQ.bigWig	GM12878	Homo sapiens	adult	nan	nan	nan	nan	nan	nan	nan
44	Homo sapiens GM12878	total RNA-seq	rna_total_plus	2	2	None	ENCSR820PHH	ENCFF902WWV	https://www.encodeproject.org/files/ENCFF902WWV/@@download/ENCFF902WWV.bigWig	GM12878	Homo sapiens	adult	nan	nan	nan	nan	nan	nan	nan
44	Homo sapiens GM12878	total RNA-seq	rna_total_plus	3	1	not_compliant	ENCSR151NGC	ENCFF782HFV	https://www.encodeproject.org/files/ENCFF782HFV/@@download/ENCFF782HFV.bigWig	GM12878_rep2	Homo sapiens	adult	nan	nan	nan	nan	nan	nan	nan
44	Homo sapiens GM12878	total RNA-seq	rna_total_plus	4	2	None	ENCSR000AEE	ENCFF808QGQ	https://www.encodeproject.org/files/ENCFF808QGQ/@@download/ENCFF808QGQ.bigWig	RNA Evaluation Gm12878 Long Total from Graveley	Homo sapiens	adult	nan	nan	nan	nan	nan	nan	nan
44	Homo sapiens GM12878	total RNA-seq	rna_total_plus	4	1	None	ENCSR000AEE	ENCFF993POP	https://www.encodeproject.org/files/ENCFF993POP/@@download/ENCFF993POP.bigWig	RNA Evaluation Gm12878 Long Total from Graveley	Homo sapiens	adult	nan	nan	nan	nan	nan	nan	nan
44	Homo sapiens GM12878	WGBS	wgbs	1	2	not_compliant	ENCSR890UQO	ENCFF852XWZ	https://www.encodeproject.org/files/ENCFF852XWZ/@@download/ENCFF852XWZ.bigWig	HAIB Whole Genome Bisulfite Sequencing GM12878	Homo sapiens	adult	nan	nan	nan	nan	nan	nan	nan
44	Homo sapiens GM12878	WGBS	wgbs	1	1	not_compliant	ENCSR890UQO	ENCFF003ZJY	https://www.encodeproject.org/files/ENCFF003ZJY/@@download/ENCFF003ZJY.bigWig	HAIB Whole Genome Bisulfite Sequencing GM12878	Homo sapiens	adult	nan	nan	nan	nan	nan	nan	nan
45	Homo sapiens GM23248	DNase-seq	dnase	1	1	None	ENCSR217TAW	ENCFF291LQB	https://www.encodeproject.org/files/ENCFF291LQB/@@download/ENCFF291LQB.bigWig	nan	Homo sapiens	adult	53 years	nan	nan	nan	nan	nan	nan
45	Homo sapiens GM23248	DNase-seq	dnase	1	2	None	ENCSR217TAW	ENCFF570BHW	https://www.encodeproject.org/files/ENCFF570BHW/@@download/ENCFF570BHW.bigWig	nan	Homo sapiens	adult	53 years	nan	nan	nan	nan	nan	nan
45	Homo sapiens GM23248	Histone ChIP-seq	h3k27ac	1	1_2	None	ENCSR007YOT	ENCFF558IWG	https://www.encodeproject.org/files/ENCFF558IWG/@@download/ENCFF558IWG.bigWig	nan	Homo sapiens	adult	53 years	nan	nan	nan	nan	nan	nan
45	Homo sapiens GM23248	Histone ChIP-seq	h3k27me3	1	1_2	not_compliant	ENCSR866KFY	ENCFF266ZTH	https://www.encodeproject.org/files/ENCFF266ZTH/@@download/ENCFF266ZTH.bigWig	nan	Homo sapiens	adult	53 years	nan	nan	nan	nan	nan	nan
45	Homo sapiens GM23248	Histone ChIP-seq	h3k36me3	1	1_2	None	ENCSR914AWT	ENCFF147ZKV	https://www.encodeproject.org/files/ENCFF147ZKV/@@download/ENCFF147ZKV.bigWig	nan	Homo sapiens	adult	53 years	nan	nan	nan	nan	nan	nan
45	Homo sapiens GM23248	Histone ChIP-seq	h3k4me1	1	1_2	not_compliant	ENCSR906NGD	ENCFF658YPZ	https://www.encodeproject.org/files/ENCFF658YPZ/@@download/ENCFF658YPZ.bigWig	nan	Homo sapiens	adult	53 years	nan	nan	nan	nan	nan	nan
45	Homo sapiens GM23248	Histone ChIP-seq	h3k4me2	1	1	not_compliant	ENCSR124MTJ	ENCFF119OVY	https://www.encodeproject.org/files/ENCFF119OVY/@@download/ENCFF119OVY.bigWig	nan	Homo sapiens	adult	53 years	nan	nan	nan	nan	nan	nan
45	Homo sapiens GM23248	Histone ChIP-seq	h3k4me3	1	1_2	None	ENCSR479HKJ	ENCFF036OWY	https://www.encodeproject.org/files/ENCFF036OWY/@@download/ENCFF036OWY.bigWig	nan	Homo sapiens	adult	53 years	nan	nan	nan	nan	nan	nan
45	Homo sapiens GM23248	Histone ChIP-seq	h3k79me2	1	1_2	not_compliant	ENCSR611CRY	ENCFF661GPO	https://www.encodeproject.org/files/ENCFF661GPO/@@download/ENCFF661GPO.bigWig	nan	Homo sapiens	adult	53 years	nan	nan	nan	nan	nan	nan
45	Homo sapiens GM23248	Histone ChIP-seq	h3k9ac	1	1_2	None	ENCSR562MOC	ENCFF865BBE	https://www.encodeproject.org/files/ENCFF865BBE/@@download/ENCFF865BBE.bigWig	nan	Homo sapiens	adult	53 years	nan	nan	nan	nan	nan	nan
45	Homo sapiens GM23248	Histone ChIP-seq	h3k9me3	1	1	None	ENCSR673OPX	ENCFF574RYG	https://www.encodeproject.org/files/ENCFF574RYG/@@download/ENCFF574RYG.bigWig	nan	Homo sapiens	adult	53 years	nan	nan	nan	nan	nan	nan
45	Homo sapiens GM23248	polyA plus RNA-seq	input_tsv	1	1	None	ENCSR510QZW	ENCFF091LWO	https://www.encodeproject.org/files/ENCFF091LWO/@@download/ENCFF091LWO.tsv	PolyA RNA-Seq from oligo-dT primed Total RNA on fibroblast of arm	Homo sapiens	adult	53 years	nan	nan	nan	nan	nan	nan
45	Homo sapiens GM23248	polyA plus RNA-seq	input_tsv	1	2	None	ENCSR510QZW	ENCFF484OLK	https://www.encodeproject.org/files/ENCFF484OLK/@@download/ENCFF484OLK.tsv	PolyA RNA-Seq from oligo-dT primed Total RNA on fibroblast of arm	Homo sapiens	adult	53 years	nan	nan	nan	nan	nan	nan
45	Homo sapiens GM23248	total RNA-seq	input_tsv	1	2	None	ENCSR797BPP	ENCFF545DTG	https://www.encodeproject.org/files/ENCFF545DTG/@@download/ENCFF545DTG.tsv	The libraries contained in this experiment come from independent growths of cell line GM23248, a fibroblast primary cell line derived from an arm skin punch of a 53 year old male. They are stranded PE101 Illumina Hi-Seq libraries from rRNA-depleted Total RNA > 200 nucleotides in size.	Homo sapiens	adult	53 years	nan	nan	nan	nan	nan	nan
45	Homo sapiens GM23248	total RNA-seq	input_tsv	1	1	None	ENCSR797BPP	ENCFF115XWZ	https://www.encodeproject.org/files/ENCFF115XWZ/@@download/ENCFF115XWZ.tsv	The libraries contained in this experiment come from independent growths of cell line GM23248, a fibroblast primary cell line derived from an arm skin punch of a 53 year old male. They are stranded PE101 Illumina Hi-Seq libraries from rRNA-depleted Total RNA > 200 nucleotides in size.	Homo sapiens	adult	53 years	nan	nan	nan	nan	nan	nan
45	Homo sapiens GM23248	RAMPAGE	rampage_minus	1	1	None	ENCSR949PHV	ENCFF438SKX	https://www.encodeproject.org/files/ENCFF438SKX/@@download/ENCFF438SKX.bigWig	The libraries contained in this experiment come from independent growths of skin fibroblasts from the PGP1 donor. They are stranded PE101 Illumina Hi-Seq RAMPAGE libraries from rRNA-depleted Total RNA > 200 nucleotides in size.	Homo sapiens	adult	53 years	nan	nan	nan	nan	nan	nan
45	Homo sapiens GM23248	RAMPAGE	rampage_minus	1	2	None	ENCSR949PHV	ENCFF973JDQ	https://www.encodeproject.org/files/ENCFF973JDQ/@@download/ENCFF973JDQ.bigWig	The libraries contained in this experiment come from independent growths of skin fibroblasts from the PGP1 donor. They are stranded PE101 Illumina Hi-Seq RAMPAGE libraries from rRNA-depleted Total RNA > 200 nucleotides in size.	Homo sapiens	adult	53 years	nan	nan	nan	nan	nan	nan
45	Homo sapiens GM23248	RAMPAGE	rampage_plus	1	2	None	ENCSR949PHV	ENCFF355FTF	https://www.encodeproject.org/files/ENCFF355FTF/@@download/ENCFF355FTF.bigWig	The libraries contained in this experiment come from independent growths of skin fibroblasts from the PGP1 donor. They are stranded PE101 Illumina Hi-Seq RAMPAGE libraries from rRNA-depleted Total RNA > 200 nucleotides in size.	Homo sapiens	adult	53 years	nan	nan	nan	nan	nan	nan
45	Homo sapiens GM23248	RAMPAGE	rampage_plus	1	1	None	ENCSR949PHV	ENCFF929DHP	https://www.encodeproject.org/files/ENCFF929DHP/@@download/ENCFF929DHP.bigWig	The libraries contained in this experiment come from independent growths of skin fibroblasts from the PGP1 donor. They are stranded PE101 Illumina Hi-Seq RAMPAGE libraries from rRNA-depleted Total RNA > 200 nucleotides in size.	Homo sapiens	adult	53 years	nan	nan	nan	nan	nan	nan
45	Homo sapiens GM23248	total RNA-seq	rna_total_minus	1	1	None	ENCSR797BPP	ENCFF148FNV	https://www.encodeproject.org/files/ENCFF148FNV/@@download/ENCFF148FNV.bigWig	The libraries contained in this experiment come from independent growths of cell line GM23248, a fibroblast primary cell line derived from an arm skin punch of a 53 year old male. They are stranded PE101 Illumina Hi-Seq libraries from rRNA-depleted Total RNA > 200 nucleotides in size.	Homo sapiens	adult	53 years	nan	nan	nan	nan	nan	nan
45	Homo sapiens GM23248	total RNA-seq	rna_total_minus	1	2	None	ENCSR797BPP	ENCFF924QJU	https://www.encodeproject.org/files/ENCFF924QJU/@@download/ENCFF924QJU.bigWig	The libraries contained in this experiment come from independent growths of cell line GM23248, a fibroblast primary cell line derived from an arm skin punch of a 53 year old male. They are stranded PE101 Illumina Hi-Seq libraries from rRNA-depleted Total RNA > 200 nucleotides in size.	Homo sapiens	adult	53 years	nan	nan	nan	nan	nan	nan
45	Homo sapiens GM23248	total RNA-seq	rna_total_plus	1	1	None	ENCSR797BPP	ENCFF321EHO	https://www.encodeproject.org/files/ENCFF321EHO/@@download/ENCFF321EHO.bigWig	The libraries contained in this experiment come from independent growths of cell line GM23248, a fibroblast primary cell line derived from an arm skin punch of a 53 year old male. They are stranded PE101 Illumina Hi-Seq libraries from rRNA-depleted Total RNA > 200 nucleotides in size.	Homo sapiens	adult	53 years	nan	nan	nan	nan	nan	nan
45	Homo sapiens GM23248	total RNA-seq	rna_total_plus	1	2	None	ENCSR797BPP	ENCFF537XPY	https://www.encodeproject.org/files/ENCFF537XPY/@@download/ENCFF537XPY.bigWig	The libraries contained in this experiment come from independent growths of cell line GM23248, a fibroblast primary cell line derived from an arm skin punch of a 53 year old male. They are stranded PE101 Illumina Hi-Seq libraries from rRNA-depleted Total RNA > 200 nucleotides in size.	Homo sapiens	adult	53 years	nan	nan	nan	nan	nan	nan
45	Homo sapiens GM23248	WGBS	wgbs	1	2	None	ENCSR440MLE	ENCFF678ZRB	https://www.encodeproject.org/files/ENCFF678ZRB/@@download/ENCFF678ZRB.bigWig	HAIB Whole Genome Bisulfite Sequencing Fibroblast of Arm	Homo sapiens	adult	53 years	nan	nan	nan	nan	nan	nan
45	Homo sapiens GM23248	WGBS	wgbs	1	1	None	ENCSR440MLE	ENCFF859UTL	https://www.encodeproject.org/files/ENCFF859UTL/@@download/ENCFF859UTL.bigWig	HAIB Whole Genome Bisulfite Sequencing Fibroblast of Arm	Homo sapiens	adult	53 years	nan	nan	nan	nan	nan	nan
45	Homo sapiens GM23248	WGBS	wgbs	2	2	None	ENCSR625HZA	ENCFF821NKM	https://www.encodeproject.org/files/ENCFF821NKM/@@download/ENCFF821NKM.bigWig	The libraries contained in this Experiment come from whole genome bisulfite sequencing of primary cell skin fibroblasts from the PGP1 donor.	Homo sapiens	adult	53 years	nan	nan	nan	nan	nan	nan
45	Homo sapiens GM23248	WGBS	wgbs	2	1	None	ENCSR625HZA	ENCFF963EHA	https://www.encodeproject.org/files/ENCFF963EHA/@@download/ENCFF963EHA.bigWig	The libraries contained in this Experiment come from whole genome bisulfite sequencing of primary cell skin fibroblasts from the PGP1 donor.	Homo sapiens	adult	53 years	nan	nan	nan	nan	nan	nan
46	Homo sapiens GM23338 originated from GM23248	TF ChIP-seq	ctcf	1	1_2	None	ENCSR932ZMX	ENCFF369MIX	https://www.encodeproject.org/files/ENCFF369MIX/@@download/ENCFF369MIX.bigWig	Chip-Seq on PGP1 iPSC	Homo sapiens	adult	53 years	nan	nan	nan	nan	nan	nan
46	Homo sapiens GM23338 originated from GM23248	TF ChIP-seq	ctcf	2	1_2	None	ENCSR987GXT	ENCFF622JEC	https://www.encodeproject.org/files/ENCFF622JEC/@@download/ENCFF622JEC.bigWig	nan	Homo sapiens	adult	53 years	nan	nan	nan	nan	nan	nan
46	Homo sapiens GM23338 originated from GM23248	DNase-seq	dnase	1	1	None	ENCSR004SUL	ENCFF766CUM	https://www.encodeproject.org/files/ENCFF766CUM/@@download/ENCFF766CUM.bigWig	nan	Homo sapiens	adult	53 years	nan	nan	nan	nan	nan	nan
46	Homo sapiens GM23338 originated from GM23248	DNase-seq	dnase	1	2	None	ENCSR004SUL	ENCFF395HEQ	https://www.encodeproject.org/files/ENCFF395HEQ/@@download/ENCFF395HEQ.bigWig	nan	Homo sapiens	adult	53 years	nan	nan	nan	nan	nan	nan
46	Homo sapiens GM23338 originated from GM23248	Histone ChIP-seq	h3k27ac	1	1_2	None	ENCSR729ENO	ENCFF641QBD	https://www.encodeproject.org/files/ENCFF641QBD/@@download/ENCFF641QBD.bigWig	nan	Homo sapiens	adult	53 years	nan	nan	nan	nan	nan	nan
46	Homo sapiens GM23338 originated from GM23248	Histone ChIP-seq	h3k27me3	1	1_2	not_compliant	ENCSR386RIJ	ENCFF978FLC	https://www.encodeproject.org/files/ENCFF978FLC/@@download/ENCFF978FLC.bigWig	nan	Homo sapiens	adult	53 years	nan	nan	nan	nan	nan	nan
46	Homo sapiens GM23338 originated from GM23248	Histone ChIP-seq	h3k36me3	1	1_2	not_compliant	ENCSR236YPE	ENCFF755XML	https://www.encodeproject.org/files/ENCFF755XML/@@download/ENCFF755XML.bigWig	nan	Homo sapiens	adult	53 years	nan	nan	nan	nan	nan	nan
46	Homo sapiens GM23338 originated from GM23248	Histone ChIP-seq	h3k4me1	1	1_2	not_compliant	ENCSR249YGG	ENCFF604CML	https://www.encodeproject.org/files/ENCFF604CML/@@download/ENCFF604CML.bigWig	nan	Homo sapiens	adult	53 years	nan	nan	nan	nan	nan	nan
46	Homo sapiens GM23338 originated from GM23248	Histone ChIP-seq	h3k4me2	1	1_2	None	ENCSR740FYN	ENCFF722GTW	https://www.encodeproject.org/files/ENCFF722GTW/@@download/ENCFF722GTW.bigWig	nan	Homo sapiens	adult	53 years	nan	nan	nan	nan	nan	nan
46	Homo sapiens GM23338 originated from GM23248	Histone ChIP-seq	h3k4me3	1	1_2	None	ENCSR657DYL	ENCFF446OPT	https://www.encodeproject.org/files/ENCFF446OPT/@@download/ENCFF446OPT.bigWig	nan	Homo sapiens	adult	53 years	nan	nan	nan	nan	nan	nan
46	Homo sapiens GM23338 originated from GM23248	Histone ChIP-seq	h3k79me2	1	1_2	not_compliant	ENCSR154HDX	ENCFF572DCV	https://www.encodeproject.org/files/ENCFF572DCV/@@download/ENCFF572DCV.bigWig	nan	Homo sapiens	adult	53 years	nan	nan	nan	nan	nan	nan
46	Homo sapiens GM23338 originated from GM23248	polyA plus RNA-seq	input_tsv	1	2	None	ENCSR748GVH	ENCFF451UPN	https://www.encodeproject.org/files/ENCFF451UPN/@@download/ENCFF451UPN.tsv	PolyA RNA-Seq from oligo-dT primed Total RNA on induced pluripotent stem cell	Homo sapiens	adult	53 years	nan	nan	nan	nan	nan	nan
46	Homo sapiens GM23338 originated from GM23248	polyA plus RNA-seq	input_tsv	1	1	None	ENCSR748GVH	ENCFF204QFN	https://www.encodeproject.org/files/ENCFF204QFN/@@download/ENCFF204QFN.tsv	PolyA RNA-Seq from oligo-dT primed Total RNA on induced pluripotent stem cell	Homo sapiens	adult	53 years	nan	nan	nan	nan	nan	nan
46	Homo sapiens GM23338 originated from GM23248	total RNA-seq	input_tsv	1	1	None	ENCSR938LSP	ENCFF730OTJ	https://www.encodeproject.org/files/ENCFF730OTJ/@@download/ENCFF730OTJ.tsv	The libraries contained in this experiment come from independent growths of cell line GM23338, an induced pluripotent stem cell (iPSC) line derived from cell line GM23248. They are stranded PE101 Illumina Hi-Seq libraries from rRNA-depleted Total RNA > 200 nucleotides in size.	Homo sapiens	adult	53 years	nan	nan	nan	nan	nan	nan
46	Homo sapiens GM23338 originated from GM23248	total RNA-seq	input_tsv	1	2	None	ENCSR938LSP	ENCFF106SZG	https://www.encodeproject.org/files/ENCFF106SZG/@@download/ENCFF106SZG.tsv	The libraries contained in this experiment come from independent growths of cell line GM23338, an induced pluripotent stem cell (iPSC) line derived from cell line GM23248. They are stranded PE101 Illumina Hi-Seq libraries from rRNA-depleted Total RNA > 200 nucleotides in size.	Homo sapiens	adult	53 years	nan	nan	nan	nan	nan	nan
46	Homo sapiens GM23338 originated from GM23248	RAMPAGE	rampage_minus	1	1	None	ENCSR410OSB	ENCFF226KFO	https://www.encodeproject.org/files/ENCFF226KFO/@@download/ENCFF226KFO.bigWig	The libraries contained in this experiment come from independent growths of PGP1 donor induced pluripotent stem cells (iPSC). They are stranded PE101 Illumina Hi-Seq RAMPAGE libraries from rRNA-depleted Total RNA > 200 nucleotides in size.	Homo sapiens	adult	53 years	nan	nan	nan	nan	nan	nan
46	Homo sapiens GM23338 originated from GM23248	RAMPAGE	rampage_minus	1	2	None	ENCSR410OSB	ENCFF061VHO	https://www.encodeproject.org/files/ENCFF061VHO/@@download/ENCFF061VHO.bigWig	The libraries contained in this experiment come from independent growths of PGP1 donor induced pluripotent stem cells (iPSC). They are stranded PE101 Illumina Hi-Seq RAMPAGE libraries from rRNA-depleted Total RNA > 200 nucleotides in size.	Homo sapiens	adult	53 years	nan	nan	nan	nan	nan	nan
46	Homo sapiens GM23338 originated from GM23248	RAMPAGE	rampage_plus	1	1	None	ENCSR410OSB	ENCFF610QXJ	https://www.encodeproject.org/files/ENCFF610QXJ/@@download/ENCFF610QXJ.bigWig	The libraries contained in this experiment come from independent growths of PGP1 donor induced pluripotent stem cells (iPSC). They are stranded PE101 Illumina Hi-Seq RAMPAGE libraries from rRNA-depleted Total RNA > 200 nucleotides in size.	Homo sapiens	adult	53 years	nan	nan	nan	nan	nan	nan
46	Homo sapiens GM23338 originated from GM23248	RAMPAGE	rampage_plus	1	2	None	ENCSR410OSB	ENCFF149VFN	https://www.encodeproject.org/files/ENCFF149VFN/@@download/ENCFF149VFN.bigWig	The libraries contained in this experiment come from independent growths of PGP1 donor induced pluripotent stem cells (iPSC). They are stranded PE101 Illumina Hi-Seq RAMPAGE libraries from rRNA-depleted Total RNA > 200 nucleotides in size.	Homo sapiens	adult	53 years	nan	nan	nan	nan	nan	nan
46	Homo sapiens GM23338 originated from GM23248	total RNA-seq	rna_total_minus	1	1	None	ENCSR938LSP	ENCFF278MMI	https://www.encodeproject.org/files/ENCFF278MMI/@@download/ENCFF278MMI.bigWig	The libraries contained in this experiment come from independent growths of cell line GM23338, an induced pluripotent stem cell (iPSC) line derived from cell line GM23248. They are stranded PE101 Illumina Hi-Seq libraries from rRNA-depleted Total RNA > 200 nucleotides in size.	Homo sapiens	adult	53 years	nan	nan	nan	nan	nan	nan
46	Homo sapiens GM23338 originated from GM23248	total RNA-seq	rna_total_minus	1	2	None	ENCSR938LSP	ENCFF693TAG	https://www.encodeproject.org/files/ENCFF693TAG/@@download/ENCFF693TAG.bigWig	The libraries contained in this experiment come from independent growths of cell line GM23338, an induced pluripotent stem cell (iPSC) line derived from cell line GM23248. They are stranded PE101 Illumina Hi-Seq libraries from rRNA-depleted Total RNA > 200 nucleotides in size.	Homo sapiens	adult	53 years	nan	nan	nan	nan	nan	nan
46	Homo sapiens GM23338 originated from GM23248	total RNA-seq	rna_total_plus	1	2	None	ENCSR938LSP	ENCFF990JYU	https://www.encodeproject.org/files/ENCFF990JYU/@@download/ENCFF990JYU.bigWig	The libraries contained in this experiment come from independent growths of cell line GM23338, an induced pluripotent stem cell (iPSC) line derived from cell line GM23248. They are stranded PE101 Illumina Hi-Seq libraries from rRNA-depleted Total RNA > 200 nucleotides in size.	Homo sapiens	adult	53 years	nan	nan	nan	nan	nan	nan
46	Homo sapiens GM23338 originated from GM23248	total RNA-seq	rna_total_plus	1	1	None	ENCSR938LSP	ENCFF850SIL	https://www.encodeproject.org/files/ENCFF850SIL/@@download/ENCFF850SIL.bigWig	The libraries contained in this experiment come from independent growths of cell line GM23338, an induced pluripotent stem cell (iPSC) line derived from cell line GM23248. They are stranded PE101 Illumina Hi-Seq libraries from rRNA-depleted Total RNA > 200 nucleotides in size.	Homo sapiens	adult	53 years	nan	nan	nan	nan	nan	nan
47	Homo sapiens H1	CAGE	cage_minus	1	1	None	ENCSR000CJB	ENCFF652SNF	https://www.encodeproject.org/files/ENCFF652SNF/@@download/ENCFF652SNF.bigWig	CAGE on human H1-hESC cellular long polyadenylated RNA	Homo sapiens	embryonic	nan	nan	nan	nan	nan	nan	nan
47	Homo sapiens H1	CAGE	cage_minus	1	2	None	ENCSR000CJB	ENCFF810QMI	https://www.encodeproject.org/files/ENCFF810QMI/@@download/ENCFF810QMI.bigWig	CAGE on human H1-hESC cellular long polyadenylated RNA	Homo sapiens	embryonic	nan	nan	nan	nan	nan	nan	nan
47	Homo sapiens H1	CAGE	cage_plus	1	1	None	ENCSR000CJB	ENCFF535UOB	https://www.encodeproject.org/files/ENCFF535UOB/@@download/ENCFF535UOB.bigWig	CAGE on human H1-hESC cellular long polyadenylated RNA	Homo sapiens	embryonic	nan	nan	nan	nan	nan	nan	nan
47	Homo sapiens H1	CAGE	cage_plus	1	2	None	ENCSR000CJB	ENCFF183YJB	https://www.encodeproject.org/files/ENCFF183YJB/@@download/ENCFF183YJB.bigWig	CAGE on human H1-hESC cellular long polyadenylated RNA	Homo sapiens	embryonic	nan	nan	nan	nan	nan	nan	nan
47	Homo sapiens H1	TF ChIP-seq	ctcf	1	1	None	ENCSR000AMF	ENCFF332TNJ	https://www.encodeproject.org/files/ENCFF332TNJ/@@download/ENCFF332TNJ.bigWig	CTCF ChIP-seq on human H1-hESC	Homo sapiens	embryonic	nan	nan	nan	nan	nan	nan	nan
47	Homo sapiens H1	TF ChIP-seq	ctcf	3	1_2	None	ENCSR000BNH	ENCFF038RVZ	https://www.encodeproject.org/files/ENCFF038RVZ/@@download/ENCFF038RVZ.bigWig	CTCF ChIP-seq protocol v041610.2 on human H1-hESC	Homo sapiens	embryonic	nan	nan	nan	nan	nan	nan	nan
47	Homo sapiens H1	DNase-seq	dnase	1	1	None	ENCSR000EMU	ENCFF573NKX	https://www.encodeproject.org/files/ENCFF573NKX/@@download/ENCFF573NKX.bigWig	DNase-seq on human H1-hESC	Homo sapiens	embryonic	nan	nan	nan	nan	nan	nan	nan
47	Homo sapiens H1	DNase-seq	dnase	2	1	None	ENCSR951BNY	ENCFF232GUZ	https://www.encodeproject.org/files/ENCFF232GUZ/@@download/ENCFF232GUZ.bigWig	nan	Homo sapiens	embryonic	nan	nan	nan	nan	nan	nan	nan
47	Homo sapiens H1	DNase-seq	dnase	2	2	None	ENCSR951BNY	ENCFF492ENM	https://www.encodeproject.org/files/ENCFF492ENM/@@download/ENCFF492ENM.bigWig	nan	Homo sapiens	embryonic	nan	nan	nan	nan	nan	nan	nan
47	Homo sapiens H1	DNase-seq	dnase	3	1	not_compliant	ENCSR000EJN	ENCFF915WAL	https://www.encodeproject.org/files/ENCFF915WAL/@@download/ENCFF915WAL.bigWig	Duke human H1-hESC DNase-seq	Homo sapiens	embryonic	nan	nan	nan	nan	nan	nan	nan
47	Homo sapiens H1	Histone ChIP-seq	h3k27ac	1	1_2	None	ENCSR000ANP	ENCFF919FBG	https://www.encodeproject.org/files/ENCFF919FBG/@@download/ENCFF919FBG.bigWig	H3K27ac ChIP-seq on human H1-hESC	Homo sapiens	embryonic	nan	nan	nan	nan	nan	nan	nan
47	Homo sapiens H1	Histone ChIP-seq	h3k27ac	2	1_2	not_compliant	ENCSR880SUY	ENCFF986PCY	https://www.encodeproject.org/files/ENCFF986PCY/@@download/ENCFF986PCY.bigWig	nan	Homo sapiens	embryonic	nan	nan	nan	nan	nan	nan	nan
47	Homo sapiens H1	Histone ChIP-seq	h3k27me3	1	1_2	not_compliant	ENCSR216OGD	ENCFF321JUJ	https://www.encodeproject.org/files/ENCFF321JUJ/@@download/ENCFF321JUJ.bigWig	nan	Homo sapiens	embryonic	nan	nan	nan	nan	nan	nan	nan
47	Homo sapiens H1	Histone ChIP-seq	h3k27me3	2	1_2	not_compliant	ENCSR186OBR	ENCFF671NVD	https://www.encodeproject.org/files/ENCFF671NVD/@@download/ENCFF671NVD.bigWig	nan	Homo sapiens	embryonic	nan	nan	nan	nan	nan	nan	nan
47	Homo sapiens H1	Histone ChIP-seq	h3k27me3	3	1_2	not_compliant	ENCSR000ALU	ENCFF380KPI	https://www.encodeproject.org/files/ENCFF380KPI/@@download/ENCFF380KPI.bigWig	H3K27me3 ChIP-seq on human H1-hESC	Homo sapiens	embryonic	nan	nan	nan	nan	nan	nan	nan
47	Homo sapiens H1	Histone ChIP-seq	h3k27me3	4	1_2	not_compliant	ENCSR928HYM	ENCFF345VHG	https://www.encodeproject.org/files/ENCFF345VHG/@@download/ENCFF345VHG.bigWig	nan	Homo sapiens	embryonic	nan	nan	nan	nan	nan	nan	nan
47	Homo sapiens H1	Histone ChIP-seq	h3k36me3	1	1_2	not_compliant	ENCSR925LJZ	ENCFF696JVU	https://www.encodeproject.org/files/ENCFF696JVU/@@download/ENCFF696JVU.bigWig	nan	Homo sapiens	embryonic	nan	nan	nan	nan	nan	nan	nan
47	Homo sapiens H1	Histone ChIP-seq	h3k36me3	2	1_2	not_compliant	ENCSR496DCY	ENCFF138NCW	https://www.encodeproject.org/files/ENCFF138NCW/@@download/ENCFF138NCW.bigWig	nan	Homo sapiens	embryonic	nan	nan	nan	nan	nan	nan	nan
47	Homo sapiens H1	Histone ChIP-seq	h3k36me3	3	1_2	not_compliant	ENCSR476KTK	ENCFF488THD	https://www.encodeproject.org/files/ENCFF488THD/@@download/ENCFF488THD.bigWig	nan	Homo sapiens	embryonic	nan	nan	nan	nan	nan	nan	nan
47	Homo sapiens H1	Histone ChIP-seq	h3k36me3	4	1_2	not_compliant	ENCSR000ANB	ENCFF370UNF	https://www.encodeproject.org/files/ENCFF370UNF/@@download/ENCFF370UNF.bigWig	H3K36me3 ChIP-seq on human H1-hESC	Homo sapiens	embryonic	nan	nan	nan	nan	nan	nan	nan
47	Homo sapiens H1	Histone ChIP-seq	h3k4me1	1	1	not_compliant	ENCSR991BTY	ENCFF116NCB	https://www.encodeproject.org/files/ENCFF116NCB/@@download/ENCFF116NCB.bigWig	nan	Homo sapiens	embryonic	nan	nan	nan	nan	nan	nan	nan
47	Homo sapiens H1	Histone ChIP-seq	h3k4me1	2	1_2	not_compliant	ENCSR631RJR	ENCFF705JFF	https://www.encodeproject.org/files/ENCFF705JFF/@@download/ENCFF705JFF.bigWig	nan	Homo sapiens	embryonic	nan	nan	nan	nan	nan	nan	nan
47	Homo sapiens H1	Histone ChIP-seq	h3k4me1	3	1_2	not_compliant	ENCSR000ANA	ENCFF396RXV	https://www.encodeproject.org/files/ENCFF396RXV/@@download/ENCFF396RXV.bigWig	H3K4me1 ChIP-seq on human H1-hESC	Homo sapiens	embryonic	nan	nan	nan	nan	nan	nan	nan
47	Homo sapiens H1	Histone ChIP-seq	h3k4me1	4	1_2	not_compliant	ENCSR271TFS	ENCFF088MXE	https://www.encodeproject.org/files/ENCFF088MXE/@@download/ENCFF088MXE.bigWig	nan	Homo sapiens	embryonic	nan	nan	nan	nan	nan	nan	nan
47	Homo sapiens H1	Histone ChIP-seq	h3k4me2	1	1_2	None	ENCSR000ANC	ENCFF369HAA	https://www.encodeproject.org/files/ENCFF369HAA/@@download/ENCFF369HAA.bigWig	H3K4me2 ChIP-seq on human H1-hESC	Homo sapiens	embryonic	nan	nan	nan	nan	nan	nan	nan
47	Homo sapiens H1	Histone ChIP-seq	h3k4me2	2	1_2	not_compliant	ENCSR322MEI	ENCFF860NVB	https://www.encodeproject.org/files/ENCFF860NVB/@@download/ENCFF860NVB.bigWig	nan	Homo sapiens	embryonic	nan	nan	nan	nan	nan	nan	nan
47	Homo sapiens H1	Histone ChIP-seq	h3k4me3	1	1_2	not_compliant	ENCSR000AMG	ENCFF255CGD	https://www.encodeproject.org/files/ENCFF255CGD/@@download/ENCFF255CGD.bigWig	H3K4me3 ChIP-seq on human H1-hESC	Homo sapiens	embryonic	nan	nan	nan	nan	nan	nan	nan
47	Homo sapiens H1	Histone ChIP-seq	h3k4me3	2	1_2	None	ENCSR814XPE	ENCFF760NUN	https://www.encodeproject.org/files/ENCFF760NUN/@@download/ENCFF760NUN.bigWig	nan	Homo sapiens	embryonic	nan	nan	nan	nan	nan	nan	nan
47	Homo sapiens H1	Histone ChIP-seq	h3k4me3	3	1_2	not_compliant	ENCSR019SQX	ENCFF493QWY	https://www.encodeproject.org/files/ENCFF493QWY/@@download/ENCFF493QWY.bigWig	nan	Homo sapiens	embryonic	nan	nan	nan	nan	nan	nan	nan
47	Homo sapiens H1	Histone ChIP-seq	h3k79me2	1	1_2	not_compliant	ENCSR000APY	ENCFF817JEQ	https://www.encodeproject.org/files/ENCFF817JEQ/@@download/ENCFF817JEQ.bigWig	ChIP-seq on human H1-hESC H3K79me2	Homo sapiens	embryonic	nan	nan	nan	nan	nan	nan	nan
47	Homo sapiens H1	Histone ChIP-seq	h3k79me2	2	1_2	not_compliant	ENCSR301HRV	ENCFF401PZS	https://www.encodeproject.org/files/ENCFF401PZS/@@download/ENCFF401PZS.bigWig	nan	Homo sapiens	embryonic	nan	nan	nan	nan	nan	nan	nan
47	Homo sapiens H1	Histone ChIP-seq	h3k9ac	1	1_2	None	ENCSR000AND	ENCFF295SME	https://www.encodeproject.org/files/ENCFF295SME/@@download/ENCFF295SME.bigWig	H3K9ac ChIP-seq on human H1-hESC	Homo sapiens	embryonic	nan	nan	nan	nan	nan	nan	nan
47	Homo sapiens H1	Histone ChIP-seq	h3k9ac	2	1_2	None	ENCSR441UHO	ENCFF084JKQ	https://www.encodeproject.org/files/ENCFF084JKQ/@@download/ENCFF084JKQ.bigWig	nan	Homo sapiens	embryonic	nan	nan	nan	nan	nan	nan	nan
47	Homo sapiens H1	Histone ChIP-seq	h3k9ac	3	1_2	None	ENCSR952GVX	ENCFF989JSP	https://www.encodeproject.org/files/ENCFF989JSP/@@download/ENCFF989JSP.bigWig	nan	Homo sapiens	embryonic	nan	nan	nan	nan	nan	nan	nan
47	Homo sapiens H1	Histone ChIP-seq	h3k9me3	1	1_2	not_compliant	ENCSR000APZ	ENCFF350QBK	https://www.encodeproject.org/files/ENCFF350QBK/@@download/ENCFF350QBK.bigWig	ChIP-seq on human H1-hESC H3K9me3	Homo sapiens	embryonic	nan	nan	nan	nan	nan	nan	nan
47	Homo sapiens H1	Histone ChIP-seq	h3k9me3	2	1_3	not_compliant	ENCSR883AQJ	ENCFF183MHJ	https://www.encodeproject.org/files/ENCFF183MHJ/@@download/ENCFF183MHJ.bigWig	nan	Homo sapiens	embryonic	nan	nan	nan	nan	nan	nan	nan
47	Homo sapiens H1	Histone ChIP-seq	h3k9me3	3	1_2	not_compliant	ENCSR395USV	ENCFF251INL	https://www.encodeproject.org/files/ENCFF251INL/@@download/ENCFF251INL.bigWig	nan	Homo sapiens	embryonic	nan	nan	nan	nan	nan	nan	nan
47	Homo sapiens H1	polyA plus RNA-seq	input_tsv	1	1	not_compliant	ENCSR000BZU	ENCFF006IHP	https://www.encodeproject.org/files/ENCFF006IHP/@@download/ENCFF006IHP.tsv	RNA-seq on human H1-hESC whole cell long polyadenalated RNA	Homo sapiens	embryonic	nan	nan	nan	nan	nan	nan	nan
47	Homo sapiens H1	polyA plus RNA-seq	input_tsv	2	1	not_compliant	ENCSR643QIZ	ENCFF806WAH	https://www.encodeproject.org/files/ENCFF806WAH/@@download/ENCFF806WAH.tsv	RNA-seq on human H1-hESC (single-ended)	Homo sapiens	embryonic	nan	nan	nan	nan	nan	nan	nan
47	Homo sapiens H1	polyA plus RNA-seq	input_tsv	2	2	not_compliant	ENCSR643QIZ	ENCFF582HOU	https://www.encodeproject.org/files/ENCFF582HOU/@@download/ENCFF582HOU.tsv	RNA-seq on human H1-hESC (single-ended)	Homo sapiens	embryonic	nan	nan	nan	nan	nan	nan	nan
47	Homo sapiens H1	polyA plus RNA-seq	input_tsv	3	1	None	ENCSR000EYP	ENCFF296UGP	https://www.encodeproject.org/files/ENCFF296UGP/@@download/ENCFF296UGP.tsv	RNA-seq on human H1-hESC (paired-ended)	Homo sapiens	embryonic	nan	nan	nan	nan	nan	nan	nan
47	Homo sapiens H1	polyA plus RNA-seq	input_tsv	3	3	None	ENCSR000EYP	ENCFF247KYR	https://www.encodeproject.org/files/ENCFF247KYR/@@download/ENCFF247KYR.tsv	RNA-seq on human H1-hESC (paired-ended)	Homo sapiens	embryonic	nan	nan	nan	nan	nan	nan	nan
47	Homo sapiens H1	polyA plus RNA-seq	input_tsv	3	2	None	ENCSR000EYP	ENCFF131NEX	https://www.encodeproject.org/files/ENCFF131NEX/@@download/ENCFF131NEX.tsv	RNA-seq on human H1-hESC (paired-ended)	Homo sapiens	embryonic	nan	nan	nan	nan	nan	nan	nan
47	Homo sapiens H1	polyA plus RNA-seq	input_tsv	3	4	None	ENCSR000EYP	ENCFF562ECY	https://www.encodeproject.org/files/ENCFF562ECY/@@download/ENCFF562ECY.tsv	RNA-seq on human H1-hESC (paired-ended)	Homo sapiens	embryonic	nan	nan	nan	nan	nan	nan	nan
47	Homo sapiens H1	polyA plus RNA-seq	input_tsv	4	1	None	ENCSR962TBJ	ENCFF190XYJ	https://www.encodeproject.org/files/ENCFF190XYJ/@@download/ENCFF190XYJ.tsv	RNA-seq on human H1-hESC (paired-ended, insert length is 400)	Homo sapiens	embryonic	nan	nan	nan	nan	nan	nan	nan
47	Homo sapiens H1	total RNA-seq	input_tsv	1	1	not_compliant	ENCSR537BCG	ENCFF951EEA	https://www.encodeproject.org/files/ENCFF951EEA/@@download/ENCFF951EEA.tsv	nan	Homo sapiens	embryonic	nan	nan	nan	nan	nan	nan	nan
47	Homo sapiens H1	polyA plus RNA-seq	input_tsv	5	1	None	ENCSR670WQY	ENCFF243GKW	https://www.encodeproject.org/files/ENCFF243GKW/@@download/ENCFF243GKW.tsv	nan	Homo sapiens	embryonic	nan	nan	nan	nan	nan	nan	nan
47	Homo sapiens H1	polyA plus RNA-seq	input_tsv	6	1	None	ENCSR043RSE	ENCFF432RPO	https://www.encodeproject.org/files/ENCFF432RPO/@@download/ENCFF432RPO.tsv	nan	Homo sapiens	embryonic	nan	nan	nan	nan	nan	nan	nan
47	Homo sapiens H1	total RNA-seq	input_tsv	2	1	None	ENCSR895ZTB	ENCFF174OMR	https://www.encodeproject.org/files/ENCFF174OMR/@@download/ENCFF174OMR.tsv	h1_hesc	Homo sapiens	embryonic	nan	nan	nan	nan	nan	nan	nan
47	Homo sapiens H1	total RNA-seq	input_tsv	2	2	None	ENCSR895ZTB	ENCFF910OBU	https://www.encodeproject.org/files/ENCFF910OBU/@@download/ENCFF910OBU.tsv	h1_hesc	Homo sapiens	embryonic	nan	nan	nan	nan	nan	nan	nan
47	Homo sapiens H1	total RNA-seq	input_tsv	3	1	not_compliant	ENCSR712GOC	ENCFF395XDK	https://www.encodeproject.org/files/ENCFF395XDK/@@download/ENCFF395XDK.tsv	h1_hesc	Homo sapiens	embryonic	nan	nan	nan	nan	nan	nan	nan
47	Homo sapiens H1	polyA plus RNA-seq	input_tsv	7	1	None	ENCSR000COU	ENCFF321HCT	https://www.encodeproject.org/files/ENCFF321HCT/@@download/ENCFF321HCT.tsv	The libraries contained in this experiment come from the whole cell fraction of independent growths of the human embryonic stem cell line H1-hESC. They are stranded PE76 Illumina GAIIx RNA-Seq libraries from rRNA-depleted Poly-A+ RNA > 200 nucleotides in size.	Homo sapiens	embryonic	nan	nan	nan	nan	nan	nan	nan
47	Homo sapiens H1	polyA plus RNA-seq	input_tsv	7	2	None	ENCSR000COU	ENCFF736CCO	https://www.encodeproject.org/files/ENCFF736CCO/@@download/ENCFF736CCO.tsv	The libraries contained in this experiment come from the whole cell fraction of independent growths of the human embryonic stem cell line H1-hESC. They are stranded PE76 Illumina GAIIx RNA-Seq libraries from rRNA-depleted Poly-A+ RNA > 200 nucleotides in size.	Homo sapiens	embryonic	nan	nan	nan	nan	nan	nan	nan
47	Homo sapiens H1	polyA plus RNA-seq	rna_polya_minus	1	1	not_compliant	ENCSR000BZU	ENCFF839BWF	https://www.encodeproject.org/files/ENCFF839BWF/@@download/ENCFF839BWF.bigWig	RNA-seq on human H1-hESC whole cell long polyadenalated RNA	Homo sapiens	embryonic	nan	nan	nan	nan	nan	nan	nan
47	Homo sapiens H1	polyA plus RNA-seq	rna_polya_minus	2	1	not_compliant	ENCSR643QIZ	ENCFF503TWW	https://www.encodeproject.org/files/ENCFF503TWW/@@download/ENCFF503TWW.bigWig	RNA-seq on human H1-hESC (single-ended)	Homo sapiens	embryonic	nan	nan	nan	nan	nan	nan	nan
47	Homo sapiens H1	polyA plus RNA-seq	rna_polya_minus	2	2	not_compliant	ENCSR643QIZ	ENCFF094EWX	https://www.encodeproject.org/files/ENCFF094EWX/@@download/ENCFF094EWX.bigWig	RNA-seq on human H1-hESC (single-ended)	Homo sapiens	embryonic	nan	nan	nan	nan	nan	nan	nan
47	Homo sapiens H1	polyA plus RNA-seq	rna_polya_minus	5	1	None	ENCSR670WQY	ENCFF105OCH	https://www.encodeproject.org/files/ENCFF105OCH/@@download/ENCFF105OCH.bigWig	nan	Homo sapiens	embryonic	nan	nan	nan	nan	nan	nan	nan
47	Homo sapiens H1	polyA plus RNA-seq	rna_polya_minus	6	1	None	ENCSR043RSE	ENCFF693NBG	https://www.encodeproject.org/files/ENCFF693NBG/@@download/ENCFF693NBG.bigWig	nan	Homo sapiens	embryonic	nan	nan	nan	nan	nan	nan	nan
47	Homo sapiens H1	polyA plus RNA-seq	rna_polya_minus	7	1	None	ENCSR000COU	ENCFF563OKS	https://www.encodeproject.org/files/ENCFF563OKS/@@download/ENCFF563OKS.bigWig	The libraries contained in this experiment come from the whole cell fraction of independent growths of the human embryonic stem cell line H1-hESC. They are stranded PE76 Illumina GAIIx RNA-Seq libraries from rRNA-depleted Poly-A+ RNA > 200 nucleotides in size.	Homo sapiens	embryonic	nan	nan	nan	nan	nan	nan	nan
47	Homo sapiens H1	polyA plus RNA-seq	rna_polya_minus	7	2	None	ENCSR000COU	ENCFF407PJY	https://www.encodeproject.org/files/ENCFF407PJY/@@download/ENCFF407PJY.bigWig	The libraries contained in this experiment come from the whole cell fraction of independent growths of the human embryonic stem cell line H1-hESC. They are stranded PE76 Illumina GAIIx RNA-Seq libraries from rRNA-depleted Poly-A+ RNA > 200 nucleotides in size.	Homo sapiens	embryonic	nan	nan	nan	nan	nan	nan	nan
47	Homo sapiens H1	polyA plus RNA-seq	rna_polya_plus	1	1	not_compliant	ENCSR000BZU	ENCFF222BDI	https://www.encodeproject.org/files/ENCFF222BDI/@@download/ENCFF222BDI.bigWig	RNA-seq on human H1-hESC whole cell long polyadenalated RNA	Homo sapiens	embryonic	nan	nan	nan	nan	nan	nan	nan
47	Homo sapiens H1	polyA plus RNA-seq	rna_polya_plus	2	2	not_compliant	ENCSR643QIZ	ENCFF352QRP	https://www.encodeproject.org/files/ENCFF352QRP/@@download/ENCFF352QRP.bigWig	RNA-seq on human H1-hESC (single-ended)	Homo sapiens	embryonic	nan	nan	nan	nan	nan	nan	nan
47	Homo sapiens H1	polyA plus RNA-seq	rna_polya_plus	2	1	not_compliant	ENCSR643QIZ	ENCFF368FFC	https://www.encodeproject.org/files/ENCFF368FFC/@@download/ENCFF368FFC.bigWig	RNA-seq on human H1-hESC (single-ended)	Homo sapiens	embryonic	nan	nan	nan	nan	nan	nan	nan
47	Homo sapiens H1	polyA plus RNA-seq	rna_polya_plus	5	1	None	ENCSR670WQY	ENCFF190ZWO	https://www.encodeproject.org/files/ENCFF190ZWO/@@download/ENCFF190ZWO.bigWig	nan	Homo sapiens	embryonic	nan	nan	nan	nan	nan	nan	nan
47	Homo sapiens H1	polyA plus RNA-seq	rna_polya_plus	6	1	None	ENCSR043RSE	ENCFF636VGI	https://www.encodeproject.org/files/ENCFF636VGI/@@download/ENCFF636VGI.bigWig	nan	Homo sapiens	embryonic	nan	nan	nan	nan	nan	nan	nan
47	Homo sapiens H1	polyA plus RNA-seq	rna_polya_plus	7	1	None	ENCSR000COU	ENCFF501KFP	https://www.encodeproject.org/files/ENCFF501KFP/@@download/ENCFF501KFP.bigWig	The libraries contained in this experiment come from the whole cell fraction of independent growths of the human embryonic stem cell line H1-hESC. They are stranded PE76 Illumina GAIIx RNA-Seq libraries from rRNA-depleted Poly-A+ RNA > 200 nucleotides in size.	Homo sapiens	embryonic	nan	nan	nan	nan	nan	nan	nan
47	Homo sapiens H1	polyA plus RNA-seq	rna_polya_plus	7	2	None	ENCSR000COU	ENCFF761BKF	https://www.encodeproject.org/files/ENCFF761BKF/@@download/ENCFF761BKF.bigWig	The libraries contained in this experiment come from the whole cell fraction of independent growths of the human embryonic stem cell line H1-hESC. They are stranded PE76 Illumina GAIIx RNA-Seq libraries from rRNA-depleted Poly-A+ RNA > 200 nucleotides in size.	Homo sapiens	embryonic	nan	nan	nan	nan	nan	nan	nan
47	Homo sapiens H1	total RNA-seq	rna_total_minus	1	1	not_compliant	ENCSR537BCG	ENCFF307LLA	https://www.encodeproject.org/files/ENCFF307LLA/@@download/ENCFF307LLA.bigWig	nan	Homo sapiens	embryonic	nan	nan	nan	nan	nan	nan	nan
47	Homo sapiens H1	total RNA-seq	rna_total_minus	2	1	None	ENCSR895ZTB	ENCFF975IMO	https://www.encodeproject.org/files/ENCFF975IMO/@@download/ENCFF975IMO.bigWig	h1_hesc	Homo sapiens	embryonic	nan	nan	nan	nan	nan	nan	nan
47	Homo sapiens H1	total RNA-seq	rna_total_minus	2	2	None	ENCSR895ZTB	ENCFF605VHG	https://www.encodeproject.org/files/ENCFF605VHG/@@download/ENCFF605VHG.bigWig	h1_hesc	Homo sapiens	embryonic	nan	nan	nan	nan	nan	nan	nan
47	Homo sapiens H1	total RNA-seq	rna_total_minus	3	1	not_compliant	ENCSR712GOC	ENCFF727SUX	https://www.encodeproject.org/files/ENCFF727SUX/@@download/ENCFF727SUX.bigWig	h1_hesc	Homo sapiens	embryonic	nan	nan	nan	nan	nan	nan	nan
47	Homo sapiens H1	total RNA-seq	rna_total_plus	1	1	not_compliant	ENCSR537BCG	ENCFF257QQB	https://www.encodeproject.org/files/ENCFF257QQB/@@download/ENCFF257QQB.bigWig	nan	Homo sapiens	embryonic	nan	nan	nan	nan	nan	nan	nan
47	Homo sapiens H1	total RNA-seq	rna_total_plus	2	1	None	ENCSR895ZTB	ENCFF031QGE	https://www.encodeproject.org/files/ENCFF031QGE/@@download/ENCFF031QGE.bigWig	h1_hesc	Homo sapiens	embryonic	nan	nan	nan	nan	nan	nan	nan
47	Homo sapiens H1	total RNA-seq	rna_total_plus	2	2	None	ENCSR895ZTB	ENCFF094ZZR	https://www.encodeproject.org/files/ENCFF094ZZR/@@download/ENCFF094ZZR.bigWig	h1_hesc	Homo sapiens	embryonic	nan	nan	nan	nan	nan	nan	nan
47	Homo sapiens H1	total RNA-seq	rna_total_plus	3	1	not_compliant	ENCSR712GOC	ENCFF811FXS	https://www.encodeproject.org/files/ENCFF811FXS/@@download/ENCFF811FXS.bigWig	h1_hesc	Homo sapiens	embryonic	nan	nan	nan	nan	nan	nan	nan
47	Homo sapiens H1	WGBS	wgbs	1	1	not_compliant	ENCSR617FKV	ENCFF725YJG	https://www.encodeproject.org/files/ENCFF725YJG/@@download/ENCFF725YJG.bigWig	HAIB Whole Genome Bisulfite Sequencing H1-hESC	Homo sapiens	embryonic	nan	nan	nan	nan	nan	nan	nan
47	Homo sapiens H1	WGBS	wgbs	1	2	not_compliant	ENCSR617FKV	ENCFF040LKO	https://www.encodeproject.org/files/ENCFF040LKO/@@download/ENCFF040LKO.bigWig	HAIB Whole Genome Bisulfite Sequencing H1-hESC	Homo sapiens	embryonic	nan	nan	nan	nan	nan	nan	nan
48	Homo sapiens H4	DNase-seq	dnase	1	1	None	ENCSR809CEA	ENCFF671ZCW	https://www.encodeproject.org/files/ENCFF671ZCW/@@download/ENCFF671ZCW.bigWig	nan	Homo sapiens	adult	37 years	nan	nan	nan	nan	nan	nan
48	Homo sapiens H4	DNase-seq	dnase	1	2	None	ENCSR809CEA	ENCFF444ESA	https://www.encodeproject.org/files/ENCFF444ESA/@@download/ENCFF444ESA.bigWig	nan	Homo sapiens	adult	37 years	nan	nan	nan	nan	nan	nan
48	Homo sapiens H4	total RNA-seq	input_tsv	1	1	None	ENCSR919QJT	ENCFF629GPS	https://www.encodeproject.org/files/ENCFF629GPS/@@download/ENCFF629GPS.tsv	The libraries contained in this experiment come from the whole cell fraction of independent growths of cell line H4. They are stranded PE101 Illumina Hi-Seq RNA-Seq libraries from rRNA-depleted Total RNA > 200 nucleotides in size.	Homo sapiens	adult	37 years	nan	nan	nan	nan	nan	nan
48	Homo sapiens H4	total RNA-seq	input_tsv	1	2	None	ENCSR919QJT	ENCFF391NQS	https://www.encodeproject.org/files/ENCFF391NQS/@@download/ENCFF391NQS.tsv	The libraries contained in this experiment come from the whole cell fraction of independent growths of cell line H4. They are stranded PE101 Illumina Hi-Seq RNA-Seq libraries from rRNA-depleted Total RNA > 200 nucleotides in size.	Homo sapiens	adult	37 years	nan	nan	nan	nan	nan	nan
48	Homo sapiens H4	RAMPAGE	rampage_minus	1	1	not_compliant	ENCSR850NOP	ENCFF691QTP	https://www.encodeproject.org/files/ENCFF691QTP/@@download/ENCFF691QTP.bigWig	The libraries contained in this experiment come from independent growths of cell line H4 isolated from a neuroglioma of a 37 year old caucasian male. They are stranded PE101 Illumina Hi-Seq RAMPAGE libraries from rRNA-depleted Total RNA > 200 nucleotides in size.	Homo sapiens	adult	37 years	nan	nan	nan	nan	nan	nan
48	Homo sapiens H4	RAMPAGE	rampage_plus	1	1	not_compliant	ENCSR850NOP	ENCFF585OSX	https://www.encodeproject.org/files/ENCFF585OSX/@@download/ENCFF585OSX.bigWig	The libraries contained in this experiment come from independent growths of cell line H4 isolated from a neuroglioma of a 37 year old caucasian male. They are stranded PE101 Illumina Hi-Seq RAMPAGE libraries from rRNA-depleted Total RNA > 200 nucleotides in size.	Homo sapiens	adult	37 years	nan	nan	nan	nan	nan	nan
48	Homo sapiens H4	total RNA-seq	rna_total_minus	1	1	None	ENCSR919QJT	ENCFF156OPC	https://www.encodeproject.org/files/ENCFF156OPC/@@download/ENCFF156OPC.bigWig	The libraries contained in this experiment come from the whole cell fraction of independent growths of cell line H4. They are stranded PE101 Illumina Hi-Seq RNA-Seq libraries from rRNA-depleted Total RNA > 200 nucleotides in size.	Homo sapiens	adult	37 years	nan	nan	nan	nan	nan	nan
48	Homo sapiens H4	total RNA-seq	rna_total_minus	1	2	None	ENCSR919QJT	ENCFF915MPM	https://www.encodeproject.org/files/ENCFF915MPM/@@download/ENCFF915MPM.bigWig	The libraries contained in this experiment come from the whole cell fraction of independent growths of cell line H4. They are stranded PE101 Illumina Hi-Seq RNA-Seq libraries from rRNA-depleted Total RNA > 200 nucleotides in size.	Homo sapiens	adult	37 years	nan	nan	nan	nan	nan	nan
48	Homo sapiens H4	total RNA-seq	rna_total_plus	1	1	None	ENCSR919QJT	ENCFF965MBA	https://www.encodeproject.org/files/ENCFF965MBA/@@download/ENCFF965MBA.bigWig	The libraries contained in this experiment come from the whole cell fraction of independent growths of cell line H4. They are stranded PE101 Illumina Hi-Seq RNA-Seq libraries from rRNA-depleted Total RNA > 200 nucleotides in size.	Homo sapiens	adult	37 years	nan	nan	nan	nan	nan	nan
48	Homo sapiens H4	total RNA-seq	rna_total_plus	1	2	None	ENCSR919QJT	ENCFF396BMJ	https://www.encodeproject.org/files/ENCFF396BMJ/@@download/ENCFF396BMJ.bigWig	The libraries contained in this experiment come from the whole cell fraction of independent growths of cell line H4. They are stranded PE101 Illumina Hi-Seq RNA-Seq libraries from rRNA-depleted Total RNA > 200 nucleotides in size.	Homo sapiens	adult	37 years	nan	nan	nan	nan	nan	nan
49	Homo sapiens H7	DNase-seq	dnase	1	1	None	ENCSR000EJO	ENCFF694IEU	https://www.encodeproject.org/files/ENCFF694IEU/@@download/ENCFF694IEU.bigWig	Duke human H7-hESC DNase-seq	Homo sapiens	embryonic	nan	nan	nan	nan	nan	nan	nan
49	Homo sapiens H7	DNase-seq	dnase	2	1	None	ENCSR000EMZ	ENCFF631PJY	https://www.encodeproject.org/files/ENCFF631PJY/@@download/ENCFF631PJY.bigWig	DNase-seq and DGF on human H7-hESC	Homo sapiens	embryonic	nan	nan	nan	nan	nan	nan	nan
49	Homo sapiens H7	DNase-seq	dnase	2	2	None	ENCSR000EMZ	ENCFF853FCR	https://www.encodeproject.org/files/ENCFF853FCR/@@download/ENCFF853FCR.bigWig	DNase-seq and DGF on human H7-hESC	Homo sapiens	embryonic	nan	nan	nan	nan	nan	nan	nan
49	Homo sapiens H7	Histone ChIP-seq	h3k27me3	1	1_2	not_compliant	ENCSR000DST	ENCFF154IMT	https://www.encodeproject.org/files/ENCFF154IMT/@@download/ENCFF154IMT.bigWig	H3K27me3 ChIP-seq on human H7-hESC	Homo sapiens	embryonic	nan	nan	nan	nan	nan	nan	nan
49	Homo sapiens H7	Histone ChIP-seq	h3k36me3	1	1_2	not_compliant	ENCSR000DSS	ENCFF129PFX	https://www.encodeproject.org/files/ENCFF129PFX/@@download/ENCFF129PFX.bigWig	H3K36me3 ChIP-seq on human H7-hESC	Homo sapiens	embryonic	nan	nan	nan	nan	nan	nan	nan
49	Homo sapiens H7	Histone ChIP-seq	h3k4me3	1	1_2	not_compliant	ENCSR000DSR	ENCFF309NNB	https://www.encodeproject.org/files/ENCFF309NNB/@@download/ENCFF309NNB.bigWig	H3K4me3 ChIP-seq on human H7-hESC	Homo sapiens	embryonic	nan	nan	nan	nan	nan	nan	nan
49	Homo sapiens H7	total RNA-seq	input_tsv	1	2	None	ENCSR490SQH	ENCFF989CEV	https://www.encodeproject.org/files/ENCFF989CEV/@@download/ENCFF989CEV.tsv	The libraries contained in this experiment come from independent growths of uninduced embryonic stem cell line H7-hESC. They are stranded PE101 Illumina Hi-Seq RNA-Seq libraries from rRNA-depleted Total RNA > 200 nucleotides in size.	Homo sapiens	embryonic	nan	nan	nan	nan	nan	nan	nan
49	Homo sapiens H7	total RNA-seq	input_tsv	1	1	None	ENCSR490SQH	ENCFF872PGH	https://www.encodeproject.org/files/ENCFF872PGH/@@download/ENCFF872PGH.tsv	The libraries contained in this experiment come from independent growths of uninduced embryonic stem cell line H7-hESC. They are stranded PE101 Illumina Hi-Seq RNA-Seq libraries from rRNA-depleted Total RNA > 200 nucleotides in size.	Homo sapiens	embryonic	nan	nan	nan	nan	nan	nan	nan
49	Homo sapiens H7	RAMPAGE	rampage_minus	1	1	not_compliant	ENCSR022VBF	ENCFF618GJP	https://www.encodeproject.org/files/ENCFF618GJP/@@download/ENCFF618GJP.bigWig	The libraries contained in this experiment come from independent growths of embryonic stem cell line H7-hESC. They are stranded PE101 Illumina Hi-Seq RAMPAGE libraries from rRNA-depleted Total RNA > 200 nucleotides in size.	Homo sapiens	embryonic	nan	nan	nan	nan	nan	nan	nan
49	Homo sapiens H7	RAMPAGE	rampage_plus	1	1	not_compliant	ENCSR022VBF	ENCFF438VNC	https://www.encodeproject.org/files/ENCFF438VNC/@@download/ENCFF438VNC.bigWig	The libraries contained in this experiment come from independent growths of embryonic stem cell line H7-hESC. They are stranded PE101 Illumina Hi-Seq RAMPAGE libraries from rRNA-depleted Total RNA > 200 nucleotides in size.	Homo sapiens	embryonic	nan	nan	nan	nan	nan	nan	nan
49	Homo sapiens H7	total RNA-seq	rna_total_minus	1	1	None	ENCSR490SQH	ENCFF025EIE	https://www.encodeproject.org/files/ENCFF025EIE/@@download/ENCFF025EIE.bigWig	The libraries contained in this experiment come from independent growths of uninduced embryonic stem cell line H7-hESC. They are stranded PE101 Illumina Hi-Seq RNA-Seq libraries from rRNA-depleted Total RNA > 200 nucleotides in size.	Homo sapiens	embryonic	nan	nan	nan	nan	nan	nan	nan
49	Homo sapiens H7	total RNA-seq	rna_total_minus	1	2	None	ENCSR490SQH	ENCFF061BHN	https://www.encodeproject.org/files/ENCFF061BHN/@@download/ENCFF061BHN.bigWig	The libraries contained in this experiment come from independent growths of uninduced embryonic stem cell line H7-hESC. They are stranded PE101 Illumina Hi-Seq RNA-Seq libraries from rRNA-depleted Total RNA > 200 nucleotides in size.	Homo sapiens	embryonic	nan	nan	nan	nan	nan	nan	nan
49	Homo sapiens H7	total RNA-seq	rna_total_plus	1	1	None	ENCSR490SQH	ENCFF181QTI	https://www.encodeproject.org/files/ENCFF181QTI/@@download/ENCFF181QTI.bigWig	The libraries contained in this experiment come from independent growths of uninduced embryonic stem cell line H7-hESC. They are stranded PE101 Illumina Hi-Seq RNA-Seq libraries from rRNA-depleted Total RNA > 200 nucleotides in size.	Homo sapiens	embryonic	nan	nan	nan	nan	nan	nan	nan
49	Homo sapiens H7	total RNA-seq	rna_total_plus	1	2	None	ENCSR490SQH	ENCFF333TRZ	https://www.encodeproject.org/files/ENCFF333TRZ/@@download/ENCFF333TRZ.bigWig	The libraries contained in this experiment come from independent growths of uninduced embryonic stem cell line H7-hESC. They are stranded PE101 Illumina Hi-Seq RNA-Seq libraries from rRNA-depleted Total RNA > 200 nucleotides in size.	Homo sapiens	embryonic	nan	nan	nan	nan	nan	nan	nan
50	Homo sapiens H9	TF ChIP-seq	ctcf	1	1_2_3	None	ENCSR871MKQ	ENCFF963CHU	https://www.encodeproject.org/files/ENCFF963CHU/@@download/ENCFF963CHU.bigWig	CTCF ChIP-seq on H9	Homo sapiens	embryonic	5 days	nan	nan	nan	nan	nan	nan
50	Homo sapiens H9	DNase-seq	dnase	2	2	None	ENCSR275ICP	ENCFF405MMH	https://www.encodeproject.org/files/ENCFF405MMH/@@download/ENCFF405MMH.bigWig	nan	Homo sapiens	embryonic	5 days	nan	nan	nan	nan	nan	nan
50	Homo sapiens H9	DNase-seq	dnase	2	1	None	ENCSR275ICP	ENCFF368JGS	https://www.encodeproject.org/files/ENCFF368JGS/@@download/ENCFF368JGS.bigWig	nan	Homo sapiens	embryonic	5 days	nan	nan	nan	nan	nan	nan
50	Homo sapiens H9	DNase-seq	dnase	3	1	not_compliant	ENCSR662RIZ	ENCFF903ZCB	https://www.encodeproject.org/files/ENCFF903ZCB/@@download/ENCFF903ZCB.bigWig	nan	Homo sapiens	embryonic	5 days	nan	nan	nan	nan	nan	nan
50	Homo sapiens H9	Histone ChIP-seq	h3k27ac	1	1_2	not_compliant	ENCSR876RGF	ENCFF429TIE	https://www.encodeproject.org/files/ENCFF429TIE/@@download/ENCFF429TIE.bigWig	nan	Homo sapiens	embryonic	5 days	nan	nan	nan	nan	nan	nan
50	Homo sapiens H9	Histone ChIP-seq	h3k27me3	1	1_2	not_compliant	ENCSR792GCH	ENCFF342DVJ	https://www.encodeproject.org/files/ENCFF342DVJ/@@download/ENCFF342DVJ.bigWig	nan	Homo sapiens	embryonic	5 days	nan	nan	nan	nan	nan	nan
50	Homo sapiens H9	Histone ChIP-seq	h3k36me3	1	1_2	not_compliant	ENCSR324UNL	ENCFF739CKD	https://www.encodeproject.org/files/ENCFF739CKD/@@download/ENCFF739CKD.bigWig	nan	Homo sapiens	embryonic	5 days	nan	nan	nan	nan	nan	nan
50	Homo sapiens H9	Histone ChIP-seq	h3k4me1	1	1_2	not_compliant	ENCSR276HBK	ENCFF276TJN	https://www.encodeproject.org/files/ENCFF276TJN/@@download/ENCFF276TJN.bigWig	nan	Homo sapiens	embryonic	5 days	nan	nan	nan	nan	nan	nan
50	Homo sapiens H9	Histone ChIP-seq	h3k4me2	1	1_2	not_compliant	ENCSR730POX	ENCFF580GDA	https://www.encodeproject.org/files/ENCFF580GDA/@@download/ENCFF580GDA.bigWig	nan	Homo sapiens	embryonic	5 days	nan	nan	nan	nan	nan	nan
50	Homo sapiens H9	Histone ChIP-seq	h3k79me2	1	1_2	not_compliant	ENCSR188GJE	ENCFF974LDP	https://www.encodeproject.org/files/ENCFF974LDP/@@download/ENCFF974LDP.bigWig	nan	Homo sapiens	embryonic	5 days	nan	nan	nan	nan	nan	nan
50	Homo sapiens H9	Histone ChIP-seq	h3k9me3	1	1	not_compliant	ENCSR972SMV	ENCFF456MYY	https://www.encodeproject.org/files/ENCFF456MYY/@@download/ENCFF456MYY.bigWig	nan	Homo sapiens	embryonic	5 days	nan	nan	nan	nan	nan	nan
50	Homo sapiens H9	total RNA-seq	input_tsv	1	1	None	ENCSR712BRU	ENCFF274WSK	https://www.encodeproject.org/files/ENCFF274WSK/@@download/ENCFF274WSK.tsv	H9 ESC	Homo sapiens	embryonic	5 days	nan	nan	nan	nan	nan	nan
50	Homo sapiens H9	total RNA-seq	input_tsv	1	2	None	ENCSR712BRU	ENCFF216CFE	https://www.encodeproject.org/files/ENCFF216CFE/@@download/ENCFF216CFE.tsv	H9 ESC	Homo sapiens	embryonic	5 days	nan	nan	nan	nan	nan	nan
50	Homo sapiens H9	total RNA-seq	rna_total_minus	1	2	None	ENCSR712BRU	ENCFF774QSB	https://www.encodeproject.org/files/ENCFF774QSB/@@download/ENCFF774QSB.bigWig	H9 ESC	Homo sapiens	embryonic	5 days	nan	nan	nan	nan	nan	nan
50	Homo sapiens H9	total RNA-seq	rna_total_minus	1	1	None	ENCSR712BRU	ENCFF660YHP	https://www.encodeproject.org/files/ENCFF660YHP/@@download/ENCFF660YHP.bigWig	H9 ESC	Homo sapiens	embryonic	5 days	nan	nan	nan	nan	nan	nan
50	Homo sapiens H9	total RNA-seq	rna_total_plus	1	2	None	ENCSR712BRU	ENCFF270EUJ	https://www.encodeproject.org/files/ENCFF270EUJ/@@download/ENCFF270EUJ.bigWig	H9 ESC	Homo sapiens	embryonic	5 days	nan	nan	nan	nan	nan	nan
50	Homo sapiens H9	total RNA-seq	rna_total_plus	1	1	None	ENCSR712BRU	ENCFF920HIF	https://www.encodeproject.org/files/ENCFF920HIF/@@download/ENCFF920HIF.bigWig	H9 ESC	Homo sapiens	embryonic	5 days	nan	nan	nan	nan	nan	nan
51	Homo sapiens HCT116	ATAC-seq	atac	1	1_2	None	ENCSR872WGW	ENCFF259PSA	https://www.encodeproject.org/files/ENCFF259PSA/@@download/ENCFF259PSA.bigWig	nan	Homo sapiens	adult	48 years	nan	nan	nan	nan	nan	nan
51	Homo sapiens HCT116	TF ChIP-seq	ctcf	1	1_2	None	ENCSR000DTO	ENCFF388PVO	https://www.encodeproject.org/files/ENCFF388PVO/@@download/ENCFF388PVO.bigWig	CTCF ChIP-seq on human HCT-116	Homo sapiens	adult	48 years	nan	nan	nan	nan	nan	nan
51	Homo sapiens HCT116	TF ChIP-seq	ctcf	2	1_2	not_compliant	ENCSR000BSE	ENCFF626CDS	https://www.encodeproject.org/files/ENCFF626CDS/@@download/ENCFF626CDS.bigWig	CTCF ChIP-seq protocol v042211.1 on human HCT-116	Homo sapiens	adult	48 years	nan	nan	nan	nan	nan	nan
51	Homo sapiens HCT116	TF ChIP-seq	ctcf	3	1_2	None	ENCSR240PRQ	ENCFF825ECI	https://www.encodeproject.org/files/ENCFF825ECI/@@download/ENCFF825ECI.bigWig	nan	Homo sapiens	adult	48 years	nan	nan	nan	nan	nan	nan
51	Homo sapiens HCT116	DNase-seq	dnase	1	1	None	ENCSR000ENM	ENCFF431JDU	https://www.encodeproject.org/files/ENCFF431JDU/@@download/ENCFF431JDU.bigWig	DNase-seq on human HCT-116	Homo sapiens	adult	48 years	nan	nan	nan	nan	nan	nan
51	Homo sapiens HCT116	DNase-seq	dnase	1	2	None	ENCSR000ENM	ENCFF906MKW	https://www.encodeproject.org/files/ENCFF906MKW/@@download/ENCFF906MKW.bigWig	DNase-seq on human HCT-116	Homo sapiens	adult	48 years	nan	nan	nan	nan	nan	nan
51	Homo sapiens HCT116	Histone ChIP-seq	h3k27ac	1	1_2	None	ENCSR000EUT	ENCFF169MCH	https://www.encodeproject.org/files/ENCFF169MCH/@@download/ENCFF169MCH.bigWig	H3K27ac ChIP-seq on human HCT-116	Homo sapiens	adult	48 years	nan	nan	nan	nan	nan	nan
51	Homo sapiens HCT116	Histone ChIP-seq	h3k27ac	2	1_2	not_compliant	ENCSR661KMA	ENCFF787LMI	https://www.encodeproject.org/files/ENCFF787LMI/@@download/ENCFF787LMI.bigWig	nan	Homo sapiens	adult	48 years	nan	nan	nan	nan	nan	nan
51	Homo sapiens HCT116	Histone ChIP-seq	h3k27me3	1	1_2	not_compliant	ENCSR810BDB	ENCFF717ZKL	https://www.encodeproject.org/files/ENCFF717ZKL/@@download/ENCFF717ZKL.bigWig	nan	Homo sapiens	adult	48 years	nan	nan	nan	nan	nan	nan
51	Homo sapiens HCT116	Histone ChIP-seq	h3k36me3	1	1_2	not_compliant	ENCSR091QXP	ENCFF024LGD	https://www.encodeproject.org/files/ENCFF024LGD/@@download/ENCFF024LGD.bigWig	nan	Homo sapiens	adult	48 years	nan	nan	nan	nan	nan	nan
51	Homo sapiens HCT116	Histone ChIP-seq	h3k36me3	2	1_2	not_compliant	ENCSR000FCQ	ENCFF117RME	https://www.encodeproject.org/files/ENCFF117RME/@@download/ENCFF117RME.bigWig	H3K36me3 HCT116 ChIP-Seq	Homo sapiens	adult	48 years	nan	nan	nan	nan	nan	nan
51	Homo sapiens HCT116	Histone ChIP-seq	h3k4me1	1	1_2	not_compliant	ENCSR000EUS	ENCFF337BPL	https://www.encodeproject.org/files/ENCFF337BPL/@@download/ENCFF337BPL.bigWig	H3K4me1 ChIP-seq on human HCT-116	Homo sapiens	adult	48 years	nan	nan	nan	nan	nan	nan
51	Homo sapiens HCT116	Histone ChIP-seq	h3k4me1	2	1_2	not_compliant	ENCSR161MXP	ENCFF239FXT	https://www.encodeproject.org/files/ENCFF239FXT/@@download/ENCFF239FXT.bigWig	nan	Homo sapiens	adult	48 years	nan	nan	nan	nan	nan	nan
51	Homo sapiens HCT116	Histone ChIP-seq	h3k4me2	1	1_2	None	ENCSR794ULT	ENCFF693HVA	https://www.encodeproject.org/files/ENCFF693HVA/@@download/ENCFF693HVA.bigWig	nan	Homo sapiens	adult	48 years	nan	nan	nan	nan	nan	nan
51	Homo sapiens HCT116	Histone ChIP-seq	h3k4me3	1	1_2	None	ENCSR000DTQ	ENCFF964OOU	https://www.encodeproject.org/files/ENCFF964OOU/@@download/ENCFF964OOU.bigWig	H3K4me3 ChIP-seq on human HCT-116	Homo sapiens	adult	48 years	nan	nan	nan	nan	nan	nan
51	Homo sapiens HCT116	Histone ChIP-seq	h3k4me3	2	1_2	None	ENCSR333OPW	ENCFF649ZLF	https://www.encodeproject.org/files/ENCFF649ZLF/@@download/ENCFF649ZLF.bigWig	nan	Homo sapiens	adult	48 years	nan	nan	nan	nan	nan	nan
51	Homo sapiens HCT116	Histone ChIP-seq	h3k79me2	1	1_2	not_compliant	ENCSR494CCN	ENCFF631DLM	https://www.encodeproject.org/files/ENCFF631DLM/@@download/ENCFF631DLM.bigWig	nan	Homo sapiens	adult	48 years	nan	nan	nan	nan	nan	nan
51	Homo sapiens HCT116	Histone ChIP-seq	h3k9ac	1	1_2	None	ENCSR093SHE	ENCFF743PJP	https://www.encodeproject.org/files/ENCFF743PJP/@@download/ENCFF743PJP.bigWig	nan	Homo sapiens	adult	48 years	nan	nan	nan	nan	nan	nan
51	Homo sapiens HCT116	Histone ChIP-seq	h3k9me3	1	1_2	not_compliant	ENCSR179BUC	ENCFF254TIW	https://www.encodeproject.org/files/ENCFF254TIW/@@download/ENCFF254TIW.bigWig	nan	Homo sapiens	adult	48 years	nan	nan	nan	nan	nan	nan
51	Homo sapiens HCT116	Histone ChIP-seq	h3k9me3	2	1_2	not_compliant	ENCSR000FCP	ENCFF989AAM	https://www.encodeproject.org/files/ENCFF989AAM/@@download/ENCFF989AAM.bigWig	H3K9me3 HCT116 ChIP-Seq	Homo sapiens	adult	48 years	nan	nan	nan	nan	nan	nan
51	Homo sapiens HCT116	polyA plus RNA-seq	input_tsv	1	1	None	ENCSR000CWM	ENCFF906KQM	https://www.encodeproject.org/files/ENCFF906KQM/@@download/ENCFF906KQM.tsv	RNA-seq on human HCT-116	Homo sapiens	adult	48 years	nan	nan	nan	nan	nan	nan
51	Homo sapiens HCT116	polyA plus RNA-seq	input_tsv	1	2	None	ENCSR000CWM	ENCFF092ZUO	https://www.encodeproject.org/files/ENCFF092ZUO/@@download/ENCFF092ZUO.tsv	RNA-seq on human HCT-116	Homo sapiens	adult	48 years	nan	nan	nan	nan	nan	nan
51	Homo sapiens HCT116	total RNA-seq	input_tsv	1	1	not_compliant	ENCSR698RPL	ENCFF435PHM	https://www.encodeproject.org/files/ENCFF435PHM/@@download/ENCFF435PHM.tsv	HCT116_rep2	Homo sapiens	adult	48 years	nan	nan	nan	nan	nan	nan
51	Homo sapiens HCT116	total RNA-seq	rna_total_minus	1	1	not_compliant	ENCSR698RPL	ENCFF870WXZ	https://www.encodeproject.org/files/ENCFF870WXZ/@@download/ENCFF870WXZ.bigWig	HCT116_rep2	Homo sapiens	adult	48 years	nan	nan	nan	nan	nan	nan
51	Homo sapiens HCT116	total RNA-seq	rna_total_plus	1	1	not_compliant	ENCSR698RPL	ENCFF087ORU	https://www.encodeproject.org/files/ENCFF087ORU/@@download/ENCFF087ORU.bigWig	HCT116_rep2	Homo sapiens	adult	48 years	nan	nan	nan	nan	nan	nan
52	Homo sapiens HT-29	DNase-seq	dnase	1	4	None	ENCSR814KRX	ENCFF005CJC	https://www.encodeproject.org/files/ENCFF005CJC/@@download/ENCFF005CJC.bigWig	DNase-seq on immortalized cell line HT-29, epithelial cells from a 44 year old female adult human colon with a colorectal adenocarcinoma.	Homo sapiens	adult	44 years	nan	nan	nan	nan	nan	nan
52	Homo sapiens HT-29	DNase-seq	dnase	1	1	None	ENCSR814KRX	ENCFF151RWB	https://www.encodeproject.org/files/ENCFF151RWB/@@download/ENCFF151RWB.bigWig	DNase-seq on immortalized cell line HT-29, epithelial cells from a 44 year old female adult human colon with a colorectal adenocarcinoma.	Homo sapiens	adult	44 years	nan	nan	nan	nan	nan	nan
52	Homo sapiens HT-29	DNase-seq	dnase	1	2	None	ENCSR814KRX	ENCFF959OJV	https://www.encodeproject.org/files/ENCFF959OJV/@@download/ENCFF959OJV.bigWig	DNase-seq on immortalized cell line HT-29, epithelial cells from a 44 year old female adult human colon with a colorectal adenocarcinoma.	Homo sapiens	adult	44 years	nan	nan	nan	nan	nan	nan
52	Homo sapiens HT-29	DNase-seq	dnase	1	3	None	ENCSR814KRX	ENCFF039CZP	https://www.encodeproject.org/files/ENCFF039CZP/@@download/ENCFF039CZP.bigWig	DNase-seq on immortalized cell line HT-29, epithelial cells from a 44 year old female adult human colon with a colorectal adenocarcinoma.	Homo sapiens	adult	44 years	nan	nan	nan	nan	nan	nan
52	Homo sapiens HT-29	total RNA-seq	input_tsv	1	2	None	ENCSR971GPJ	ENCFF046QVS	https://www.encodeproject.org/files/ENCFF046QVS/@@download/ENCFF046QVS.tsv	The libraries contained in this experiment come from independent growths of cell line HT-29, a colorectal adenocarcinoma from a 44 year old female. They are stranded PE101 Illumina Hi-Seq libraries from rRNA-depleted Total RNA > 200 nucleotides in size.	Homo sapiens	adult	44 years	nan	nan	nan	nan	nan	nan
52	Homo sapiens HT-29	total RNA-seq	input_tsv	1	1	None	ENCSR971GPJ	ENCFF609JOX	https://www.encodeproject.org/files/ENCFF609JOX/@@download/ENCFF609JOX.tsv	The libraries contained in this experiment come from independent growths of cell line HT-29, a colorectal adenocarcinoma from a 44 year old female. They are stranded PE101 Illumina Hi-Seq libraries from rRNA-depleted Total RNA > 200 nucleotides in size.	Homo sapiens	adult	44 years	nan	nan	nan	nan	nan	nan
52	Homo sapiens HT-29	RAMPAGE	rampage_minus	1	1	None	ENCSR295GUQ	ENCFF604DHU	https://www.encodeproject.org/files/ENCFF604DHU/@@download/ENCFF604DHU.bigWig	The libraries contained in this experiment come from independent growths of cell line HT-29. They are stranded PE101 Illumina Hi-Seq RAMPAGE libraries from rRNA-depleted Total RNA > 200 nucleotides in size.	Homo sapiens	adult	44 years	nan	nan	nan	nan	nan	nan
52	Homo sapiens HT-29	RAMPAGE	rampage_minus	1	2	None	ENCSR295GUQ	ENCFF661LWL	https://www.encodeproject.org/files/ENCFF661LWL/@@download/ENCFF661LWL.bigWig	The libraries contained in this experiment come from independent growths of cell line HT-29. They are stranded PE101 Illumina Hi-Seq RAMPAGE libraries from rRNA-depleted Total RNA > 200 nucleotides in size.	Homo sapiens	adult	44 years	nan	nan	nan	nan	nan	nan
52	Homo sapiens HT-29	RAMPAGE	rampage_plus	1	2	None	ENCSR295GUQ	ENCFF432SBU	https://www.encodeproject.org/files/ENCFF432SBU/@@download/ENCFF432SBU.bigWig	The libraries contained in this experiment come from independent growths of cell line HT-29. They are stranded PE101 Illumina Hi-Seq RAMPAGE libraries from rRNA-depleted Total RNA > 200 nucleotides in size.	Homo sapiens	adult	44 years	nan	nan	nan	nan	nan	nan
52	Homo sapiens HT-29	RAMPAGE	rampage_plus	1	1	None	ENCSR295GUQ	ENCFF337KEO	https://www.encodeproject.org/files/ENCFF337KEO/@@download/ENCFF337KEO.bigWig	The libraries contained in this experiment come from independent growths of cell line HT-29. They are stranded PE101 Illumina Hi-Seq RAMPAGE libraries from rRNA-depleted Total RNA > 200 nucleotides in size.	Homo sapiens	adult	44 years	nan	nan	nan	nan	nan	nan
52	Homo sapiens HT-29	total RNA-seq	rna_total_minus	1	1	None	ENCSR971GPJ	ENCFF271CAK	https://www.encodeproject.org/files/ENCFF271CAK/@@download/ENCFF271CAK.bigWig	The libraries contained in this experiment come from independent growths of cell line HT-29, a colorectal adenocarcinoma from a 44 year old female. They are stranded PE101 Illumina Hi-Seq libraries from rRNA-depleted Total RNA > 200 nucleotides in size.	Homo sapiens	adult	44 years	nan	nan	nan	nan	nan	nan
52	Homo sapiens HT-29	total RNA-seq	rna_total_minus	1	2	None	ENCSR971GPJ	ENCFF407KMF	https://www.encodeproject.org/files/ENCFF407KMF/@@download/ENCFF407KMF.bigWig	The libraries contained in this experiment come from independent growths of cell line HT-29, a colorectal adenocarcinoma from a 44 year old female. They are stranded PE101 Illumina Hi-Seq libraries from rRNA-depleted Total RNA > 200 nucleotides in size.	Homo sapiens	adult	44 years	nan	nan	nan	nan	nan	nan
52	Homo sapiens HT-29	total RNA-seq	rna_total_plus	1	1	None	ENCSR971GPJ	ENCFF045DIU	https://www.encodeproject.org/files/ENCFF045DIU/@@download/ENCFF045DIU.bigWig	The libraries contained in this experiment come from independent growths of cell line HT-29, a colorectal adenocarcinoma from a 44 year old female. They are stranded PE101 Illumina Hi-Seq libraries from rRNA-depleted Total RNA > 200 nucleotides in size.	Homo sapiens	adult	44 years	nan	nan	nan	nan	nan	nan
52	Homo sapiens HT-29	total RNA-seq	rna_total_plus	1	2	None	ENCSR971GPJ	ENCFF418DSY	https://www.encodeproject.org/files/ENCFF418DSY/@@download/ENCFF418DSY.bigWig	The libraries contained in this experiment come from independent growths of cell line HT-29, a colorectal adenocarcinoma from a 44 year old female. They are stranded PE101 Illumina Hi-Seq libraries from rRNA-depleted Total RNA > 200 nucleotides in size.	Homo sapiens	adult	44 years	nan	nan	nan	nan	nan	nan
53	Homo sapiens HT1080	DNase-seq	dnase	1	1	None	ENCSR000FDI	ENCFF416NBF	https://www.encodeproject.org/files/ENCFF416NBF/@@download/ENCFF416NBF.bigWig	nan	Homo sapiens	adult	35 years	nan	nan	nan	nan	nan	nan
53	Homo sapiens HT1080	DNase-seq	dnase	1	2	None	ENCSR000FDI	ENCFF229XIW	https://www.encodeproject.org/files/ENCFF229XIW/@@download/ENCFF229XIW.bigWig	nan	Homo sapiens	adult	35 years	nan	nan	nan	nan	nan	nan
53	Homo sapiens HT1080	total RNA-seq	input_tsv	1	1	None	ENCSR535VTR	ENCFF673ONF	https://www.encodeproject.org/files/ENCFF673ONF/@@download/ENCFF673ONF.tsv	The libraries contained in this experiment come from independent growths of cell line HT-1080, a connective tissue fibrosarcoma from a 35 year old male. They are stranded PE101 Illumina Hi-Seq libraries from rRNA-depleted Total RNA > 200 nucleotides in size.	Homo sapiens	adult	35 years	nan	nan	nan	nan	nan	nan
53	Homo sapiens HT1080	total RNA-seq	input_tsv	1	2	None	ENCSR535VTR	ENCFF149ZZO	https://www.encodeproject.org/files/ENCFF149ZZO/@@download/ENCFF149ZZO.tsv	The libraries contained in this experiment come from independent growths of cell line HT-1080, a connective tissue fibrosarcoma from a 35 year old male. They are stranded PE101 Illumina Hi-Seq libraries from rRNA-depleted Total RNA > 200 nucleotides in size.	Homo sapiens	adult	35 years	nan	nan	nan	nan	nan	nan
53	Homo sapiens HT1080	RAMPAGE	rampage_minus	1	1	not_compliant	ENCSR348DYP	ENCFF642NIY	https://www.encodeproject.org/files/ENCFF642NIY/@@download/ENCFF642NIY.bigWig	The libraries contained in this experiment come from independent growths of cell line HT-1080, a connective tissue fibrosarcoma from a 35 year old male. They are stranded PE101 Illumina Hi-Seq RAMPAGE libraries from rRNA-depleted Total RNA > 200 nucleotides in size.	Homo sapiens	adult	35 years	nan	nan	nan	nan	nan	nan
53	Homo sapiens HT1080	RAMPAGE	rampage_plus	1	1	not_compliant	ENCSR348DYP	ENCFF780HWF	https://www.encodeproject.org/files/ENCFF780HWF/@@download/ENCFF780HWF.bigWig	The libraries contained in this experiment come from independent growths of cell line HT-1080, a connective tissue fibrosarcoma from a 35 year old male. They are stranded PE101 Illumina Hi-Seq RAMPAGE libraries from rRNA-depleted Total RNA > 200 nucleotides in size.	Homo sapiens	adult	35 years	nan	nan	nan	nan	nan	nan
53	Homo sapiens HT1080	total RNA-seq	rna_total_minus	1	2	None	ENCSR535VTR	ENCFF278CTO	https://www.encodeproject.org/files/ENCFF278CTO/@@download/ENCFF278CTO.bigWig	The libraries contained in this experiment come from independent growths of cell line HT-1080, a connective tissue fibrosarcoma from a 35 year old male. They are stranded PE101 Illumina Hi-Seq libraries from rRNA-depleted Total RNA > 200 nucleotides in size.	Homo sapiens	adult	35 years	nan	nan	nan	nan	nan	nan
53	Homo sapiens HT1080	total RNA-seq	rna_total_minus	1	1	None	ENCSR535VTR	ENCFF568DZH	https://www.encodeproject.org/files/ENCFF568DZH/@@download/ENCFF568DZH.bigWig	The libraries contained in this experiment come from independent growths of cell line HT-1080, a connective tissue fibrosarcoma from a 35 year old male. They are stranded PE101 Illumina Hi-Seq libraries from rRNA-depleted Total RNA > 200 nucleotides in size.	Homo sapiens	adult	35 years	nan	nan	nan	nan	nan	nan
53	Homo sapiens HT1080	total RNA-seq	rna_total_plus	1	1	None	ENCSR535VTR	ENCFF790DEA	https://www.encodeproject.org/files/ENCFF790DEA/@@download/ENCFF790DEA.bigWig	The libraries contained in this experiment come from independent growths of cell line HT-1080, a connective tissue fibrosarcoma from a 35 year old male. They are stranded PE101 Illumina Hi-Seq libraries from rRNA-depleted Total RNA > 200 nucleotides in size.	Homo sapiens	adult	35 years	nan	nan	nan	nan	nan	nan
53	Homo sapiens HT1080	total RNA-seq	rna_total_plus	1	2	None	ENCSR535VTR	ENCFF667TTV	https://www.encodeproject.org/files/ENCFF667TTV/@@download/ENCFF667TTV.bigWig	The libraries contained in this experiment come from independent growths of cell line HT-1080, a connective tissue fibrosarcoma from a 35 year old male. They are stranded PE101 Illumina Hi-Seq libraries from rRNA-depleted Total RNA > 200 nucleotides in size.	Homo sapiens	adult	35 years	nan	nan	nan	nan	nan	nan
54	Homo sapiens HUES64	Histone ChIP-seq	h3k27ac	1	1_2	None	ENCSR804MAP	ENCFF162YIX	https://www.encodeproject.org/files/ENCFF162YIX/@@download/ENCFF162YIX.bigWig	nan	Homo sapiens	embryonic	nan	nan	nan	nan	nan	nan	nan
54	Homo sapiens HUES64	Histone ChIP-seq	h3k27me3	1	1_2	not_compliant	ENCSR634MAK	ENCFF441TOI	https://www.encodeproject.org/files/ENCFF441TOI/@@download/ENCFF441TOI.bigWig	nan	Homo sapiens	embryonic	nan	nan	nan	nan	nan	nan	nan
54	Homo sapiens HUES64	Histone ChIP-seq	h3k36me3	1	1_2	not_compliant	ENCSR426UWA	ENCFF461TKK	https://www.encodeproject.org/files/ENCFF461TKK/@@download/ENCFF461TKK.bigWig	nan	Homo sapiens	embryonic	nan	nan	nan	nan	nan	nan	nan
54	Homo sapiens HUES64	Histone ChIP-seq	h3k4me1	1	1_2	not_compliant	ENCSR845WAQ	ENCFF971FFZ	https://www.encodeproject.org/files/ENCFF971FFZ/@@download/ENCFF971FFZ.bigWig	nan	Homo sapiens	embryonic	nan	nan	nan	nan	nan	nan	nan
54	Homo sapiens HUES64	Histone ChIP-seq	h3k4me3	1	1_2	None	ENCSR894OYM	ENCFF672FMX	https://www.encodeproject.org/files/ENCFF672FMX/@@download/ENCFF672FMX.bigWig	nan	Homo sapiens	embryonic	nan	nan	nan	nan	nan	nan	nan
54	Homo sapiens HUES64	Histone ChIP-seq	h3k9ac	1	1_2	None	ENCSR470PLJ	ENCFF188BQL	https://www.encodeproject.org/files/ENCFF188BQL/@@download/ENCFF188BQL.bigWig	nan	Homo sapiens	embryonic	nan	nan	nan	nan	nan	nan	nan
54	Homo sapiens HUES64	Histone ChIP-seq	h3k9me3	1	1_2	not_compliant	ENCSR316MNI	ENCFF969TVW	https://www.encodeproject.org/files/ENCFF969TVW/@@download/ENCFF969TVW.bigWig	nan	Homo sapiens	embryonic	nan	nan	nan	nan	nan	nan	nan
54	Homo sapiens HUES64	polyA plus RNA-seq	input_tsv	1	1	None	ENCSR738PHQ	ENCFF214DQX	https://www.encodeproject.org/files/ENCFF214DQX/@@download/ENCFF214DQX.tsv	nan	Homo sapiens	embryonic	nan	nan	nan	nan	nan	nan	nan
54	Homo sapiens HUES64	polyA plus RNA-seq	input_tsv	2	1	None	ENCSR348EFG	ENCFF276UHZ	https://www.encodeproject.org/files/ENCFF276UHZ/@@download/ENCFF276UHZ.tsv	nan	Homo sapiens	embryonic	nan	nan	nan	nan	nan	nan	nan
54	Homo sapiens HUES64	polyA plus RNA-seq	rna_polya_minus	1	1	None	ENCSR738PHQ	ENCFF566UUL	https://www.encodeproject.org/files/ENCFF566UUL/@@download/ENCFF566UUL.bigWig	nan	Homo sapiens	embryonic	nan	nan	nan	nan	nan	nan	nan
54	Homo sapiens HUES64	polyA plus RNA-seq	rna_polya_minus	2	1	None	ENCSR348EFG	ENCFF381GKG	https://www.encodeproject.org/files/ENCFF381GKG/@@download/ENCFF381GKG.bigWig	nan	Homo sapiens	embryonic	nan	nan	nan	nan	nan	nan	nan
54	Homo sapiens HUES64	polyA plus RNA-seq	rna_polya_plus	1	1	None	ENCSR738PHQ	ENCFF629VCP	https://www.encodeproject.org/files/ENCFF629VCP/@@download/ENCFF629VCP.bigWig	nan	Homo sapiens	embryonic	nan	nan	nan	nan	nan	nan	nan
54	Homo sapiens HUES64	polyA plus RNA-seq	rna_polya_plus	2	1	None	ENCSR348EFG	ENCFF022QBF	https://www.encodeproject.org/files/ENCFF022QBF/@@download/ENCFF022QBF.bigWig	nan	Homo sapiens	embryonic	nan	nan	nan	nan	nan	nan	nan
54	Homo sapiens HUES64	WGBS	wgbs	1	2	None	ENCSR354DMU	ENCFF716IRZ	https://www.encodeproject.org/files/ENCFF716IRZ/@@download/ENCFF716IRZ.bigWig	nan	Homo sapiens	embryonic	nan	nan	nan	nan	nan	nan	nan
54	Homo sapiens HUES64	WGBS	wgbs	1	1	None	ENCSR354DMU	ENCFF334JUQ	https://www.encodeproject.org/files/ENCFF334JUQ/@@download/ENCFF334JUQ.bigWig	nan	Homo sapiens	embryonic	nan	nan	nan	nan	nan	nan	nan
55	Homo sapiens HeLa-S3	CAGE	cage_minus	1	1	None	ENCSR000CJJ	ENCFF038OOS	https://www.encodeproject.org/files/ENCFF038OOS/@@download/ENCFF038OOS.bigWig	CAGE on human HeLa-S3 cellular long polyadenylated RNA	Homo sapiens	adult	31 years	nan	nan	nan	nan	nan	nan
55	Homo sapiens HeLa-S3	CAGE	cage_minus	1	2	None	ENCSR000CJJ	ENCFF036TRX	https://www.encodeproject.org/files/ENCFF036TRX/@@download/ENCFF036TRX.bigWig	CAGE on human HeLa-S3 cellular long polyadenylated RNA	Homo sapiens	adult	31 years	nan	nan	nan	nan	nan	nan
55	Homo sapiens HeLa-S3	CAGE	cage_plus	1	1	None	ENCSR000CJJ	ENCFF516RJU	https://www.encodeproject.org/files/ENCFF516RJU/@@download/ENCFF516RJU.bigWig	CAGE on human HeLa-S3 cellular long polyadenylated RNA	Homo sapiens	adult	31 years	nan	nan	nan	nan	nan	nan
55	Homo sapiens HeLa-S3	CAGE	cage_plus	1	2	None	ENCSR000CJJ	ENCFF079OXJ	https://www.encodeproject.org/files/ENCFF079OXJ/@@download/ENCFF079OXJ.bigWig	CAGE on human HeLa-S3 cellular long polyadenylated RNA	Homo sapiens	adult	31 years	nan	nan	nan	nan	nan	nan
55	Homo sapiens HeLa-S3	TF ChIP-seq	ctcf	1	1_2	None	ENCSR000AOA	ENCFF179RSE	https://www.encodeproject.org/files/ENCFF179RSE/@@download/ENCFF179RSE.bigWig	CTCF ChIP-seq on human HeLa-S3	Homo sapiens	adult	31 years	nan	nan	nan	nan	nan	nan
55	Homo sapiens HeLa-S3	TF ChIP-seq	ctcf	2	1_2	not_compliant	ENCSR000DLO	ENCFF684CXT	https://www.encodeproject.org/files/ENCFF684CXT/@@download/ENCFF684CXT.bigWig	CTCF ChIP-seq on human HeLa-S3	Homo sapiens	adult	31 years	nan	nan	nan	nan	nan	nan
55	Homo sapiens HeLa-S3	DNase-seq	dnase	1	1	None	ENCSR959ZXU	ENCFF757GHL	https://www.encodeproject.org/files/ENCFF757GHL/@@download/ENCFF757GHL.bigWig	nan	Homo sapiens	adult	31 years	nan	nan	nan	nan	nan	nan
55	Homo sapiens HeLa-S3	DNase-seq	dnase	1	2	None	ENCSR959ZXU	ENCFF660ZUF	https://www.encodeproject.org/files/ENCFF660ZUF/@@download/ENCFF660ZUF.bigWig	nan	Homo sapiens	adult	31 years	nan	nan	nan	nan	nan	nan
55	Homo sapiens HeLa-S3	DNase-seq	dnase	2	1	not_compliant	ENCSR000EJT	ENCFF172PKC	https://www.encodeproject.org/files/ENCFF172PKC/@@download/ENCFF172PKC.bigWig	Duke human HeLa-S3 DNase-seq	Homo sapiens	adult	31 years	nan	nan	nan	nan	nan	nan
55	Homo sapiens HeLa-S3	Histone ChIP-seq	h3k27ac	1	1_2	None	ENCSR000AOC	ENCFF658XKZ	https://www.encodeproject.org/files/ENCFF658XKZ/@@download/ENCFF658XKZ.bigWig	H3K27ac ChIP-seq on human HeLa-S3	Homo sapiens	adult	31 years	nan	nan	nan	nan	nan	nan
55	Homo sapiens HeLa-S3	Histone ChIP-seq	h3k27me3	1	1_2	not_compliant	ENCSR000APB	ENCFF186NYC	https://www.encodeproject.org/files/ENCFF186NYC/@@download/ENCFF186NYC.bigWig	H3K27me3 ChIP-seq on human HeLa-S3	Homo sapiens	adult	31 years	nan	nan	nan	nan	nan	nan
55	Homo sapiens HeLa-S3	Histone ChIP-seq	h3k36me3	1	1_2	not_compliant	ENCSR000AOD	ENCFF157RUQ	https://www.encodeproject.org/files/ENCFF157RUQ/@@download/ENCFF157RUQ.bigWig	H3K36me3 ChIP-seq on human HeLa-S3	Homo sapiens	adult	31 years	nan	nan	nan	nan	nan	nan
55	Homo sapiens HeLa-S3	Histone ChIP-seq	h3k4me1	1	1_2	not_compliant	ENCSR000APW	ENCFF860GGZ	https://www.encodeproject.org/files/ENCFF860GGZ/@@download/ENCFF860GGZ.bigWig	ChIP-seq on human HeLa-S3 H3K4me1	Homo sapiens	adult	31 years	nan	nan	nan	nan	nan	nan
55	Homo sapiens HeLa-S3	Histone ChIP-seq	h3k4me2	1	1_2	None	ENCSR000AOE	ENCFF648MSR	https://www.encodeproject.org/files/ENCFF648MSR/@@download/ENCFF648MSR.bigWig	H3K4me2 ChIP-seq on human HeLa-S3	Homo sapiens	adult	31 years	nan	nan	nan	nan	nan	nan
55	Homo sapiens HeLa-S3	Histone ChIP-seq	h3k4me3	1	1_2	None	ENCSR340WQU	ENCFF432PYK	https://www.encodeproject.org/files/ENCFF432PYK/@@download/ENCFF432PYK.bigWig	nan	Homo sapiens	adult	31 years	nan	nan	nan	nan	nan	nan
55	Homo sapiens HeLa-S3	Histone ChIP-seq	h3k4me3	2	1_2	None	ENCSR000AOF	ENCFF460QIU	https://www.encodeproject.org/files/ENCFF460QIU/@@download/ENCFF460QIU.bigWig	H3K4me3 ChIP-seq on human HeLa-S3	Homo sapiens	adult	31 years	nan	nan	nan	nan	nan	nan
55	Homo sapiens HeLa-S3	Histone ChIP-seq	h3k79me2	1	1_2	not_compliant	ENCSR000AOG	ENCFF523XAV	https://www.encodeproject.org/files/ENCFF523XAV/@@download/ENCFF523XAV.bigWig	H3K79me2 ChIP-seq on human HeLa-S3	Homo sapiens	adult	31 years	nan	nan	nan	nan	nan	nan
55	Homo sapiens HeLa-S3	Histone ChIP-seq	h3k9ac	1	1_2	None	ENCSR000AOH	ENCFF601MHG	https://www.encodeproject.org/files/ENCFF601MHG/@@download/ENCFF601MHG.bigWig	H3K9ac ChIP-seq on human HeLa-S3	Homo sapiens	adult	31 years	nan	nan	nan	nan	nan	nan
55	Homo sapiens HeLa-S3	Histone ChIP-seq	h3k9me3	1	1_2	not_compliant	ENCSR000AQO	ENCFF658AOG	https://www.encodeproject.org/files/ENCFF658AOG/@@download/ENCFF658AOG.bigWig	ChIP-seq on human HeLa-S3 H3K9me3	Homo sapiens	adult	31 years	nan	nan	nan	nan	nan	nan
55	Homo sapiens HeLa-S3	polyA plus RNA-seq	input_tsv	1	1	None	ENCSR000EYQ	ENCFF496CRF	https://www.encodeproject.org/files/ENCFF496CRF/@@download/ENCFF496CRF.tsv	RNA-seq on human HeLa-S3 (paired-ended)	Homo sapiens	adult	31 years	nan	nan	nan	nan	nan	nan
55	Homo sapiens HeLa-S3	polyA plus RNA-seq	input_tsv	1	2	None	ENCSR000EYQ	ENCFF294GCU	https://www.encodeproject.org/files/ENCFF294GCU/@@download/ENCFF294GCU.tsv	RNA-seq on human HeLa-S3 (paired-ended)	Homo sapiens	adult	31 years	nan	nan	nan	nan	nan	nan
55	Homo sapiens HeLa-S3	polyA plus RNA-seq	input_tsv	2	1	not_compliant	ENCSR552EGO	ENCFF835FVO	https://www.encodeproject.org/files/ENCFF835FVO/@@download/ENCFF835FVO.tsv	RNA-seq on human HeLa-S3 (single-ended)	Homo sapiens	adult	31 years	nan	nan	nan	nan	nan	nan
55	Homo sapiens HeLa-S3	polyA plus RNA-seq	input_tsv	2	2	not_compliant	ENCSR552EGO	ENCFF300TMZ	https://www.encodeproject.org/files/ENCFF300TMZ/@@download/ENCFF300TMZ.tsv	RNA-seq on human HeLa-S3 (single-ended)	Homo sapiens	adult	31 years	nan	nan	nan	nan	nan	nan
55	Homo sapiens HeLa-S3	polyA plus RNA-seq	input_tsv	3	1	None	ENCSR000CPR	ENCFF068HUH	https://www.encodeproject.org/files/ENCFF068HUH/@@download/ENCFF068HUH.tsv	The libraries contained in this experiment come from the whole cell fraction of independent growths of cell line HeLa-S3. They are stranded PE76 Illumina GAIIx RNA-Seq libraries from rRNA-depleted Poly-A+ RNA > 200 nucleotides in size.	Homo sapiens	adult	31 years	nan	nan	nan	nan	nan	nan
55	Homo sapiens HeLa-S3	polyA plus RNA-seq	input_tsv	3	2	None	ENCSR000CPR	ENCFF217SNF	https://www.encodeproject.org/files/ENCFF217SNF/@@download/ENCFF217SNF.tsv	The libraries contained in this experiment come from the whole cell fraction of independent growths of cell line HeLa-S3. They are stranded PE76 Illumina GAIIx RNA-Seq libraries from rRNA-depleted Poly-A+ RNA > 200 nucleotides in size.	Homo sapiens	adult	31 years	nan	nan	nan	nan	nan	nan
55	Homo sapiens HeLa-S3	polyA plus RNA-seq	rna_polya_minus	2	1	not_compliant	ENCSR552EGO	ENCFF725ZET	https://www.encodeproject.org/files/ENCFF725ZET/@@download/ENCFF725ZET.bigWig	RNA-seq on human HeLa-S3 (single-ended)	Homo sapiens	adult	31 years	nan	nan	nan	nan	nan	nan
55	Homo sapiens HeLa-S3	polyA plus RNA-seq	rna_polya_minus	2	2	not_compliant	ENCSR552EGO	ENCFF553UXT	https://www.encodeproject.org/files/ENCFF553UXT/@@download/ENCFF553UXT.bigWig	RNA-seq on human HeLa-S3 (single-ended)	Homo sapiens	adult	31 years	nan	nan	nan	nan	nan	nan
55	Homo sapiens HeLa-S3	polyA plus RNA-seq	rna_polya_minus	3	1	None	ENCSR000CPR	ENCFF309IZE	https://www.encodeproject.org/files/ENCFF309IZE/@@download/ENCFF309IZE.bigWig	The libraries contained in this experiment come from the whole cell fraction of independent growths of cell line HeLa-S3. They are stranded PE76 Illumina GAIIx RNA-Seq libraries from rRNA-depleted Poly-A+ RNA > 200 nucleotides in size.	Homo sapiens	adult	31 years	nan	nan	nan	nan	nan	nan
55	Homo sapiens HeLa-S3	polyA plus RNA-seq	rna_polya_minus	3	2	None	ENCSR000CPR	ENCFF807CKR	https://www.encodeproject.org/files/ENCFF807CKR/@@download/ENCFF807CKR.bigWig	The libraries contained in this experiment come from the whole cell fraction of independent growths of cell line HeLa-S3. They are stranded PE76 Illumina GAIIx RNA-Seq libraries from rRNA-depleted Poly-A+ RNA > 200 nucleotides in size.	Homo sapiens	adult	31 years	nan	nan	nan	nan	nan	nan
55	Homo sapiens HeLa-S3	polyA plus RNA-seq	rna_polya_plus	2	1	not_compliant	ENCSR552EGO	ENCFF150UWD	https://www.encodeproject.org/files/ENCFF150UWD/@@download/ENCFF150UWD.bigWig	RNA-seq on human HeLa-S3 (single-ended)	Homo sapiens	adult	31 years	nan	nan	nan	nan	nan	nan
55	Homo sapiens HeLa-S3	polyA plus RNA-seq	rna_polya_plus	2	2	not_compliant	ENCSR552EGO	ENCFF344TQM	https://www.encodeproject.org/files/ENCFF344TQM/@@download/ENCFF344TQM.bigWig	RNA-seq on human HeLa-S3 (single-ended)	Homo sapiens	adult	31 years	nan	nan	nan	nan	nan	nan
55	Homo sapiens HeLa-S3	polyA plus RNA-seq	rna_polya_plus	3	1	None	ENCSR000CPR	ENCFF708PAF	https://www.encodeproject.org/files/ENCFF708PAF/@@download/ENCFF708PAF.bigWig	The libraries contained in this experiment come from the whole cell fraction of independent growths of cell line HeLa-S3. They are stranded PE76 Illumina GAIIx RNA-Seq libraries from rRNA-depleted Poly-A+ RNA > 200 nucleotides in size.	Homo sapiens	adult	31 years	nan	nan	nan	nan	nan	nan
55	Homo sapiens HeLa-S3	polyA plus RNA-seq	rna_polya_plus	3	2	None	ENCSR000CPR	ENCFF036FQP	https://www.encodeproject.org/files/ENCFF036FQP/@@download/ENCFF036FQP.bigWig	The libraries contained in this experiment come from the whole cell fraction of independent growths of cell line HeLa-S3. They are stranded PE76 Illumina GAIIx RNA-Seq libraries from rRNA-depleted Poly-A+ RNA > 200 nucleotides in size.	Homo sapiens	adult	31 years	nan	nan	nan	nan	nan	nan
55	Homo sapiens HeLa-S3	WGBS	wgbs	1	2	None	ENCSR550RTN	ENCFF068CWO	https://www.encodeproject.org/files/ENCFF068CWO/@@download/ENCFF068CWO.bigWig	nan	Homo sapiens	adult	31 years	nan	nan	nan	nan	nan	nan
55	Homo sapiens HeLa-S3	WGBS	wgbs	1	1	None	ENCSR550RTN	ENCFF236RUI	https://www.encodeproject.org/files/ENCFF236RUI/@@download/ENCFF236RUI.bigWig	nan	Homo sapiens	adult	31 years	nan	nan	nan	nan	nan	nan
56	Homo sapiens HepG2	ATAC-seq	atac	1	1_2	None	ENCSR042AWH	ENCFF664EJT	https://www.encodeproject.org/files/ENCFF664EJT/@@download/ENCFF664EJT.bigWig	nan	Homo sapiens	child	15 years	nan	nan	nan	nan	nan	nan
56	Homo sapiens HepG2	ATAC-seq	atac	2	1_2_3	None	ENCSR291GJU	ENCFF645OHB	https://www.encodeproject.org/files/ENCFF645OHB/@@download/ENCFF645OHB.bigWig	ATAC-seq on human cell line HepG2	Homo sapiens	child	15 years	nan	nan	nan	nan	nan	nan
56	Homo sapiens HepG2	CAGE	cage_minus	1	1	None	ENCSR000CJM	ENCFF829JJI	https://www.encodeproject.org/files/ENCFF829JJI/@@download/ENCFF829JJI.bigWig	CAGE on human HepG2 cellular long polyadenylated RNA	Homo sapiens	child	15 years	nan	nan	nan	nan	nan	nan
56	Homo sapiens HepG2	CAGE	cage_minus	1	2	None	ENCSR000CJM	ENCFF899WRI	https://www.encodeproject.org/files/ENCFF899WRI/@@download/ENCFF899WRI.bigWig	CAGE on human HepG2 cellular long polyadenylated RNA	Homo sapiens	child	15 years	nan	nan	nan	nan	nan	nan
56	Homo sapiens HepG2	CAGE	cage_plus	1	1	None	ENCSR000CJM	ENCFF620NLX	https://www.encodeproject.org/files/ENCFF620NLX/@@download/ENCFF620NLX.bigWig	CAGE on human HepG2 cellular long polyadenylated RNA	Homo sapiens	child	15 years	nan	nan	nan	nan	nan	nan
56	Homo sapiens HepG2	CAGE	cage_plus	1	2	None	ENCSR000CJM	ENCFF039SIH	https://www.encodeproject.org/files/ENCFF039SIH/@@download/ENCFF039SIH.bigWig	CAGE on human HepG2 cellular long polyadenylated RNA	Homo sapiens	child	15 years	nan	nan	nan	nan	nan	nan
56	Homo sapiens HepG2	TF ChIP-seq	ctcf	2	1_2	not_compliant	ENCSR000DUG	ENCFF841SRT	https://www.encodeproject.org/files/ENCFF841SRT/@@download/ENCFF841SRT.bigWig	CTCF ChIP-seq on human HepG2	Homo sapiens	child	15 years	nan	nan	nan	nan	nan	nan
56	Homo sapiens HepG2	TF ChIP-seq	ctcf	4	1_2	None	ENCSR000BIE	ENCFF029RTI	https://www.encodeproject.org/files/ENCFF029RTI/@@download/ENCFF029RTI.bigWig	CTCF ChIP-seq protocol v041610.1 on human HepG2	Homo sapiens	child	15 years	nan	nan	nan	nan	nan	nan
56	Homo sapiens HepG2	DNase-seq	dnase	1	2	None	ENCSR149XIL	ENCFF842XRQ	https://www.encodeproject.org/files/ENCFF842XRQ/@@download/ENCFF842XRQ.bigWig	nan	Homo sapiens	child	15 years	nan	nan	nan	nan	nan	nan
56	Homo sapiens HepG2	DNase-seq	dnase	1	1	None	ENCSR149XIL	ENCFF546MZK	https://www.encodeproject.org/files/ENCFF546MZK/@@download/ENCFF546MZK.bigWig	nan	Homo sapiens	child	15 years	nan	nan	nan	nan	nan	nan
56	Homo sapiens HepG2	DNase-seq	dnase	2	1	not_compliant	ENCSR000EJV	ENCFF714ISB	https://www.encodeproject.org/files/ENCFF714ISB/@@download/ENCFF714ISB.bigWig	Duke human HepG2 DNase-seq	Homo sapiens	child	15 years	nan	nan	nan	nan	nan	nan
56	Homo sapiens HepG2	Histone ChIP-seq	h3k27me3	1	1_2_3	not_compliant	ENCSR000AOL	ENCFF529HLC	https://www.encodeproject.org/files/ENCFF529HLC/@@download/ENCFF529HLC.bigWig	H3K27me3 ChIP-seq on human HepG2	Homo sapiens	child	15 years	nan	nan	nan	nan	nan	nan
56	Homo sapiens HepG2	Histone ChIP-seq	h3k27me3	2	1_2	not_compliant	ENCSR000DUE	ENCFF437XHN	https://www.encodeproject.org/files/ENCFF437XHN/@@download/ENCFF437XHN.bigWig	H3K27me3 ChIP-seq on human HepG2	Homo sapiens	child	15 years	nan	nan	nan	nan	nan	nan
56	Homo sapiens HepG2	Histone ChIP-seq	h3k36me3	1	1_2	not_compliant	ENCSR000DUD	ENCFF488DNL	https://www.encodeproject.org/files/ENCFF488DNL/@@download/ENCFF488DNL.bigWig	H3K36me3 ChIP-seq on human HepG2	Homo sapiens	child	15 years	nan	nan	nan	nan	nan	nan
56	Homo sapiens HepG2	Histone ChIP-seq	h3k36me3	2	1_2_3	not_compliant	ENCSR000AMB	ENCFF247LOP	https://www.encodeproject.org/files/ENCFF247LOP/@@download/ENCFF247LOP.bigWig	H3K36me3 ChIP-seq on human HepG2	Homo sapiens	child	15 years	nan	nan	nan	nan	nan	nan
56	Homo sapiens HepG2	Histone ChIP-seq	h3k4me1	1	1_2	not_compliant	ENCSR000APV	ENCFF576YVM	https://www.encodeproject.org/files/ENCFF576YVM/@@download/ENCFF576YVM.bigWig	ChIP-seq on human HepG2 H3K4me1	Homo sapiens	child	15 years	nan	nan	nan	nan	nan	nan
56	Homo sapiens HepG2	Histone ChIP-seq	h3k4me2	1	1_2	None	ENCSR000AMC	ENCFF057BKO	https://www.encodeproject.org/files/ENCFF057BKO/@@download/ENCFF057BKO.bigWig	H3K4me2 ChIP-seq on human HepG2	Homo sapiens	child	15 years	nan	nan	nan	nan	nan	nan
56	Homo sapiens HepG2	Histone ChIP-seq	h3k4me3	1	1_2	not_compliant	ENCSR000AMP	ENCFF746CXV	https://www.encodeproject.org/files/ENCFF746CXV/@@download/ENCFF746CXV.bigWig	H3K4me3 ChIP-seq on human HepG2	Homo sapiens	child	15 years	nan	nan	nan	nan	nan	nan
56	Homo sapiens HepG2	Histone ChIP-seq	h3k4me3	2	1_2	None	ENCSR000DUF	ENCFF732PJK	https://www.encodeproject.org/files/ENCFF732PJK/@@download/ENCFF732PJK.bigWig	H3K4me3 ChIP-seq on human HepG2	Homo sapiens	child	15 years	nan	nan	nan	nan	nan	nan
56	Homo sapiens HepG2	Histone ChIP-seq	h3k4me3	3	1_2	None	ENCSR575RRX	ENCFF500VAH	https://www.encodeproject.org/files/ENCFF500VAH/@@download/ENCFF500VAH.bigWig	nan	Homo sapiens	child	15 years	nan	nan	nan	nan	nan	nan
56	Homo sapiens HepG2	Histone ChIP-seq	h3k79me2	1	1	not_compliant	ENCSR000AOM	ENCFF655XBP	https://www.encodeproject.org/files/ENCFF655XBP/@@download/ENCFF655XBP.bigWig	H3K79me2 ChIP-seq on human HepG2	Homo sapiens	child	15 years	nan	nan	nan	nan	nan	nan
56	Homo sapiens HepG2	Histone ChIP-seq	h3k9ac	1	1_2	not_compliant	ENCSR000AMD	ENCFF040RHK	https://www.encodeproject.org/files/ENCFF040RHK/@@download/ENCFF040RHK.bigWig	H3K9ac ChIP-seq on human HepG2	Homo sapiens	child	15 years	nan	nan	nan	nan	nan	nan
56	Homo sapiens HepG2	Histone ChIP-seq	h3k9me3	1	1_2	None	ENCSR000ATD	ENCFF754ROM	https://www.encodeproject.org/files/ENCFF754ROM/@@download/ENCFF754ROM.bigWig	ChIP-seq on human HepG2 H3K9me3	Homo sapiens	child	15 years	nan	nan	nan	nan	nan	nan
56	Homo sapiens HepG2	total RNA-seq	input_tsv	1	1	not_compliant	ENCSR245ATJ	ENCFF863QWG	https://www.encodeproject.org/files/ENCFF863QWG/@@download/ENCFF863QWG.tsv	HepG2_rep2	Homo sapiens	child	15 years	nan	nan	nan	nan	nan	nan
56	Homo sapiens HepG2	polyA plus RNA-seq	input_tsv	1	1	None	ENCSR000EYR	ENCFF695GMA	https://www.encodeproject.org/files/ENCFF695GMA/@@download/ENCFF695GMA.tsv	RNA-seq on human HepG2	Homo sapiens	child	15 years	nan	nan	nan	nan	nan	nan
56	Homo sapiens HepG2	polyA plus RNA-seq	input_tsv	1	2	None	ENCSR000EYR	ENCFF292KIL	https://www.encodeproject.org/files/ENCFF292KIL/@@download/ENCFF292KIL.tsv	RNA-seq on human HepG2	Homo sapiens	child	15 years	nan	nan	nan	nan	nan	nan
56	Homo sapiens HepG2	polyA plus RNA-seq	input_tsv	2	2	not_compliant	ENCSR329MHM	ENCFF048QVN	https://www.encodeproject.org/files/ENCFF048QVN/@@download/ENCFF048QVN.tsv	RNA-seq on human HepG2 (paired-ended)	Homo sapiens	child	15 years	nan	nan	nan	nan	nan	nan
56	Homo sapiens HepG2	polyA plus RNA-seq	input_tsv	2	1	not_compliant	ENCSR329MHM	ENCFF818SGG	https://www.encodeproject.org/files/ENCFF818SGG/@@download/ENCFF818SGG.tsv	RNA-seq on human HepG2 (paired-ended)	Homo sapiens	child	15 years	nan	nan	nan	nan	nan	nan
56	Homo sapiens HepG2	polyA plus RNA-seq	input_tsv	3	1	not_compliant	ENCSR561FEE	ENCFF308OYV	https://www.encodeproject.org/files/ENCFF308OYV/@@download/ENCFF308OYV.tsv	Initial total fractions on HepG2 Long Poly-A+ from Lecuyer	Homo sapiens	child	15 years	nan	nan	nan	nan	nan	nan
56	Homo sapiens HepG2	polyA plus RNA-seq	input_tsv	3	2	not_compliant	ENCSR561FEE	ENCFF119KXQ	https://www.encodeproject.org/files/ENCFF119KXQ/@@download/ENCFF119KXQ.tsv	Initial total fractions on HepG2 Long Poly-A+ from Lecuyer	Homo sapiens	child	15 years	nan	nan	nan	nan	nan	nan
56	Homo sapiens HepG2	total RNA-seq	input_tsv	2	2	None	ENCSR181ZGR	ENCFF692QVJ	https://www.encodeproject.org/files/ENCFF692QVJ/@@download/ENCFF692QVJ.tsv	Initial total fractions on HepG2 Long Total from Lecuyer	Homo sapiens	child	15 years	nan	nan	nan	nan	nan	nan
56	Homo sapiens HepG2	total RNA-seq	input_tsv	2	1	None	ENCSR181ZGR	ENCFF103FSL	https://www.encodeproject.org/files/ENCFF103FSL/@@download/ENCFF103FSL.tsv	Initial total fractions on HepG2 Long Total from Lecuyer	Homo sapiens	child	15 years	nan	nan	nan	nan	nan	nan
56	Homo sapiens HepG2	polyA plus RNA-seq	input_tsv	4	2	None	ENCSR985KAT	ENCFF073RKC	https://www.encodeproject.org/files/ENCFF073RKC/@@download/ENCFF073RKC.tsv	RNA Evaluation HepG2 Long Poly-A+ from Graveley	Homo sapiens	child	15 years	nan	nan	nan	nan	nan	nan
56	Homo sapiens HepG2	polyA plus RNA-seq	input_tsv	4	1	None	ENCSR985KAT	ENCFF355TDA	https://www.encodeproject.org/files/ENCFF355TDA/@@download/ENCFF355TDA.tsv	RNA Evaluation HepG2 Long Poly-A+ from Graveley	Homo sapiens	child	15 years	nan	nan	nan	nan	nan	nan
56	Homo sapiens HepG2	polyA plus RNA-seq	input_tsv	5	1	None	ENCSR000CPE	ENCFF168QKW	https://www.encodeproject.org/files/ENCFF168QKW/@@download/ENCFF168QKW.tsv	The libraries contained in this experiment come from the whole cell fraction of independent growths of cell line HepG2. They are stranded PE76 Illumina GAIIx RNA-Seq libraries from rRNA-depleted Poly-A+ RNA > 200 nucleotides in size.	Homo sapiens	child	15 years	nan	nan	nan	nan	nan	nan
56	Homo sapiens HepG2	polyA plus RNA-seq	input_tsv	5	2	None	ENCSR000CPE	ENCFF831QQF	https://www.encodeproject.org/files/ENCFF831QQF/@@download/ENCFF831QQF.tsv	The libraries contained in this experiment come from the whole cell fraction of independent growths of cell line HepG2. They are stranded PE76 Illumina GAIIx RNA-Seq libraries from rRNA-depleted Poly-A+ RNA > 200 nucleotides in size.	Homo sapiens	child	15 years	nan	nan	nan	nan	nan	nan
56	Homo sapiens HepG2	polyA plus RNA-seq	rna_polya_minus	2	2	not_compliant	ENCSR329MHM	ENCFF263BDD	https://www.encodeproject.org/files/ENCFF263BDD/@@download/ENCFF263BDD.bigWig	RNA-seq on human HepG2 (paired-ended)	Homo sapiens	child	15 years	nan	nan	nan	nan	nan	nan
56	Homo sapiens HepG2	polyA plus RNA-seq	rna_polya_minus	2	1	not_compliant	ENCSR329MHM	ENCFF265JZN	https://www.encodeproject.org/files/ENCFF265JZN/@@download/ENCFF265JZN.bigWig	RNA-seq on human HepG2 (paired-ended)	Homo sapiens	child	15 years	nan	nan	nan	nan	nan	nan
56	Homo sapiens HepG2	polyA plus RNA-seq	rna_polya_minus	3	1	not_compliant	ENCSR561FEE	ENCFF722MRT	https://www.encodeproject.org/files/ENCFF722MRT/@@download/ENCFF722MRT.bigWig	Initial total fractions on HepG2 Long Poly-A+ from Lecuyer	Homo sapiens	child	15 years	nan	nan	nan	nan	nan	nan
56	Homo sapiens HepG2	polyA plus RNA-seq	rna_polya_minus	3	2	not_compliant	ENCSR561FEE	ENCFF804KUU	https://www.encodeproject.org/files/ENCFF804KUU/@@download/ENCFF804KUU.bigWig	Initial total fractions on HepG2 Long Poly-A+ from Lecuyer	Homo sapiens	child	15 years	nan	nan	nan	nan	nan	nan
56	Homo sapiens HepG2	polyA plus RNA-seq	rna_polya_minus	4	2	None	ENCSR985KAT	ENCFF399XGM	https://www.encodeproject.org/files/ENCFF399XGM/@@download/ENCFF399XGM.bigWig	RNA Evaluation HepG2 Long Poly-A+ from Graveley	Homo sapiens	child	15 years	nan	nan	nan	nan	nan	nan
56	Homo sapiens HepG2	polyA plus RNA-seq	rna_polya_minus	4	1	None	ENCSR985KAT	ENCFF333GME	https://www.encodeproject.org/files/ENCFF333GME/@@download/ENCFF333GME.bigWig	RNA Evaluation HepG2 Long Poly-A+ from Graveley	Homo sapiens	child	15 years	nan	nan	nan	nan	nan	nan
56	Homo sapiens HepG2	polyA plus RNA-seq	rna_polya_minus	5	1	None	ENCSR000CPE	ENCFF098REH	https://www.encodeproject.org/files/ENCFF098REH/@@download/ENCFF098REH.bigWig	The libraries contained in this experiment come from the whole cell fraction of independent growths of cell line HepG2. They are stranded PE76 Illumina GAIIx RNA-Seq libraries from rRNA-depleted Poly-A+ RNA > 200 nucleotides in size.	Homo sapiens	child	15 years	nan	nan	nan	nan	nan	nan
56	Homo sapiens HepG2	polyA plus RNA-seq	rna_polya_minus	5	2	None	ENCSR000CPE	ENCFF830NYV	https://www.encodeproject.org/files/ENCFF830NYV/@@download/ENCFF830NYV.bigWig	The libraries contained in this experiment come from the whole cell fraction of independent growths of cell line HepG2. They are stranded PE76 Illumina GAIIx RNA-Seq libraries from rRNA-depleted Poly-A+ RNA > 200 nucleotides in size.	Homo sapiens	child	15 years	nan	nan	nan	nan	nan	nan
56	Homo sapiens HepG2	polyA plus RNA-seq	rna_polya_plus	2	2	not_compliant	ENCSR329MHM	ENCFF807XQD	https://www.encodeproject.org/files/ENCFF807XQD/@@download/ENCFF807XQD.bigWig	RNA-seq on human HepG2 (paired-ended)	Homo sapiens	child	15 years	nan	nan	nan	nan	nan	nan
56	Homo sapiens HepG2	polyA plus RNA-seq	rna_polya_plus	2	1	not_compliant	ENCSR329MHM	ENCFF801PRP	https://www.encodeproject.org/files/ENCFF801PRP/@@download/ENCFF801PRP.bigWig	RNA-seq on human HepG2 (paired-ended)	Homo sapiens	child	15 years	nan	nan	nan	nan	nan	nan
56	Homo sapiens HepG2	polyA plus RNA-seq	rna_polya_plus	3	1	not_compliant	ENCSR561FEE	ENCFF917RKL	https://www.encodeproject.org/files/ENCFF917RKL/@@download/ENCFF917RKL.bigWig	Initial total fractions on HepG2 Long Poly-A+ from Lecuyer	Homo sapiens	child	15 years	nan	nan	nan	nan	nan	nan
56	Homo sapiens HepG2	polyA plus RNA-seq	rna_polya_plus	3	2	not_compliant	ENCSR561FEE	ENCFF005LSX	https://www.encodeproject.org/files/ENCFF005LSX/@@download/ENCFF005LSX.bigWig	Initial total fractions on HepG2 Long Poly-A+ from Lecuyer	Homo sapiens	child	15 years	nan	nan	nan	nan	nan	nan
56	Homo sapiens HepG2	polyA plus RNA-seq	rna_polya_plus	4	2	None	ENCSR985KAT	ENCFF948ZAI	https://www.encodeproject.org/files/ENCFF948ZAI/@@download/ENCFF948ZAI.bigWig	RNA Evaluation HepG2 Long Poly-A+ from Graveley	Homo sapiens	child	15 years	nan	nan	nan	nan	nan	nan
56	Homo sapiens HepG2	polyA plus RNA-seq	rna_polya_plus	4	1	None	ENCSR985KAT	ENCFF696GRP	https://www.encodeproject.org/files/ENCFF696GRP/@@download/ENCFF696GRP.bigWig	RNA Evaluation HepG2 Long Poly-A+ from Graveley	Homo sapiens	child	15 years	nan	nan	nan	nan	nan	nan
56	Homo sapiens HepG2	polyA plus RNA-seq	rna_polya_plus	5	1	None	ENCSR000CPE	ENCFF065PJM	https://www.encodeproject.org/files/ENCFF065PJM/@@download/ENCFF065PJM.bigWig	The libraries contained in this experiment come from the whole cell fraction of independent growths of cell line HepG2. They are stranded PE76 Illumina GAIIx RNA-Seq libraries from rRNA-depleted Poly-A+ RNA > 200 nucleotides in size.	Homo sapiens	child	15 years	nan	nan	nan	nan	nan	nan
56	Homo sapiens HepG2	polyA plus RNA-seq	rna_polya_plus	5	2	None	ENCSR000CPE	ENCFF217MPH	https://www.encodeproject.org/files/ENCFF217MPH/@@download/ENCFF217MPH.bigWig	The libraries contained in this experiment come from the whole cell fraction of independent growths of cell line HepG2. They are stranded PE76 Illumina GAIIx RNA-Seq libraries from rRNA-depleted Poly-A+ RNA > 200 nucleotides in size.	Homo sapiens	child	15 years	nan	nan	nan	nan	nan	nan
56	Homo sapiens HepG2	total RNA-seq	rna_total_minus	1	1	not_compliant	ENCSR245ATJ	ENCFF991LOA	https://www.encodeproject.org/files/ENCFF991LOA/@@download/ENCFF991LOA.bigWig	HepG2_rep2	Homo sapiens	child	15 years	nan	nan	nan	nan	nan	nan
56	Homo sapiens HepG2	total RNA-seq	rna_total_minus	2	1	None	ENCSR181ZGR	ENCFF143QGY	https://www.encodeproject.org/files/ENCFF143QGY/@@download/ENCFF143QGY.bigWig	Initial total fractions on HepG2 Long Total from Lecuyer	Homo sapiens	child	15 years	nan	nan	nan	nan	nan	nan
56	Homo sapiens HepG2	total RNA-seq	rna_total_minus	2	2	None	ENCSR181ZGR	ENCFF861HZL	https://www.encodeproject.org/files/ENCFF861HZL/@@download/ENCFF861HZL.bigWig	Initial total fractions on HepG2 Long Total from Lecuyer	Homo sapiens	child	15 years	nan	nan	nan	nan	nan	nan
56	Homo sapiens HepG2	total RNA-seq	rna_total_plus	1	1	not_compliant	ENCSR245ATJ	ENCFF908VIH	https://www.encodeproject.org/files/ENCFF908VIH/@@download/ENCFF908VIH.bigWig	HepG2_rep2	Homo sapiens	child	15 years	nan	nan	nan	nan	nan	nan
56	Homo sapiens HepG2	total RNA-seq	rna_total_plus	2	1	None	ENCSR181ZGR	ENCFF581ZGH	https://www.encodeproject.org/files/ENCFF581ZGH/@@download/ENCFF581ZGH.bigWig	Initial total fractions on HepG2 Long Total from Lecuyer	Homo sapiens	child	15 years	nan	nan	nan	nan	nan	nan
56	Homo sapiens HepG2	total RNA-seq	rna_total_plus	2	2	None	ENCSR181ZGR	ENCFF177BYA	https://www.encodeproject.org/files/ENCFF177BYA/@@download/ENCFF177BYA.bigWig	Initial total fractions on HepG2 Long Total from Lecuyer	Homo sapiens	child	15 years	nan	nan	nan	nan	nan	nan
56	Homo sapiens HepG2	WGBS	wgbs	1	1	None	ENCSR786DCL	ENCFF782HWK	https://www.encodeproject.org/files/ENCFF782HWK/@@download/ENCFF782HWK.bigWig	nan	Homo sapiens	child	15 years	nan	nan	nan	nan	nan	nan
56	Homo sapiens HepG2	WGBS	wgbs	1	2	None	ENCSR786DCL	ENCFF306UZK	https://www.encodeproject.org/files/ENCFF306UZK/@@download/ENCFF306UZK.bigWig	nan	Homo sapiens	child	15 years	nan	nan	nan	nan	nan	nan
56	Homo sapiens HepG2	WGBS	wgbs	2	1	not_compliant	ENCSR881XOU	ENCFF894QBD	https://www.encodeproject.org/files/ENCFF894QBD/@@download/ENCFF894QBD.bigWig	HAIB Whole Genome Bisulfite Sequencing HepG2	Homo sapiens	child	15 years	nan	nan	nan	nan	nan	nan
56	Homo sapiens HepG2	WGBS	wgbs	2	2	not_compliant	ENCSR881XOU	ENCFF470LTJ	https://www.encodeproject.org/files/ENCFF470LTJ/@@download/ENCFF470LTJ.bigWig	HAIB Whole Genome Bisulfite Sequencing HepG2	Homo sapiens	child	15 years	nan	nan	nan	nan	nan	nan
57	Homo sapiens IMR-90	CAGE	cage_minus	1	1	None	ENCSR000CKT	ENCFF402VDH	https://www.encodeproject.org/files/ENCFF402VDH/@@download/ENCFF402VDH.bigWig	CAGE on human IMR90 cellular long polyadenylated RNA	Homo sapiens	embryonic	16 weeks	nan	nan	nan	nan	nan	nan
57	Homo sapiens IMR-90	CAGE	cage_minus	1	2	None	ENCSR000CKT	ENCFF017QHT	https://www.encodeproject.org/files/ENCFF017QHT/@@download/ENCFF017QHT.bigWig	CAGE on human IMR90 cellular long polyadenylated RNA	Homo sapiens	embryonic	16 weeks	nan	nan	nan	nan	nan	nan
57	Homo sapiens IMR-90	CAGE	cage_plus	1	1	None	ENCSR000CKT	ENCFF496CUI	https://www.encodeproject.org/files/ENCFF496CUI/@@download/ENCFF496CUI.bigWig	CAGE on human IMR90 cellular long polyadenylated RNA	Homo sapiens	embryonic	16 weeks	nan	nan	nan	nan	nan	nan
57	Homo sapiens IMR-90	CAGE	cage_plus	1	2	None	ENCSR000CKT	ENCFF958ZIB	https://www.encodeproject.org/files/ENCFF958ZIB/@@download/ENCFF958ZIB.bigWig	CAGE on human IMR90 cellular long polyadenylated RNA	Homo sapiens	embryonic	16 weeks	nan	nan	nan	nan	nan	nan
57	Homo sapiens IMR-90	TF ChIP-seq	ctcf	1	1_2	None	ENCSR000EFI	ENCFF105FHL	https://www.encodeproject.org/files/ENCFF105FHL/@@download/ENCFF105FHL.bigWig	CTCF ChIP-seq on human IMR90 produced by the Snyder lab	Homo sapiens	embryonic	16 weeks	nan	nan	nan	nan	nan	nan
57	Homo sapiens IMR-90	DNase-seq	dnase	1	1	None	ENCSR000EKG	ENCFF323RPM	https://www.encodeproject.org/files/ENCFF323RPM/@@download/ENCFF323RPM.bigWig	Duke human IMR90 DNase-seq	Homo sapiens	embryonic	16 weeks	nan	nan	nan	nan	nan	nan
57	Homo sapiens IMR-90	DNase-seq	dnase	2	1	None	ENCSR477RTP	ENCFF971HXR	https://www.encodeproject.org/files/ENCFF971HXR/@@download/ENCFF971HXR.bigWig	nan	Homo sapiens	embryonic	16 weeks	nan	nan	nan	nan	nan	nan
57	Homo sapiens IMR-90	Histone ChIP-seq	h3k27ac	1	1_2	not_compliant	ENCSR002YRE	ENCFF699OAR	https://www.encodeproject.org/files/ENCFF699OAR/@@download/ENCFF699OAR.bigWig	nan	Homo sapiens	embryonic	16 weeks	nan	nan	nan	nan	nan	nan
57	Homo sapiens IMR-90	Histone ChIP-seq	h3k27me3	1	1_2	not_compliant	ENCSR431UUY	ENCFF366BVS	https://www.encodeproject.org/files/ENCFF366BVS/@@download/ENCFF366BVS.bigWig	nan	Homo sapiens	embryonic	16 weeks	nan	nan	nan	nan	nan	nan
57	Homo sapiens IMR-90	Histone ChIP-seq	h3k36me3	1	1_2	not_compliant	ENCSR437ORF	ENCFF519FHW	https://www.encodeproject.org/files/ENCFF519FHW/@@download/ENCFF519FHW.bigWig	nan	Homo sapiens	embryonic	16 weeks	nan	nan	nan	nan	nan	nan
57	Homo sapiens IMR-90	Histone ChIP-seq	h3k4me1	1	1_2	not_compliant	ENCSR831JSP	ENCFF221MJG	https://www.encodeproject.org/files/ENCFF221MJG/@@download/ENCFF221MJG.bigWig	nan	Homo sapiens	embryonic	16 weeks	nan	nan	nan	nan	nan	nan
57	Homo sapiens IMR-90	Histone ChIP-seq	h3k4me2	1	1_2	None	ENCSR672XZZ	ENCFF993MGL	https://www.encodeproject.org/files/ENCFF993MGL/@@download/ENCFF993MGL.bigWig	nan	Homo sapiens	embryonic	16 weeks	nan	nan	nan	nan	nan	nan
57	Homo sapiens IMR-90	Histone ChIP-seq	h3k4me3	1	1_2	not_compliant	ENCSR087PFU	ENCFF376ZIM	https://www.encodeproject.org/files/ENCFF376ZIM/@@download/ENCFF376ZIM.bigWig	nan	Homo sapiens	embryonic	16 weeks	nan	nan	nan	nan	nan	nan
57	Homo sapiens IMR-90	Histone ChIP-seq	h3k79me2	1	1_2	not_compliant	ENCSR713QLX	ENCFF050ZTH	https://www.encodeproject.org/files/ENCFF050ZTH/@@download/ENCFF050ZTH.bigWig	nan	Homo sapiens	embryonic	16 weeks	nan	nan	nan	nan	nan	nan
57	Homo sapiens IMR-90	Histone ChIP-seq	h3k9ac	1	1_2	None	ENCSR219MYH	ENCFF355BSW	https://www.encodeproject.org/files/ENCFF355BSW/@@download/ENCFF355BSW.bigWig	nan	Homo sapiens	embryonic	16 weeks	nan	nan	nan	nan	nan	nan
57	Homo sapiens IMR-90	Histone ChIP-seq	h3k9me3	1	1_2	not_compliant	ENCSR055ZZY	ENCFF066MEE	https://www.encodeproject.org/files/ENCFF066MEE/@@download/ENCFF066MEE.bigWig	nan	Homo sapiens	embryonic	16 weeks	nan	nan	nan	nan	nan	nan
57	Homo sapiens IMR-90	polyA plus RNA-seq	input_tsv	1	1	None	ENCSR000CTQ	ENCFF958WFW	https://www.encodeproject.org/files/ENCFF958WFW/@@download/ENCFF958WFW.tsv	RNA-seq on human IMR90 whole cell long polyA+ RNA	Homo sapiens	embryonic	16 weeks	nan	nan	nan	nan	nan	nan
57	Homo sapiens IMR-90	polyA plus RNA-seq	input_tsv	1	2	None	ENCSR000CTQ	ENCFF631BAG	https://www.encodeproject.org/files/ENCFF631BAG/@@download/ENCFF631BAG.tsv	RNA-seq on human IMR90 whole cell long polyA+ RNA	Homo sapiens	embryonic	16 weeks	nan	nan	nan	nan	nan	nan
57	Homo sapiens IMR-90	total RNA-seq	input_tsv	1	1	not_compliant	ENCSR424FAZ	ENCFF014JRQ	https://www.encodeproject.org/files/ENCFF014JRQ/@@download/ENCFF014JRQ.tsv	nan	Homo sapiens	embryonic	16 weeks	nan	nan	nan	nan	nan	nan
57	Homo sapiens IMR-90	total RNA-seq	input_tsv	2	1	None	ENCSR000CTK	ENCFF019KLP	https://www.encodeproject.org/files/ENCFF019KLP/@@download/ENCFF019KLP.tsv	RNA-seq on human IMR90 whole cell long total RNA	Homo sapiens	embryonic	16 weeks	nan	nan	nan	nan	nan	nan
57	Homo sapiens IMR-90	total RNA-seq	input_tsv	2	2	None	ENCSR000CTK	ENCFF268IJX	https://www.encodeproject.org/files/ENCFF268IJX/@@download/ENCFF268IJX.tsv	RNA-seq on human IMR90 whole cell long total RNA	Homo sapiens	embryonic	16 weeks	nan	nan	nan	nan	nan	nan
57	Homo sapiens IMR-90	total RNA-seq	input_tsv	3	1	not_compliant	ENCSR797RXV	ENCFF325KTI	https://www.encodeproject.org/files/ENCFF325KTI/@@download/ENCFF325KTI.tsv	IMR90_rep2	Homo sapiens	embryonic	16 weeks	nan	nan	nan	nan	nan	nan
57	Homo sapiens IMR-90	polyA plus RNA-seq	rna_polya_minus	1	1	None	ENCSR000CTQ	ENCFF826UMR	https://www.encodeproject.org/files/ENCFF826UMR/@@download/ENCFF826UMR.bigWig	RNA-seq on human IMR90 whole cell long polyA+ RNA	Homo sapiens	embryonic	16 weeks	nan	nan	nan	nan	nan	nan
57	Homo sapiens IMR-90	polyA plus RNA-seq	rna_polya_minus	1	2	None	ENCSR000CTQ	ENCFF655YKW	https://www.encodeproject.org/files/ENCFF655YKW/@@download/ENCFF655YKW.bigWig	RNA-seq on human IMR90 whole cell long polyA+ RNA	Homo sapiens	embryonic	16 weeks	nan	nan	nan	nan	nan	nan
57	Homo sapiens IMR-90	polyA plus RNA-seq	rna_polya_plus	1	2	None	ENCSR000CTQ	ENCFF496XRW	https://www.encodeproject.org/files/ENCFF496XRW/@@download/ENCFF496XRW.bigWig	RNA-seq on human IMR90 whole cell long polyA+ RNA	Homo sapiens	embryonic	16 weeks	nan	nan	nan	nan	nan	nan
57	Homo sapiens IMR-90	polyA plus RNA-seq	rna_polya_plus	1	1	None	ENCSR000CTQ	ENCFF705NPF	https://www.encodeproject.org/files/ENCFF705NPF/@@download/ENCFF705NPF.bigWig	RNA-seq on human IMR90 whole cell long polyA+ RNA	Homo sapiens	embryonic	16 weeks	nan	nan	nan	nan	nan	nan
57	Homo sapiens IMR-90	total RNA-seq	rna_total_minus	1	1	not_compliant	ENCSR424FAZ	ENCFF159ZJC	https://www.encodeproject.org/files/ENCFF159ZJC/@@download/ENCFF159ZJC.bigWig	nan	Homo sapiens	embryonic	16 weeks	nan	nan	nan	nan	nan	nan
57	Homo sapiens IMR-90	total RNA-seq	rna_total_minus	2	2	None	ENCSR000CTK	ENCFF015LOV	https://www.encodeproject.org/files/ENCFF015LOV/@@download/ENCFF015LOV.bigWig	RNA-seq on human IMR90 whole cell long total RNA	Homo sapiens	embryonic	16 weeks	nan	nan	nan	nan	nan	nan
57	Homo sapiens IMR-90	total RNA-seq	rna_total_minus	2	1	None	ENCSR000CTK	ENCFF732WRW	https://www.encodeproject.org/files/ENCFF732WRW/@@download/ENCFF732WRW.bigWig	RNA-seq on human IMR90 whole cell long total RNA	Homo sapiens	embryonic	16 weeks	nan	nan	nan	nan	nan	nan
57	Homo sapiens IMR-90	total RNA-seq	rna_total_minus	3	1	not_compliant	ENCSR797RXV	ENCFF543PFP	https://www.encodeproject.org/files/ENCFF543PFP/@@download/ENCFF543PFP.bigWig	IMR90_rep2	Homo sapiens	embryonic	16 weeks	nan	nan	nan	nan	nan	nan
57	Homo sapiens IMR-90	total RNA-seq	rna_total_plus	1	1	not_compliant	ENCSR424FAZ	ENCFF188MTB	https://www.encodeproject.org/files/ENCFF188MTB/@@download/ENCFF188MTB.bigWig	nan	Homo sapiens	embryonic	16 weeks	nan	nan	nan	nan	nan	nan
57	Homo sapiens IMR-90	total RNA-seq	rna_total_plus	2	1	None	ENCSR000CTK	ENCFF087WJT	https://www.encodeproject.org/files/ENCFF087WJT/@@download/ENCFF087WJT.bigWig	RNA-seq on human IMR90 whole cell long total RNA	Homo sapiens	embryonic	16 weeks	nan	nan	nan	nan	nan	nan
57	Homo sapiens IMR-90	total RNA-seq	rna_total_plus	2	2	None	ENCSR000CTK	ENCFF281PBJ	https://www.encodeproject.org/files/ENCFF281PBJ/@@download/ENCFF281PBJ.bigWig	RNA-seq on human IMR90 whole cell long total RNA	Homo sapiens	embryonic	16 weeks	nan	nan	nan	nan	nan	nan
57	Homo sapiens IMR-90	total RNA-seq	rna_total_plus	3	1	not_compliant	ENCSR797RXV	ENCFF722TDX	https://www.encodeproject.org/files/ENCFF722TDX/@@download/ENCFF722TDX.bigWig	IMR90_rep2	Homo sapiens	embryonic	16 weeks	nan	nan	nan	nan	nan	nan
58	Homo sapiens Jurkat, Clone E6-1	DNase-seq	dnase	1	1	None	ENCSR000EOS	ENCFF794WMH	https://www.encodeproject.org/files/ENCFF794WMH/@@download/ENCFF794WMH.bigWig	DNase-seq on human Jurkat	Homo sapiens	child	14 years	nan	nan	nan	nan	nan	nan
58	Homo sapiens Jurkat, Clone E6-1	DNase-seq	dnase	1	2	None	ENCSR000EOS	ENCFF999ECC	https://www.encodeproject.org/files/ENCFF999ECC/@@download/ENCFF999ECC.bigWig	DNase-seq on human Jurkat	Homo sapiens	child	14 years	nan	nan	nan	nan	nan	nan
58	Homo sapiens Jurkat, Clone E6-1	Histone ChIP-seq	h3k4me3	1	1_2	None	ENCSR000DVU	ENCFF094QHV	https://www.encodeproject.org/files/ENCFF094QHV/@@download/ENCFF094QHV.bigWig	H3K4me3 ChIP-seq on human Jurkat	Homo sapiens	child	14 years	nan	nan	nan	nan	nan	nan
58	Homo sapiens Jurkat, Clone E6-1	polyA plus RNA-seq	input_tsv	1	1	not_compliant	ENCSR000BXX	ENCFF279WMO	https://www.encodeproject.org/files/ENCFF279WMO/@@download/ENCFF279WMO.tsv	RNA-seq on Jurkat greater than 200bp polyA+	Homo sapiens	child	14 years	nan	nan	nan	nan	nan	nan
58	Homo sapiens Jurkat, Clone E6-1	polyA plus RNA-seq	input_tsv	1	2	not_compliant	ENCSR000BXX	ENCFF606PUF	https://www.encodeproject.org/files/ENCFF606PUF/@@download/ENCFF606PUF.tsv	RNA-seq on Jurkat greater than 200bp polyA+	Homo sapiens	child	14 years	nan	nan	nan	nan	nan	nan
59	Homo sapiens K562	ATAC-seq	atac	1	1_2	None	ENCSR483RKN	ENCFF754EAC	https://www.encodeproject.org/files/ENCFF754EAC/@@download/ENCFF754EAC.bigWig	nan	Homo sapiens	adult	53 years	nan	nan	nan	nan	nan	nan
59	Homo sapiens K562	ATAC-seq	atac	2	1_2_3	None	ENCSR868FGK	ENCFF102ARJ	https://www.encodeproject.org/files/ENCFF102ARJ/@@download/ENCFF102ARJ.bigWig	ATAC-seq on human cell line K562	Homo sapiens	adult	53 years	nan	nan	nan	nan	nan	nan
59	Homo sapiens K562	CAGE	cage_minus	1	1	None	ENCSR000CJN	ENCFF748GUX	https://www.encodeproject.org/files/ENCFF748GUX/@@download/ENCFF748GUX.bigWig	CAGE on human K562 cellular long polyadenylated RNA	Homo sapiens	adult	53 years	nan	nan	nan	nan	nan	nan
59	Homo sapiens K562	CAGE	cage_minus	1	2	None	ENCSR000CJN	ENCFF584TMK	https://www.encodeproject.org/files/ENCFF584TMK/@@download/ENCFF584TMK.bigWig	CAGE on human K562 cellular long polyadenylated RNA	Homo sapiens	adult	53 years	nan	nan	nan	nan	nan	nan
59	Homo sapiens K562	CAGE	cage_plus	1	1	None	ENCSR000CJN	ENCFF662IFZ	https://www.encodeproject.org/files/ENCFF662IFZ/@@download/ENCFF662IFZ.bigWig	CAGE on human K562 cellular long polyadenylated RNA	Homo sapiens	adult	53 years	nan	nan	nan	nan	nan	nan
59	Homo sapiens K562	CAGE	cage_plus	1	2	None	ENCSR000CJN	ENCFF323CQB	https://www.encodeproject.org/files/ENCFF323CQB/@@download/ENCFF323CQB.bigWig	CAGE on human K562 cellular long polyadenylated RNA	Homo sapiens	adult	53 years	nan	nan	nan	nan	nan	nan
59	Homo sapiens K562	TF ChIP-seq	ctcf	1	1_2	not_compliant	ENCSR000DWE	ENCFF534ITO	https://www.encodeproject.org/files/ENCFF534ITO/@@download/ENCFF534ITO.bigWig	CTCF ChIP-seq on human K562	Homo sapiens	adult	53 years	nan	nan	nan	nan	nan	nan
59	Homo sapiens K562	TF ChIP-seq	ctcf	2	1_2_3	not_compliant	ENCSR000DMA	ENCFF110AJS	https://www.encodeproject.org/files/ENCFF110AJS/@@download/ENCFF110AJS.bigWig	CTCF ChIP-seq on human K562	Homo sapiens	adult	53 years	nan	nan	nan	nan	nan	nan
59	Homo sapiens K562	TF ChIP-seq	ctcf	3	1_2	not_compliant	ENCSR000BPJ	ENCFF736UDR	https://www.encodeproject.org/files/ENCFF736UDR/@@download/ENCFF736UDR.bigWig	CTCF ChIP-seq protocol PCR1x on human K562	Homo sapiens	adult	53 years	nan	nan	nan	nan	nan	nan
59	Homo sapiens K562	TF ChIP-seq	ctcf	4	1_2	not_compliant	ENCSR000AKO	ENCFF405AYC	https://www.encodeproject.org/files/ENCFF405AYC/@@download/ENCFF405AYC.bigWig	CTCF ChIP-seq on human K562	Homo sapiens	adult	53 years	nan	nan	nan	nan	nan	nan
59	Homo sapiens K562	TF ChIP-seq	ctcf	5	1_2	None	ENCSR000EGM	ENCFF682MFJ	https://www.encodeproject.org/files/ENCFF682MFJ/@@download/ENCFF682MFJ.bigWig	CTCF ChIP-seq on human K562 produced by the Snyder lab	Homo sapiens	adult	53 years	nan	nan	nan	nan	nan	nan
59	Homo sapiens K562	DNase-seq	dnase	1	1	None	ENCSR000EKS	ENCFF972GVB	https://www.encodeproject.org/files/ENCFF972GVB/@@download/ENCFF972GVB.bigWig	Duke human K562 DNase-seq	Homo sapiens	adult	53 years	nan	nan	nan	nan	nan	nan
59	Homo sapiens K562	Histone ChIP-seq	h3k27me3	1	1_2	not_compliant	ENCSR000EWB	ENCFF139KZL	https://www.encodeproject.org/files/ENCFF139KZL/@@download/ENCFF139KZL.bigWig	H3K27me3 ChIP-seq on human K562	Homo sapiens	adult	53 years	nan	nan	nan	nan	nan	nan
59	Homo sapiens K562	Histone ChIP-seq	h3k27me3	2	1_2_3	not_compliant	ENCSR000AKQ	ENCFF242ENK	https://www.encodeproject.org/files/ENCFF242ENK/@@download/ENCFF242ENK.bigWig	H3K27me3 ChIP-seq on human K562	Homo sapiens	adult	53 years	nan	nan	nan	nan	nan	nan
59	Homo sapiens K562	Histone ChIP-seq	h3k36me3	1	1_2_3	not_compliant	ENCSR000AKR	ENCFF317VHO	https://www.encodeproject.org/files/ENCFF317VHO/@@download/ENCFF317VHO.bigWig	H3K36me3 ChIP-seq on human K562	Homo sapiens	adult	53 years	nan	nan	nan	nan	nan	nan
59	Homo sapiens K562	Histone ChIP-seq	h3k36me3	2	1_2	not_compliant	ENCSR000DWB	ENCFF347YYH	https://www.encodeproject.org/files/ENCFF347YYH/@@download/ENCFF347YYH.bigWig	H3K36me3 ChIP-seq on human K562	Homo sapiens	adult	53 years	nan	nan	nan	nan	nan	nan
59	Homo sapiens K562	Histone ChIP-seq	h3k4me1	1	1_2	not_compliant	ENCSR000EWC	ENCFF399SGM	https://www.encodeproject.org/files/ENCFF399SGM/@@download/ENCFF399SGM.bigWig	H3K4me1 ChIP-seq on human K562	Homo sapiens	adult	53 years	nan	nan	nan	nan	nan	nan
59	Homo sapiens K562	Histone ChIP-seq	h3k4me1	2	1_2_3	not_compliant	ENCSR000AKS	ENCFF607SUJ	https://www.encodeproject.org/files/ENCFF607SUJ/@@download/ENCFF607SUJ.bigWig	H3K4me1 ChIP-seq on human K562	Homo sapiens	adult	53 years	nan	nan	nan	nan	nan	nan
59	Homo sapiens K562	Histone ChIP-seq	h3k4me2	1	1_2	not_compliant	ENCSR000AKT	ENCFF959YJV	https://www.encodeproject.org/files/ENCFF959YJV/@@download/ENCFF959YJV.bigWig	H3K4me2 ChIP-seq on human K562	Homo sapiens	adult	53 years	nan	nan	nan	nan	nan	nan
59	Homo sapiens K562	Histone ChIP-seq	h3k4me3	1	1_2	None	ENCSR000DWD	ENCFF847JMY	https://www.encodeproject.org/files/ENCFF847JMY/@@download/ENCFF847JMY.bigWig	H3K4me3 ChIP-seq on human K562	Homo sapiens	adult	53 years	nan	nan	nan	nan	nan	nan
59	Homo sapiens K562	Histone ChIP-seq	h3k4me3	2	1_2	not_compliant	ENCSR000AKU	ENCFF660WUG	https://www.encodeproject.org/files/ENCFF660WUG/@@download/ENCFF660WUG.bigWig	H3K4me3 ChIP-seq on human K562	Homo sapiens	adult	53 years	nan	nan	nan	nan	nan	nan
59	Homo sapiens K562	Histone ChIP-seq	h3k4me3	3	1_2	None	ENCSR000EWA	ENCFF712XRE	https://www.encodeproject.org/files/ENCFF712XRE/@@download/ENCFF712XRE.bigWig	H3K4me3 ChIP-seq on human K562	Homo sapiens	adult	53 years	nan	nan	nan	nan	nan	nan
59	Homo sapiens K562	Histone ChIP-seq	h3k4me3	4	1_2	None	ENCSR668LDD	ENCFF253TOF	https://www.encodeproject.org/files/ENCFF253TOF/@@download/ENCFF253TOF.bigWig	nan	Homo sapiens	adult	53 years	nan	nan	nan	nan	nan	nan
59	Homo sapiens K562	Histone ChIP-seq	h3k79me2	1	1_2_3	not_compliant	ENCSR000APD	ENCFF544AVW	https://www.encodeproject.org/files/ENCFF544AVW/@@download/ENCFF544AVW.bigWig	H3K79me2 ChIP-seq on human K562	Homo sapiens	adult	53 years	nan	nan	nan	nan	nan	nan
59	Homo sapiens K562	Histone ChIP-seq	h3k9ac	1	1_2	None	ENCSR000EVZ	ENCFF583BKU	https://www.encodeproject.org/files/ENCFF583BKU/@@download/ENCFF583BKU.bigWig	H3K9ac ChIP-seq on human K562	Homo sapiens	adult	53 years	nan	nan	nan	nan	nan	nan
59	Homo sapiens K562	Histone ChIP-seq	h3k9ac	2	1_2	not_compliant	ENCSR000AKV	ENCFF286WRJ	https://www.encodeproject.org/files/ENCFF286WRJ/@@download/ENCFF286WRJ.bigWig	H3K9ac ChIP-seq on human K562	Homo sapiens	adult	53 years	nan	nan	nan	nan	nan	nan
59	Homo sapiens K562	Histone ChIP-seq	h3k9me3	1	1_2	not_compliant	ENCSR000APE	ENCFF601JGK	https://www.encodeproject.org/files/ENCFF601JGK/@@download/ENCFF601JGK.bigWig	H3K9me3 ChIP-seq on human K562	Homo sapiens	adult	53 years	nan	nan	nan	nan	nan	nan
59	Homo sapiens K562	polyA plus RNA-seq	input_tsv	1	2	not_compliant	ENCSR637VLS	ENCFF938DAF	https://www.encodeproject.org/files/ENCFF938DAF/@@download/ENCFF938DAF.tsv	RNA-seq on human K562 (single-ended)	Homo sapiens	adult	53 years	nan	nan	nan	nan	nan	nan
59	Homo sapiens K562	polyA plus RNA-seq	input_tsv	1	1	not_compliant	ENCSR637VLS	ENCFF121UFS	https://www.encodeproject.org/files/ENCFF121UFS/@@download/ENCFF121UFS.tsv	RNA-seq on human K562 (single-ended)	Homo sapiens	adult	53 years	nan	nan	nan	nan	nan	nan
59	Homo sapiens K562	polyA plus RNA-seq	input_tsv	2	1	None	ENCSR000AEQ	ENCFF088LCK	https://www.encodeproject.org/files/ENCFF088LCK/@@download/ENCFF088LCK.tsv	RNA Evaluation K562 Long Poly-A+ RNA-seq from Wold	Homo sapiens	adult	53 years	nan	nan	nan	nan	nan	nan
59	Homo sapiens K562	polyA plus RNA-seq	input_tsv	2	2	None	ENCSR000AEQ	ENCFF486DGZ	https://www.encodeproject.org/files/ENCFF486DGZ/@@download/ENCFF486DGZ.tsv	RNA Evaluation K562 Long Poly-A+ RNA-seq from Wold	Homo sapiens	adult	53 years	nan	nan	nan	nan	nan	nan
59	Homo sapiens K562	total RNA-seq	input_tsv	1	1	None	ENCSR000AEL	ENCFF136UBW	https://www.encodeproject.org/files/ENCFF136UBW/@@download/ENCFF136UBW.tsv	The libraries contained in this experiment come from independent growths of cell line K562. They are stranded PE101 Illumina Hi-Seq RNA-Seq libraries from rRNA-depleted Total RNA > 200 nucleotides in size. These data were collected as part of the RNA Evaluation Study.	Homo sapiens	adult	53 years	nan	nan	nan	nan	nan	nan
59	Homo sapiens K562	total RNA-seq	input_tsv	1	2	None	ENCSR000AEL	ENCFF171FQU	https://www.encodeproject.org/files/ENCFF171FQU/@@download/ENCFF171FQU.tsv	The libraries contained in this experiment come from independent growths of cell line K562. They are stranded PE101 Illumina Hi-Seq RNA-Seq libraries from rRNA-depleted Total RNA > 200 nucleotides in size. These data were collected as part of the RNA Evaluation Study.	Homo sapiens	adult	53 years	nan	nan	nan	nan	nan	nan
59	Homo sapiens K562	total RNA-seq	input_tsv	2	2	not_compliant	ENCSR885DVH	ENCFF366SYN	https://www.encodeproject.org/files/ENCFF366SYN/@@download/ENCFF366SYN.tsv	Initial total fractions on K562 Long Total from Lecuyer	Homo sapiens	adult	53 years	nan	nan	nan	nan	nan	nan
59	Homo sapiens K562	total RNA-seq	input_tsv	2	1	not_compliant	ENCSR885DVH	ENCFF713BHS	https://www.encodeproject.org/files/ENCFF713BHS/@@download/ENCFF713BHS.tsv	Initial total fractions on K562 Long Total from Lecuyer	Homo sapiens	adult	53 years	nan	nan	nan	nan	nan	nan
59	Homo sapiens K562	polyA plus RNA-seq	input_tsv	3	2	None	ENCSR000AEO	ENCFF322EYC	https://www.encodeproject.org/files/ENCFF322EYC/@@download/ENCFF322EYC.tsv	RNA Evaluation K562 Long Poly-A+ from Graveley	Homo sapiens	adult	53 years	nan	nan	nan	nan	nan	nan
59	Homo sapiens K562	polyA plus RNA-seq	input_tsv	3	1	None	ENCSR000AEO	ENCFF842EIL	https://www.encodeproject.org/files/ENCFF842EIL/@@download/ENCFF842EIL.tsv	RNA Evaluation K562 Long Poly-A+ from Graveley	Homo sapiens	adult	53 years	nan	nan	nan	nan	nan	nan
59	Homo sapiens K562	total RNA-seq	input_tsv	3	1	None	ENCSR000AEN	ENCFF731FLQ	https://www.encodeproject.org/files/ENCFF731FLQ/@@download/ENCFF731FLQ.tsv	RNA Evaluation K562 Long Total from Graveley	Homo sapiens	adult	53 years	nan	nan	nan	nan	nan	nan
59	Homo sapiens K562	total RNA-seq	input_tsv	3	2	None	ENCSR000AEN	ENCFF488ZHV	https://www.encodeproject.org/files/ENCFF488ZHV/@@download/ENCFF488ZHV.tsv	RNA Evaluation K562 Long Total from Graveley	Homo sapiens	adult	53 years	nan	nan	nan	nan	nan	nan
59	Homo sapiens K562	polyA plus RNA-seq	input_tsv	4	1	None	ENCSR000EYO	ENCFF179CNW	https://www.encodeproject.org/files/ENCFF179CNW/@@download/ENCFF179CNW.tsv	RNA-seq on human K562 (paired-ended)	Homo sapiens	adult	53 years	nan	nan	nan	nan	nan	nan
59	Homo sapiens K562	polyA plus RNA-seq	input_tsv	4	2	None	ENCSR000EYO	ENCFF679BCM	https://www.encodeproject.org/files/ENCFF679BCM/@@download/ENCFF679BCM.tsv	RNA-seq on human K562 (paired-ended)	Homo sapiens	adult	53 years	nan	nan	nan	nan	nan	nan
59	Homo sapiens K562	total RNA-seq	input_tsv	4	2	None	ENCSR792OIJ	ENCFF003XKT	https://www.encodeproject.org/files/ENCFF003XKT/@@download/ENCFF003XKT.tsv	K562_rep_A	Homo sapiens	adult	53 years	nan	nan	nan	nan	nan	nan
59	Homo sapiens K562	total RNA-seq	input_tsv	4	1	None	ENCSR792OIJ	ENCFF928NYA	https://www.encodeproject.org/files/ENCFF928NYA/@@download/ENCFF928NYA.tsv	K562_rep_A	Homo sapiens	adult	53 years	nan	nan	nan	nan	nan	nan
59	Homo sapiens K562	polyA plus RNA-seq	input_tsv	5	1	not_compliant	ENCSR545DKY	ENCFF416LVG	https://www.encodeproject.org/files/ENCFF416LVG/@@download/ENCFF416LVG.tsv	Initial total fractions on K562 Long Poly-A+ from Lecuyer	Homo sapiens	adult	53 years	nan	nan	nan	nan	nan	nan
59	Homo sapiens K562	polyA plus RNA-seq	input_tsv	5	2	not_compliant	ENCSR545DKY	ENCFF556ISR	https://www.encodeproject.org/files/ENCFF556ISR/@@download/ENCFF556ISR.tsv	Initial total fractions on K562 Long Poly-A+ from Lecuyer	Homo sapiens	adult	53 years	nan	nan	nan	nan	nan	nan
59	Homo sapiens K562	polyA plus RNA-seq	input_tsv	6	2	None	ENCSR000AEP	ENCFF628SMT	https://www.encodeproject.org/files/ENCFF628SMT/@@download/ENCFF628SMT.tsv	PolyA RNA-Seq from oligo-dT primed Total RNA on the K562 cell line	Homo sapiens	adult	53 years	nan	nan	nan	nan	nan	nan
59	Homo sapiens K562	polyA plus RNA-seq	input_tsv	6	1	None	ENCSR000AEP	ENCFF472HFI	https://www.encodeproject.org/files/ENCFF472HFI/@@download/ENCFF472HFI.tsv	PolyA RNA-Seq from oligo-dT primed Total RNA on the K562 cell line	Homo sapiens	adult	53 years	nan	nan	nan	nan	nan	nan
59	Homo sapiens K562	total RNA-seq	input_tsv	5	1	not_compliant	ENCSR615EEK	ENCFF421TJX	https://www.encodeproject.org/files/ENCFF421TJX/@@download/ENCFF421TJX.tsv	K562_rep2	Homo sapiens	adult	53 years	nan	nan	nan	nan	nan	nan
59	Homo sapiens K562	total RNA-seq	input_tsv	6	2	None	ENCSR109IQO	ENCFF384BFE	https://www.encodeproject.org/files/ENCFF384BFE/@@download/ENCFF384BFE.tsv	RNA Evaluation K562 Long Total from Graveley	Homo sapiens	adult	53 years	nan	nan	nan	nan	nan	nan
59	Homo sapiens K562	total RNA-seq	input_tsv	6	1	None	ENCSR109IQO	ENCFF611MXW	https://www.encodeproject.org/files/ENCFF611MXW/@@download/ENCFF611MXW.tsv	RNA Evaluation K562 Long Total from Graveley	Homo sapiens	adult	53 years	nan	nan	nan	nan	nan	nan
[truncated: 4,060 more rows]
